# Supplementary material for: NIR-II emissive anionic copper nanoclusters with intrinsic photoredox activity in single-electron transfer
Source: Nat Commun. 2024 Jun 1;15:4688. doi: 10.1038/s41467-024-49081-8 (PMC11144245; doi:10.1038/s41467-024-49081-8)
Supplement: Supplementary file 4 — Source Data [file 41467_2024_49081_MOESM4_ESM.xlsx]

## Sheet: Fig.3a
998.71	0	0	5824.32	0	0
998.73	0	0	5824.33	0	0
998.92	0.4	0.000404245	5824.34	0	0
998.93	2.4	0.00243	5824.35	0	0
998.96	4.4	0.00445	5824.36	0	0
998.98	6	0.00606	5824.36	0	0
998.99	6	0.00606	5824.37	0	0
999	5.6	0.00566	5824.38	0	0
999.02	3.6	0.00364	5824.39	0	0
999.03	1.6	0.00162	5824.39	0	0
999.36	2.067	0.00209	5824.4	0	0
999.38	6.733	0.0068	5824.41	0	0
999.4	11.4	0.01152	5824.42	0	0
999.42	14	0.01415	5824.43	0	0
999.43	14	0.01415	5824.43	0	0
999.45	11.93	0.01206	5824.44	0	0
999.46	7.267	0.00734	5824.45	0	0
999.47	2.6	0.00263	5824.46	0	0
1002.13	1.467	0.00148	5824.46	0	0
1002.14	2.933	0.00296	5824.47	0	0
1002.17	4.4	0.00445	5824.48	0	0
1002.18	4.4	0.00445	5824.49	0	0
1002.2	4.4	0.00445	5824.5	0	0
1002.21	2.933	0.00296	5824.5	0	0
1002.22	1.467	0.00148	5824.51	0	0
1002.24	0.7333	0.000741081	5824.52	0	0
1002.25	2.2	0.00222	5824.53	0	0
1002.28	3.667	0.00371	5824.54	0	0
1002.29	4.4	0.00445	5824.54	0	0
1002.31	4.4	0.00445	5824.55	0	0
1002.32	3.667	0.00371	5824.56	0	0
1002.34	2.2	0.00222	5824.57	0	0
1002.35	0.7333	0.000741081	5824.57	0	0
1004.29	0.2667	0.00026953	5824.58	0	0
1004.3	2.133	0.00216	5824.59	0	0
1004.33	4	0.00404	5824.6	0	0
1004.34	5.6	0.00566	5824.61	0	0
1004.36	5.6	0.00566	5824.61	0	0
1004.37	5.333	0.00539	5824.62	0	0
1004.38	3.467	0.0035	5824.63	0	0
1004.4	1.6	0.00162	5824.64	0	0
1005.49	0.6667	0.000673775	5824.64	0	0
1005.51	2.4	0.00243	5824.65	0	0
1005.53	4.133	0.00418	5824.66	0	0
1005.55	5.2	0.00526	5824.67	0	0
1005.56	5.2	0.00526	5824.68	0	0
1005.58	4.533	0.00458	5824.68	0	0
1005.59	2.8	0.00283	5824.69	0	0
1005.6	1.067	0.00108	5824.7	0	0
1006.03	1.533	0.00155	5824.71	0	0
1006.05	3.067	0.0031	5824.71	0	0
1006.08	4.6	0.00465	5824.72	0	0
1006.09	4.6	0.00465	5824.73	0	0
1006.1	4.6	0.00465	5824.74	0	0
1006.12	3.067	0.0031	5824.75	0	0
1006.13	1.533	0.00155	5824.75	0	0
1006.78	0.2	0.000202122	5824.76	0	0
1006.8	1.8	0.00182	5824.77	0	0
1006.82	3.4	0.00344	5824.78	0	0
1006.84	4.8	0.00485	5824.79	0	0
1006.85	4.8	0.00485	5824.79	0	0
1006.87	4.6	0.00465	5824.8	0	0
1006.88	3	0.00303	5824.81	0	0
1006.89	1.4	0.00141	5824.82	0	0
1009.07	0.8	0.000808489	5824.82	0	0
1009.09	2.133	0.00216	5824.83	0	0
1009.11	3.467	0.0035	5824.84	0	0
1009.13	4	0.00404	5824.85	0	0
1009.14	4	0.00404	5824.86	0	0
1009.16	3.2	0.00323	5824.86	0	0
1009.17	1.867	0.00189	5824.87	0	0
1009.18	0.5333	0.000538959	5824.88	0	0
1012.46	1.733	0.00175	5824.89	0	0
1012.48	3.467	0.0035	5824.89	0	0
1012.5	5.2	0.00526	5824.9	0	0
1012.52	5.2	0.00526	5824.91	0	0
1012.53	5.2	0.00526	5824.92	0	0
1012.55	3.467	0.0035	5824.93	0	0
1012.56	1.733	0.00175	5824.93	0	0
1016.79	3.067	0.0031	5824.94	0	0
1016.81	7.133	0.00721	5824.95	0	0
1016.83	11.2	0.01132	5824.96	0	0
1016.85	12.2	0.01233	5824.96	0	0
1016.86	12.2	0.01233	5824.97	0	0
1016.88	9.133	0.00923	5824.98	0	0
1016.89	5.067	0.00512	5824.99	0	0
1016.9	1	0.00101	5825	0	0
1017.36	2.133	0.00216	5825	0	0
1017.38	4.6	0.00465	5825.01	0	0
1017.41	7.067	0.00714	5825.02	0	0
1017.42	7.4	0.00748	5825.03	0	0
1017.43	7.4	0.00748	5825.04	0	0
1017.45	5.267	0.00532	5825.04	0	0
1017.46	2.8	0.00283	5825.05	0	0
1017.48	0.3333	0.000336837	5825.06	0	0
1017.53	0.4	0.000404245	5825.07	0	0
1017.55	2.533	0.00256	5825.07	0	0
1017.57	4.667	0.00472	5825.08	0	0
1017.59	6.4	0.00647	5825.09	0	0
1017.6	6.4	0.00647	5825.1	0	0
1017.62	6	0.00606	5825.11	0	0
1017.63	3.867	0.00391	5825.11	0	0
1017.64	1.733	0.00175	5825.12	0	0
1018.28	0.6667	0.000673775	5825.13	0	0
1018.3	2	0.00202	5825.14	0	0
1018.33	3.333	0.00337	5825.14	0	0
1018.34	4	0.00404	5825.15	0	0
1018.35	4	0.00404	5825.16	0	0
1018.37	3.333	0.00337	5825.17	0	0
1018.38	2	0.00202	5825.18	0	0
1018.4	0.6667	0.000673775	5825.18	0	0
1021.79	0.7333	0.000741081	5825.19	0	0
1021.8	2.6	0.00263	5825.2	0	0
1021.83	4.467	0.00451	5825.21	0	0
1021.84	5.6	0.00566	5825.21	0	0
1021.86	5.6	0.00566	5825.22	0	0
1021.87	4.867	0.00492	5825.23	0	0
1021.89	3	0.00303	5825.24	0	0
1021.9	1.133	0.00115	5825.25	0	0
1022.18	1.333	0.00135	5825.25	0	0
1022.19	2.867	0.0029	5825.26	0	0
1022.22	4.4	0.00445	5825.27	0	0
1022.24	4.6	0.00465	5825.28	0	0
1022.25	4.6	0.00465	5825.29	0	0
1022.26	3.267	0.0033	5825.29	0	0
1022.28	1.733	0.00175	5825.3	0	0
1022.29	0.2	0.000202122	5825.31	0	0
1022.68	1.067	0.00108	5825.32	0	0
1022.7	4.067	0.00411	5825.32	0	0
1022.72	7.067	0.00714	5825.33	0	0
1022.74	9	0.0091	5825.34	0	0
1022.75	9	0.0091	5825.35	0	0
1022.77	8.4	0.00849	5825.36	0	0
1022.78	7.2	0.00728	5825.36	0	0
1022.79	6	0.00606	5825.37	0	0
1022.81	5.4	0.00546	5825.38	0	0
1022.82	5.4	0.00546	5825.39	0	0
1022.84	4.933	0.00499	5825.39	0	0
1022.85	3.133	0.00317	5825.4	0	0
1022.86	1.333	0.00135	5825.41	0	0
1023.72	0.4	0.000404245	5825.42	0	0
1023.73	1.933	0.00195	5825.43	0	0
1023.76	3.467	0.0035	5825.43	0	0
1023.77	4.6	0.00465	5825.44	0	0
1023.79	4.6	0.00465	5825.45	0	0
1023.8	4.2	0.00424	5825.46	0	0
1023.82	2.667	0.0027	5825.46	0	0
1023.83	1.133	0.00115	5825.47	0	0
1023.87	1.267	0.00128	5825.48	0	0
1023.89	2.867	0.0029	5825.49	0	0
1023.91	4.467	0.00451	5825.5	0	0
1023.93	4.8	0.00485	5825.5	0	0
1023.94	4.8	0.00485	5825.51	0	0
1023.96	3.733	0.00377	5825.52	0	0
1023.97	4.733	0.00478	5825.53	0	0
1023.98	5.733	0.00579	5825.54	0	0
1024	7.8	0.00788	5825.54	0	0
1024.01	7.8	0.00788	5825.55	0	0
1024.02	7.6	0.00768	5825.56	0	0
1024.04	5	0.00505	5825.57	0	0
1024.05	2.4	0.00243	5825.57	0	0
1024.1	1.667	0.00168	5825.58	0	0
1024.11	3.467	0.0035	5825.59	0	0
1024.14	5.267	0.00532	5825.6	0	0
1024.15	5.4	0.00546	5825.61	0	0
1024.16	5.4	0.00546	5825.61	0	0
1024.18	3.733	0.00377	5825.62	0	0
1024.19	1.933	0.00195	5825.63	0	0
1024.21	0.1333	0.000134715	5825.64	0	0
1024.65	2.4	0.00243	5825.64	0	0
1024.67	5.4	0.00546	5825.65	0	0
1024.7	8.4	0.00849	5825.66	0	0
1024.71	9	0.0091	5825.67	0	0
1024.72	9	0.0091	5825.68	0	0
1024.74	6.6	0.00667	5825.68	0	0
1024.75	3.6	0.00364	5825.69	0	0
1024.77	1.2	0.00121	5825.7	0	0
1024.78	8.667	0.00876	5825.71	0	0
1024.81	16.73	0.01691	5825.71	0	0
1024.82	24.2	0.02446	5825.72	0	0
1024.84	24.2	0.02446	5825.73	0	0
1024.85	23.6	0.02385	5825.74	0	0
1024.86	15.53	0.01569	5825.75	0	0
1024.88	7.467	0.00755	5825.75	0	0
1026.64	1.733	0.00175	5825.76	0	0
1026.66	3.467	0.0035	5825.77	0	0
1026.68	5.2	0.00526	5825.78	0	0
1026.7	5.2	0.00526	5825.79	0	0
1026.71	5.2	0.00526	5825.79	0	0
1026.73	3.467	0.0035	5825.8	0	0
1026.74	1.733	0.00175	5825.81	0	0
1027.74	0.9333	0.000943204	5825.82	0	0
1027.75	2.2	0.00222	5825.82	0	0
1027.78	3.467	0.0035	5825.83	0	0
1027.79	3.8	0.00384	5825.84	0	0
1027.8	3.8	0.00384	5825.85	0	0
1027.82	2.867	0.0029	5825.86	0	0
1027.83	1.6	0.00162	5825.86	0	0
1027.85	0.3333	0.000336837	5825.87	0	0
1028.49	1.267	0.00128	5825.88	0	0
1028.51	2.533	0.00256	5825.89	0	0
1028.53	3.8	0.00384	5825.89	0	0
1028.55	3.8	0.00384	5825.9	0	0
1028.56	3.8	0.00384	5825.91	0	0
1028.58	2.533	0.00256	5825.92	0	0
1028.59	1.267	0.00128	5825.93	0	0
1028.76	0.5333	0.000538959	5825.93	0	0
1028.77	2.133	0.00216	5825.94	0	0
1028.8	3.733	0.00377	5825.95	0	0
1028.81	4.8	0.00485	5825.96	0	0
1028.83	4.8	0.00485	5825.96	0	0
1028.84	4.267	0.00431	5825.97	0	0
1028.86	2.667	0.0027	5825.98	0	0
1028.87	1.067	0.00108	5825.99	0	0
1030.82	2.467	0.00249	5826	0	0
1030.83	7.667	0.00775	5826	0	0
1030.86	12.87	0.01301	5826.01	0	0
1030.88	15.6	0.01577	5826.02	0	0
1030.89	15.6	0.01577	5826.03	0	0
1030.9	13.13	0.01327	5826.04	0	0
1030.92	7.933	0.00802	5826.04	0	0
1030.93	2.733	0.00276	5826.05	0	0
1034.7	0.8667	0.000875897	5826.06	0	0
1034.71	2.333	0.00236	5826.07	0	0
1034.74	3.8	0.00384	5826.07	0	0
1034.75	4.4	0.00445	5826.08	0	0
1034.77	4.4	0.00445	5826.09	0	0
1034.78	3.533	0.00357	5826.1	0	0
1034.8	2.067	0.00209	5826.11	0	0
1034.81	0.6	0.000606367	5826.11	0	0
1036.82	0.8	0.000808489	5826.12	0	0
1036.83	2.133	0.00216	5826.13	0	0
1036.86	3.467	0.0035	5826.14	0	0
1036.88	4	0.00404	5826.14	0	0
1036.89	4	0.00404	5826.15	0	0
1036.91	3.2	0.00323	5826.16	0	0
1036.92	1.867	0.00189	5826.17	0	0
1036.93	0.5333	0.000538959	5826.18	0	0
1037.57	3.067	0.0031	5826.18	0	0
1037.58	7.733	0.00782	5826.19	0	0
1037.61	12.4	0.01253	5826.2	0	0
1037.62	14	0.01415	5826.21	0	0
1037.64	14	0.01415	5826.21	0	0
1037.65	10.93	0.01105	5826.22	0	0
1037.67	8.8	0.00889	5826.23	0	0
1037.68	6.667	0.00674	5826.24	0	0
1037.69	7.6	0.00768	5826.25	0	0
1037.71	7.6	0.00768	5826.25	0	0
1037.72	7.6	0.00768	5826.26	0	0
1037.74	7.267	0.00734	5826.27	0	0
1037.75	7.067	0.00714	5826.28	0	0
1037.76	6.867	0.00694	5826.29	0	0
1037.78	7	0.00707	5826.29	0	0
1037.79	7	0.00707	5826.3	0	0
1037.81	4.8	0.00485	5826.31	0	0
1037.82	2.467	0.00249	5826.32	0	0
1037.83	0.4667	0.000471652	5826.32	0	0
1037.85	2.067	0.00209	5826.33	0	0
1037.88	3.8	0.00384	5826.34	0	0
1037.89	5.2	0.00526	5826.35	0	0
1037.9	5.2	0.00526	5826.36	0	0
1037.92	4.867	0.00492	5826.36	0	0
1037.93	3.133	0.00317	5826.37	0	0
1037.95	1.4	0.00141	5826.38	0	0
1039.75	0.2	0.000202122	5826.39	0	0
1039.76	2.8	0.00283	5826.39	0	0
1039.79	6.133	0.0062	5826.4	0	0
1039.81	9.267	0.00937	5826.41	0	0
1039.82	10	0.01011	5826.42	0	0
1039.83	9.8	0.0099	5826.43	0	0
1039.85	7.2	0.00728	5826.43	0	0
1039.86	3.867	0.00391	5826.44	0	0
1039.88	0.7333	0.000741081	5826.45	0	0
1040.55	1.067	0.00108	5826.46	0	0
1040.57	3.2	0.00323	5826.46	0	0
1040.6	5.333	0.00539	5826.47	0	0
1040.61	6.4	0.00647	5826.48	0	0
1040.62	6.4	0.00647	5826.49	0	0
1040.64	5.333	0.00539	5826.5	0	0
1040.65	3.2	0.00323	5826.5	0	0
1040.67	1.067	0.00108	5826.51	0	0
1041.37	0.1333	0.000134715	5826.52	0	0
1041.39	2.6	0.00263	5826.53	0	0
1041.41	5.067	0.00512	5826.54	0	0
1041.43	7.4	0.00748	5826.54	0	0
1041.44	7.4	0.00748	5826.55	0	0
1041.46	7.267	0.00734	5826.56	0	0
1041.47	4.8	0.00485	5826.57	0	0
1041.48	2.333	0.00236	5826.57	0	0
1043.53	0.9333	0.000943204	5826.58	0	0
1043.54	2.2	0.00222	5826.59	0	0
1043.57	3.467	0.0035	5826.6	0	0
1043.59	3.8	0.00384	5826.61	0	0
1043.6	3.8	0.00384	5826.61	0	0
1043.62	2.867	0.0029	5826.62	0	0
1043.63	2.8	0.00283	5826.63	0	0
1043.64	3.2	0.00323	5826.64	0	0
1043.66	4.533	0.00458	5826.64	0	0
1043.67	5	0.00505	5826.65	0	0
1043.69	5	0.00505	5826.66	0	0
1043.7	3.8	0.00384	5826.67	0	0
1043.71	2.133	0.00216	5826.68	0	0
1043.73	0.4667	0.000471652	5826.68	0	0
1043.81	0.4	0.000404245	5826.69	0	0
1043.83	1.867	0.00189	5826.7	0	0
1043.86	3.333	0.00337	5826.71	0	0
1043.87	4.4	0.00445	5826.71	0	0
1043.88	4.4	0.00445	5826.72	0	0
1043.9	4	0.00404	5826.73	0	0
1043.91	2.533	0.00256	5826.74	0	0
1043.93	1.067	0.00108	5826.75	0	0
1044.59	1.6	0.00162	5826.75	0	0
1044.6	3.6	0.00364	5826.76	0	0
1044.63	5.6	0.00566	5826.77	0	0
1044.65	6	0.00606	5826.78	0	0
1044.66	6	0.00606	5826.79	0	0
1044.67	4.4	0.00445	5826.79	0	0
1044.69	2.4	0.00243	5826.8	0	0
1044.7	0.4	0.000404245	5826.81	0	0
1044.96	1.4	0.00141	5826.82	0	0
1044.97	2.8	0.00283	5826.82	0	0
1045	4.2	0.00424	5826.83	0	0
1045.01	4.2	0.00424	5826.84	0	0
1045.03	4.2	0.00424	5826.85	0	0
1045.04	2.8	0.00283	5826.86	0	0
1045.06	1.4	0.00141	5826.86	0	0
1045.78	1	0.00101	5826.87	0	0
1045.79	3.533	0.00357	5826.88	0	0
1045.82	6.067	0.00613	5826.89	0	0
1045.83	7.6	0.00768	5826.89	0	0
1045.85	7.6	0.00768	5826.9	0	0
1045.86	6.6	0.00667	5826.91	0	0
1045.88	4.267	0.00431	5826.92	0	0
1045.89	3.333	0.00337	5826.93	0	0
1045.9	3.4	0.00344	5826.93	0	0
1045.92	4.8	0.00485	5826.94	0	0
1045.93	4.8	0.00485	5826.95	0	0
1045.95	4.6	0.00465	5826.96	0	0
1045.96	3	0.00303	5826.96	0	0
1045.97	1.4	0.00141	5826.97	0	0
1047.67	0.9333	0.000943204	5826.98	0	0
1047.69	2.333	0.00236	5826.99	0	0
1047.71	3.733	0.00377	5827	0	0
1047.73	4.2	0.00424	5827	0	0
1047.74	4.2	0.00424	5827.01	0	0
1047.76	3.267	0.0033	5827.02	0	0
1047.77	1.867	0.00189	5827.03	0	0
1047.78	0.4667	0.000471652	5827.04	0	0
1048.66	1.333	0.00135	5827.04	0	0
1048.68	2.667	0.0027	5827.05	0	0
1048.7	4	0.00404	5827.06	0	0
1048.72	4	0.00404	5827.07	0	0
1048.73	4	0.00404	5827.07	0	0
1048.75	2.667	0.0027	5827.08	0	0
1048.76	1.333	0.00135	5827.09	0	0
1049.82	0.2667	0.00026953	5827.1	0	0
1049.84	1.6	0.00162	5827.11	0	0
1049.87	2.933	0.00296	5827.11	0	0
1049.88	4	0.00404	5827.12	0	0
1049.89	4	0.00404	5827.13	0	0
1049.91	3.733	0.00377	5827.14	0	0
1049.92	2.4	0.00243	5827.14	0	0
1049.94	1.067	0.00108	5827.15	0	0
1055.92	0.6	0.000606367	5827.16	0	0
1055.94	2.133	0.00216	5827.17	0	0
1055.96	3.667	0.00371	5827.18	0	0
1055.98	4.6	0.00465	5827.18	0	0
1055.99	4.6	0.00465	5827.19	0	0
1056.01	4	0.00404	5827.2	0	0
1056.02	2.467	0.00249	5827.21	0	0
1056.04	0.9333	0.000943204	5827.21	0	0
1056.32	1.333	0.00135	5827.22	0	0
1056.33	2.867	0.0029	5827.23	0	0
1056.36	4.4	0.00445	5827.24	0	0
1056.38	4.6	0.00465	5827.25	0	0
1056.39	4.6	0.00465	5827.25	0	0
1056.4	3.267	0.0033	5827.26	0	0
1056.42	1.733	0.00175	5827.27	0	0
1056.43	0.2	0.000202122	5827.28	0	0
1057.29	1.867	0.00189	5827.29	0	0
1057.3	3.867	0.00391	5827.29	0	0
1057.33	5.867	0.00593	5827.3	0	0
1057.34	6	0.00606	5827.31	0	0
1057.36	6	0.00606	5827.32	0	0
1057.37	4.133	0.00418	5827.32	0	0
1057.39	2.133	0.00216	5827.33	0	0
1057.4	0.1333	0.000134715	5827.34	0	0
1057.71	0.2667	0.00026953	5827.35	0	0
1057.73	2.333	0.00236	5827.36	0	0
1057.75	4.4	0.00445	5827.36	0	0
1057.77	6.2	0.00627	5827.37	0	0
1057.78	6.2	0.00627	5827.38	0	0
1057.8	5.933	0.006	5827.39	0	0
1057.81	3.867	0.00391	5827.39	0	0
1057.83	1.8	0.00182	5827.4	0	0
1058.35	0.6667	0.000673775	5827.41	0	0
1058.37	2	0.00202	5827.42	0	0
1058.39	3.333	0.00337	5827.43	0	0
1058.41	4	0.00404	5827.43	0	0
1058.42	4	0.00404	5827.44	0	0
1058.44	3.333	0.00337	5827.45	0	0
1058.45	2	0.00202	5827.46	0	0
1058.47	0.6667	0.000673775	5827.46	0	0
1058.64	0.2667	0.00026953	5827.47	0	0
1058.65	1.667	0.00168	5827.48	0	0
1058.68	3.067	0.0031	5827.49	0	0
1058.69	4.2	0.00424	5827.5	0	0
1058.71	4.2	0.00424	5827.5	0	0
1058.72	3.933	0.00397	5827.51	0	0
1058.74	2.533	0.00256	5827.52	0	0
1058.75	1.133	0.00115	5827.53	0	0
1059.77	0.7333	0.000741081	5827.54	0	0
1059.79	2.2	0.00222	5827.54	0	0
1059.82	3.667	0.00371	5827.55	0	0
1059.83	4.4	0.00445	5827.56	0	0
1059.85	4.4	0.00445	5827.57	0	0
1059.86	3.667	0.00371	5827.57	0	0
1059.87	2.2	0.00222	5827.58	0	0
1059.89	0.7333	0.000741081	5827.59	0	0
1061.65	0.4667	0.000471652	5827.6	0	0
1061.67	1.867	0.00189	5827.61	0	0
1061.7	3.267	0.0033	5827.61	0	0
1061.71	4.2	0.00424	5827.62	0	0
1061.72	4.2	0.00424	5827.63	0	0
1061.74	3.733	0.00377	5827.64	0	0
1061.75	2.333	0.00236	5827.64	0	0
1061.77	0.9333	0.000943204	5827.65	0	0
1064.37	2	0.00202	5827.66	0	0
1064.39	4.8	0.00485	5827.67	0	0
1064.42	7.6	0.00768	5827.68	0	0
1064.43	8.4	0.00849	5827.68	0	0
1064.45	8.4	0.00849	5827.69	0	0
1064.46	6.4	0.00647	5827.7	0	0
1064.47	3.6	0.00364	5827.71	0	0
1064.49	0.8	0.000808489	5827.71	0	0
1064.52	1.067	0.00108	5827.72	0	0
1064.53	2.533	0.00256	5827.73	0	0
1064.56	4	0.00404	5827.74	0	0
1064.57	4.4	0.00445	5827.75	0	0
1064.59	4.4	0.00445	5827.75	0	0
1064.6	3.333	0.00337	5827.76	0	0
1064.62	1.867	0.00189	5827.77	0	0
1064.63	0.4	0.000404245	5827.78	0	0
1065.2	0.8667	0.000875897	5827.79	0	0
1065.22	2.333	0.00236	5827.79	0	0
1065.24	3.8	0.00384	5827.8	0	0
1065.26	4.4	0.00445	5827.81	0	0
1065.27	4.4	0.00445	5827.82	0	0
1065.29	3.533	0.00357	5827.82	0	0
1065.3	2.067	0.00209	5827.83	0	0
1065.32	0.6	0.000606367	5827.84	0	0
1065.37	1.467	0.00148	5827.85	0	0
1065.39	2.933	0.00296	5827.86	0	0
1065.42	4.4	0.00445	5827.86	0	0
1065.43	4.4	0.00445	5827.87	0	0
1065.44	4.4	0.00445	5827.88	0	0
1065.46	2.933	0.00296	5827.89	0	0
1065.47	1.467	0.00148	5827.89	0	0
1066.41	0.6	0.000606367	5827.9	0	0
1066.43	2.133	0.00216	5827.91	0	0
1066.46	3.667	0.00371	5827.92	0	0
1066.47	4.6	0.00465	5827.93	0	0
1066.49	4.6	0.00465	5827.93	0	0
1066.5	4	0.00404	5827.94	0	0
1066.51	2.467	0.00249	5827.95	0	0
1066.53	0.9333	0.000943204	5827.96	0	0
1069.9	1.4	0.00141	5827.96	0	0
1069.91	5.133	0.00519	5827.97	0	0
1069.94	8.867	0.00896	5827.98	0	0
1069.96	11.2	0.01132	5827.99	0	0
1069.97	11.2	0.01132	5828	0	0
1069.99	9.8	0.0099	5828	0	0
1070	6.067	0.00613	5828.01	0	0
1070.01	2.333	0.00236	5828.02	0	0
1070.59	1.067	0.00108	5828.03	0	0
1070.6	2.4	0.00243	5828.04	0	0
1070.63	3.733	0.00377	5828.04	0	0
1070.64	4	0.00404	5828.05	0	0
1070.66	4	0.00404	5828.06	0	0
1070.67	2.933	0.00296	5828.07	0	0
1070.69	3.4	0.00344	5828.07	0	0
1070.7	3.867	0.00391	5828.08	0	0
1070.73	5.4	0.00546	5828.09	0	0
1070.74	5.4	0.00546	5828.1	0	0
1070.76	5.4	0.00546	5828.11	0	0
1070.77	3.6	0.00364	5828.11	0	0
1070.79	1.8	0.00182	5828.12	0	0
1070.82	1.4	0.00141	5828.13	0	0
1070.83	3	0.00303	5828.14	0	0
1070.86	4.6	0.00465	5828.14	0	0
1070.87	4.8	0.00485	5828.15	0	0
1070.89	4.8	0.00485	5828.16	0	0
1070.9	3.4	0.00344	5828.17	0	0
1070.92	1.8	0.00182	5828.18	0	0
1070.93	0.2	0.000202122	5828.18	0	0
1071.62	0.9333	0.000943204	5828.19	0	0
1071.63	2.467	0.00249	5828.2	0	0
1071.66	4	0.00404	5828.21	0	0
1071.67	4.6	0.00465	5828.21	0	0
1071.69	4.6	0.00465	5828.22	0	0
1071.7	3.667	0.00371	5828.23	0	0
1071.72	2.133	0.00216	5828.24	0	0
1071.73	0.6	0.000606367	5828.25	0	0
1073.48	0.9333	0.000943204	5828.25	0	0
1073.49	2.8	0.00283	5828.26	0	0
1073.52	4.667	0.00472	5828.27	0	0
1073.53	5.6	0.00566	5828.28	0	0
1073.55	5.6	0.00566	5828.29	0	0
1073.56	4.667	0.00472	5828.29	0	0
1073.58	2.8	0.00283	5828.3	0	0
1073.59	0.9333	0.000943204	5828.31	0	0
1074.84	3.8	0.00384	5828.32	0	0
1074.85	7.667	0.00775	5828.32	0	0
1074.88	11.53	0.01165	5828.33	0	0
1074.9	11.6	0.01172	5828.34	0	0
1074.91	11.6	0.01172	5828.35	0	0
1074.92	7.8	0.00788	5828.36	0	0
1074.94	3.933	0.00397	5828.36	0	0
1074.95	0.06667	6.73775e-05	5828.37	0	0
1075.64	0.7333	0.000741081	5828.38	0	0
1075.66	2.933	0.00296	5828.39	0	0
1075.68	5.133	0.00519	5828.39	0	0
1075.7	6.6	0.00667	5828.4	0	0
1075.71	6.6	0.00667	5828.41	0	0
1075.73	5.867	0.00593	5828.42	0	0
1075.74	3.667	0.00371	5828.43	0	0
1075.76	1.467	0.00148	5828.43	0	0
1076.01	1.267	0.00128	5828.44	0	0
1076.03	3.8	0.00384	5828.45	0	0
1076.06	6.333	0.0064	5828.46	0	0
1076.07	7.6	0.00768	5828.46	0	0
1076.09	7.6	0.00768	5828.47	0	0
1076.1	6.333	0.0064	5828.48	0	0
1076.11	3.8	0.00384	5828.49	0	0
1076.13	1.267	0.00128	5828.5	0	0
1078.57	0.6667	0.000673775	5828.5	0	0
1078.58	2	0.00202	5828.51	0	0
1078.61	3.333	0.00337	5828.52	0	0
1078.62	4	0.00404	5828.53	0	0
1078.64	4	0.00404	5828.54	0	0
1078.65	3.333	0.00337	5828.54	0	0
1078.67	2	0.00202	5828.55	0	0
1078.68	0.6667	0.000673775	5828.56	0	0
1079.13	1.333	0.00135	5828.57	0	0
1079.14	3.133	0.00317	5828.57	0	0
1079.17	4.933	0.00499	5828.58	0	0
1079.18	5.4	0.00546	5828.59	0	0
1079.2	5.4	0.00546	5828.6	0	0
1079.21	4.067	0.00411	5828.61	0	0
1079.23	2.267	0.00229	5828.61	0	0
1079.24	0.4667	0.000471652	5828.62	0	0
1080.02	1.533	0.00155	5828.63	0	0
1080.03	3.467	0.0035	5828.64	0	0
1080.06	5.4	0.00546	5828.64	0	0
1080.08	5.8	0.00586	5828.65	0	0
1080.09	5.8	0.00586	5828.66	0	0
1080.1	4.267	0.00431	5828.67	0	0
1080.12	2.333	0.00236	5828.68	0	0
1080.13	0.4	0.000404245	5828.68	0	0
1081.35	2.067	0.00209	5828.69	0	0
1081.37	5.133	0.00519	5828.7	0	0
1081.4	8.2	0.00829	5828.71	0	0
1081.41	9.2	0.0093	5828.71	0	0
1081.43	9.2	0.0093	5828.72	0	0
1081.44	7.133	0.00721	5828.73	0	0
1081.45	4.067	0.00411	5828.74	0	0
1081.47	1	0.00101	5828.75	0	0
1081.77	1	0.00101	5828.75	0	0
1081.79	2.667	0.0027	5828.76	0	0
1081.81	4.333	0.00438	5828.77	0	0
1081.83	5	0.00505	5828.78	0	0
1081.84	5	0.00505	5828.79	0	0
1081.86	4	0.00404	5828.79	0	0
1081.87	2.333	0.00236	5828.8	0	0
1081.89	0.6667	0.000673775	5828.81	0	0
1083.27	1.6	0.00162	5828.82	0	0
1083.28	4.267	0.00431	5828.82	0	0
1083.31	8.333	0.00842	5828.83	0	0
1083.32	11.47	0.01159	5828.84	0	0
1083.34	13.53	0.01367	5828.85	0	0
1083.35	12.6	0.01273	5828.86	0	0
1083.37	9.933	0.01004	5828.86	0	0
1083.38	5.867	0.00593	5828.87	0	0
1083.4	2.733	0.00276	5828.88	0	0
1083.41	0.6667	0.000673775	5828.89	0	0
1084.35	0.9333	0.000943204	5828.89	0	0
1084.36	2.467	0.00249	5828.9	0	0
1084.39	4	0.00404	5828.91	0	0
1084.4	4.6	0.00465	5828.92	0	0
1084.42	4.6	0.00465	5828.93	0	0
1084.43	3.667	0.00371	5828.93	0	0
1084.45	2.133	0.00216	5828.94	0	0
1084.46	0.6	0.000606367	5828.95	0	0
1084.73	0.7333	0.000741081	5828.96	0	0
1084.75	2.2	0.00222	5828.96	0	0
1084.78	3.667	0.00371	5828.97	0	0
1084.79	4.4	0.00445	5828.98	0	0
1084.81	4.4	0.00445	5828.99	0	0
1084.82	3.667	0.00371	5829	0	0
1084.83	2.2	0.00222	5829	0	0
1084.85	0.7333	0.000741081	5829.01	0	0
1085.91	0.6	0.000606367	5829.02	0	0
1085.93	2.467	0.00249	5829.03	0	0
1085.96	4.333	0.00438	5829.04	0	0
1085.97	5.6	0.00566	5829.04	0	0
1085.99	5.6	0.00566	5829.05	0	0
1086	5	0.00505	5829.06	0	0
1086.02	3.133	0.00317	5829.07	0	0
1086.03	1.267	0.00128	5829.07	0	0
1089.75	0.3333	0.000336837	5829.08	0	0
1089.76	1.6	0.00162	5829.09	0	0
1089.79	2.867	0.0029	5829.1	0	0
1089.81	3.8	0.00384	5829.11	0	0
1089.82	3.8	0.00384	5829.11	0	0
1089.84	3.467	0.0035	5829.12	0	0
1089.85	2.2	0.00222	5829.13	0	0
1089.86	0.9333	0.000943204	5829.14	0	0
1090.83	0.2	0.000202122	5829.14	0	0
1090.85	2.933	0.00296	5829.15	0	0
1090.87	5.667	0.00573	5829.16	0	0
1090.89	8.2	0.00829	5829.17	0	0
1090.9	8.2	0.00829	5829.18	0	0
1090.92	8	0.00808	5829.18	0	0
1090.93	5.267	0.00532	5829.19	0	0
1090.95	2.533	0.00256	5829.2	0	0
1091.6	0.7333	0.000741081	5829.21	0	0
1091.61	2.2	0.00222	5829.21	0	0
1091.64	3.667	0.00371	5829.22	0	0
1091.65	4.4	0.00445	5829.23	0	0
1091.67	4.4	0.00445	5829.24	0	0
1091.68	3.667	0.00371	5829.25	0	0
1091.7	2.733	0.00276	5829.25	0	0
1091.71	2.933	0.00296	5829.26	0	0
1091.74	3.867	0.00391	5829.27	0	0
1091.76	5	0.00505	5829.28	0	0
1091.77	5.933	0.006	5829.29	0	0
1091.78	7.4	0.00748	5829.29	0	0
1091.8	7.733	0.00782	5829.3	0	0
1091.81	7.133	0.00721	5829.31	0	0
1091.83	6	0.00606	5829.32	0	0
1091.84	5.067	0.00512	5829.32	0	0
1091.86	3.067	0.0031	5829.33	0	0
1091.87	1.067	0.00108	5829.34	0	0
1094.63	5.067	0.00512	5829.35	0	0
1094.65	10.4	0.01051	5829.36	0	0
1094.67	15.73	0.0159	5829.36	0	0
1094.69	16	0.01617	5829.37	0	0
1094.7	16	0.01617	5829.38	0	0
1094.72	10.93	0.01105	5829.39	0	0
1094.73	5.6	0.00566	5829.39	0	0
1094.75	0.2667	0.00026953	5829.4	0	0
1095.07	0.6	0.000606367	5829.41	0	0
1095.08	2.467	0.00249	5829.42	0	0
1095.11	4.333	0.00438	5829.43	0	0
1095.12	5.6	0.00566	5829.43	0	0
1095.14	5.6	0.00566	5829.44	0	0
1095.15	5	0.00505	5829.45	0	0
1095.17	3.133	0.00317	5829.46	0	0
1095.18	1.267	0.00128	5829.46	0	0
1095.75	0.8	0.000808489	5829.47	0	0
1095.76	2.133	0.00216	5829.48	0	0
1095.79	3.467	0.0035	5829.49	0	0
1095.8	4	0.00404	5829.5	0	0
1095.82	4	0.00404	5829.5	0	0
1095.83	3.2	0.00323	5829.51	0	0
1095.85	1.867	0.00189	5829.52	0	0
1095.86	0.5333	0.000538959	5829.53	0	0
1096.67	1.267	0.00128	5829.54	0	0
1096.69	2.533	0.00256	5829.54	0	0
1096.71	3.8	0.00384	5829.55	0	0
1096.73	3.8	0.00384	5829.56	0	0
1096.74	3.8	0.00384	5829.57	0	0
1096.76	2.533	0.00256	5829.57	0	0
1096.77	1.267	0.00128	5829.58	0	0
1097.28	0.4	0.000404245	5829.59	0	0
1097.29	2.6	0.00263	5829.6	0	0
1097.32	4.8	0.00485	5829.61	0	0
1097.34	6.6	0.00667	5829.61	0	0
1097.35	6.6	0.00667	5829.62	0	0
1097.37	6.2	0.00627	5829.63	0	0
1097.38	4	0.00404	5829.64	0	0
1097.39	1.8	0.00182	5829.64	0	0
1099.09	1.267	0.00128	5829.65	0	0
1099.1	4.333	0.00438	5829.66	0	0
1099.13	7.4	0.00748	5829.67	0	0
1099.15	9.2	0.0093	5829.68	0	0
1099.16	9.2	0.0093	5829.68	0	0
1099.18	7.933	0.00802	5829.69	0	0
1099.19	4.867	0.00492	5829.7	0	0
1099.21	1.8	0.00182	5829.71	0	0
1102.15	0.8667	0.000875897	5829.71	0	0
1102.16	2.333	0.00236	5829.72	0	0
1102.19	3.8	0.00384	5829.73	0	0
1102.21	4.4	0.00445	5829.74	0	0
1102.22	4.4	0.00445	5829.75	0	0
1102.24	3.533	0.00357	5829.75	0	0
1102.25	2.067	0.00209	5829.76	0	0
1102.27	0.6	0.000606367	5829.77	0	0
1103.63	1.333	0.00135	5829.78	0	0
1103.64	4.333	0.00438	5829.79	0	0
1103.67	7.333	0.00741	5829.79	0	0
1103.69	9	0.0091	5829.8	0	0
1103.7	9	0.0091	5829.81	0	0
1103.72	7.667	0.00775	5829.82	0	0
1103.73	4.667	0.00472	5829.82	0	0
1103.75	1.667	0.00168	5829.83	0	0
1104.43	0.1333	0.000134715	5829.84	0	0
1104.44	1.867	0.00189	5829.85	0	0
1104.47	3.6	0.00364	5829.86	0	0
1104.49	5.2	0.00526	5829.86	0	0
1104.5	5.2	0.00526	5829.87	0	0
1104.52	5.067	0.00512	5829.88	0	0
1104.53	3.333	0.00337	5829.89	0	0
1104.54	1.6	0.00162	5829.89	0	0
1105	1.267	0.00128	5829.9	0	0
1105.01	2.533	0.00256	5829.91	0	0
1105.04	3.8	0.00384	5829.92	0	0
1105.05	4.133	0.00418	5829.93	0	0
1105.07	5.733	0.00579	5829.93	0	0
1105.1	6.067	0.00613	5829.94	0	0
1105.11	6.067	0.00613	5829.95	0	0
1105.13	4.8	0.00485	5829.96	0	0
1105.14	4.467	0.00451	5829.96	0	0
1105.15	2.867	0.0029	5829.97	0	0
1105.17	1.267	0.00128	5829.98	0	0
1105.68	1.533	0.00155	5829.99	0	0
1105.69	3.6	0.00364	5830	0	0
1105.72	5.667	0.00573	5830	0	0
1105.74	6.2	0.00627	5830.01	0	0
1105.75	6.2	0.00627	5830.02	0	0
1105.77	4.667	0.00472	5830.03	0	0
1105.78	2.6	0.00263	5830.04	0	0
1105.79	0.5333	0.000538959	5830.04	0	0
1105.98	0.2667	0.00026953	5830.05	0	0
1106	2.667	0.0027	5830.06	0	0
1106.03	5.067	0.00512	5830.07	0	0
1106.04	7.2	0.00728	5830.07	0	0
1106.06	7.2	0.00728	5830.08	0	0
1106.07	6.933	0.00701	5830.09	0	0
1106.09	4.533	0.00458	5830.1	0	0
1106.1	2.133	0.00216	5830.11	0	0
1106.14	0.8	0.000808489	5830.11	0	0
1106.16	2.133	0.00216	5830.12	0	0
1106.19	3.467	0.0035	5830.13	0	0
1106.2	4	0.00404	5830.14	0	0
1106.22	4	0.00404	5830.14	0	0
1106.23	3.2	0.00323	5830.15	0	0
1106.24	1.867	0.00189	5830.16	0	0
1106.26	0.5333	0.000538959	5830.17	0	0
1106.97	0.4	0.000404245	5830.18	0	0
1106.99	1.867	0.00189	5830.18	0	0
1107.02	3.333	0.00337	5830.19	0	0
1107.03	4.4	0.00445	5830.2	0	0
1107.04	4.4	0.00445	5830.21	0	0
1107.06	4	0.00404	5830.21	0	0
1107.07	2.533	0.00256	5830.22	0	0
1107.09	1.067	0.00108	5830.23	0	0
1108.5	0.3333	0.000336837	5830.24	0	0
1108.51	1.6	0.00162	5830.25	0	0
1108.54	2.867	0.0029	5830.25	0	0
1108.56	3.8	0.00384	5830.26	0	0
1108.57	3.8	0.00384	5830.27	0	0
1108.59	3.467	0.0035	5830.28	0	0
1108.6	2.2	0.00222	5830.29	0	0
1108.62	0.9333	0.000943204	5830.29	0	0
1108.63	0.4667	0.000471652	5830.3	0	0
1108.64	2.267	0.00229	5830.31	0	0
1108.67	4.067	0.00411	5830.32	0	0
1108.69	5.4	0.00546	5830.32	0	0
1108.7	5.4	0.00546	5830.33	0	0
1108.72	4.933	0.00499	5830.34	0	0
1108.73	3.133	0.00317	5830.35	0	0
1108.75	1.333	0.00135	5830.36	0	0
1111.22	1.267	0.00128	5830.36	0	0
1111.24	2.533	0.00256	5830.37	0	0
1111.27	3.8	0.00384	5830.38	0	0
1111.28	3.8	0.00384	5830.39	0	0
1111.29	3.8	0.00384	5830.39	0	0
1111.31	2.533	0.00256	5830.4	0	0
1111.32	1.267	0.00128	5830.41	0	0
1114.72	1.6	0.00162	5830.42	0	0
1114.74	4	0.00404	5830.43	0	0
1114.77	6.4	0.00647	5830.43	0	0
1114.78	7.2	0.00728	5830.44	0	0
1114.79	7.2	0.00728	5830.45	0	0
1114.81	5.6	0.00566	5830.46	0	0
1114.82	3.2	0.00323	5830.46	0	0
1114.84	0.8	0.000808489	5830.47	0	0
1115.07	0.6667	0.000673775	5830.48	0	0
1115.09	2	0.00202	5830.49	0	0
1115.12	3.333	0.00337	5830.5	0	0
1115.13	4	0.00404	5830.5	0	0
1115.14	4	0.00404	5830.51	0	0
1115.16	3.333	0.00337	5830.52	0	0
1115.17	2	0.00202	5830.53	0	0
1115.19	0.6667	0.000673775	5830.54	0	0
1116.2	1.067	0.00108	5830.54	0	0
1116.21	2.867	0.0029	5830.55	0	0
1116.24	4.667	0.00472	5830.56	0	0
1116.25	5.4	0.00546	5830.57	0	0
1116.27	5.4	0.00546	5830.57	0	0
1116.28	4.333	0.00438	5830.58	0	0
1116.3	2.533	0.00256	5830.59	0	0
1116.31	0.7333	0.000741081	5830.6	0	0
1116.63	0.8	0.000808489	5830.61	0	0
1116.65	2.133	0.00216	5830.61	0	0
1116.68	3.467	0.0035	5830.62	0	0
1116.69	4	0.00404	5830.63	0	0
1116.71	4	0.00404	5830.64	0	0
1116.72	3.2	0.00323	5830.64	0	0
1116.74	1.867	0.00189	5830.65	0	0
1116.75	0.5333	0.000538959	5830.66	0	0
1118.68	0.6667	0.000673775	5830.67	0	0
1118.69	2	0.00202	5830.68	0	0
1118.72	3.333	0.00337	5830.68	0	0
1118.74	4	0.00404	5830.69	0	0
1118.75	4	0.00404	5830.7	0	0
1118.77	3.333	0.00337	5830.71	0	0
1118.78	3.333	0.00337	5830.71	0	0
1118.8	3.333	0.00337	5830.72	0	0
1118.83	4	0.00404	5830.73	0	0
1118.84	4	0.00404	5830.74	0	0
1118.86	4	0.00404	5830.75	0	0
1118.87	2.667	0.0027	5830.75	0	0
1118.88	1.333	0.00135	5830.76	0	0
1121.88	0.6667	0.000673775	5830.77	0	0
1121.9	2.867	0.0029	5830.78	0	0
1121.93	5.067	0.00512	5830.79	0	0
1121.94	6.6	0.00667	5830.79	0	0
1121.96	6.6	0.00667	5830.8	0	0
1121.97	5.933	0.006	5830.81	0	0
1121.99	3.733	0.00377	5830.82	0	0
1122	1.533	0.00155	5830.82	0	0
1123.55	2.067	0.00209	5830.83	0	0
1123.57	5.267	0.00532	5830.84	0	0
1123.6	8.467	0.00856	5830.85	0	0
1123.61	9.6	0.0097	5830.86	0	0
1123.63	9.6	0.0097	5830.86	0	0
1123.64	7.533	0.00761	5830.87	0	0
1123.66	4.333	0.00438	5830.88	0	0
1123.67	1.133	0.00115	5830.89	0	0
1126.68	0.6	0.000606367	5830.89	0	0
1126.69	2.133	0.00216	5830.9	0	0
1126.72	3.667	0.00371	5830.91	0	0
1126.73	4.6	0.00465	5830.92	0	0
1126.75	4.6	0.00465	5830.93	0	0
1126.76	4	0.00404	5830.93	0	0
1126.78	2.467	0.00249	5830.94	0	0
1126.79	0.9333	0.000943204	5830.95	0	0
1126.92	0.9333	0.000943204	5830.96	0	0
1126.94	2.333	0.00236	5830.96	0	0
1126.97	3.733	0.00377	5830.97	0	0
1126.98	4.2	0.00424	5830.98	0	0
1127	4.2	0.00424	5830.99	0	0
1127.01	3.267	0.0033	5831	0	0
1127.03	1.867	0.00189	5831	0	0
1127.04	0.4667	0.000471652	5831.01	0	0
1127.7	0.2	0.000202122	5831.02	0	0
1127.72	1.8	0.00182	5831.03	0	0
1127.75	3.4	0.00344	5831.04	0	0
1127.76	4.8	0.00485	5831.04	0	0
1127.78	4.8	0.00485	5831.05	0	0
1127.79	4.6	0.00465	5831.06	0	0
1127.81	3	0.00303	5831.07	0	0
1127.82	1.4	0.00141	5831.07	0	0
1129.46	1.667	0.00168	5831.08	0	0
1129.48	3.467	0.0035	5831.09	0	0
1129.51	5.267	0.00532	5831.1	0	0
1129.52	5.4	0.00546	5831.11	0	0
1129.54	5.4	0.00546	5831.11	0	0
1129.55	3.733	0.00377	5831.12	0	0
1129.57	1.933	0.00195	5831.13	0	0
1129.58	0.1333	0.000134715	5831.14	0	0
1130.15	1.067	0.00108	5831.14	0	0
1130.17	2.533	0.00256	5831.15	0	0
1130.2	4	0.00404	5831.16	0	0
1130.21	4.4	0.00445	5831.17	0	0
1130.23	4.4	0.00445	5831.18	0	0
1130.24	3.333	0.00337	5831.18	0	0
1130.26	1.867	0.00189	5831.19	0	0
1130.27	0.4	0.000404245	5831.2	0	0
1130.8	1.4	0.00141	5831.21	0	0
1130.82	3	0.00303	5831.21	0	0
1130.85	4.6	0.00465	5831.22	0	0
1130.86	4.8	0.00485	5831.23	0	0
1130.88	4.8	0.00485	5831.24	0	0
1130.89	3.4	0.00344	5831.25	0	0
1130.9	1.8	0.00182	5831.25	0	0
1130.92	0.2	0.000202122	5831.26	0	0
1132.42	0.6	0.000606367	5831.27	0	0
1132.43	2.133	0.00216	5831.28	0	0
1132.46	3.667	0.00371	5831.29	0	0
1132.48	4.6	0.00465	5831.29	0	0
1132.49	4.6	0.00465	5831.3	0	0
1132.51	4	0.00404	5831.31	0	0
1132.52	2.467	0.00249	5831.32	0	0
1132.54	0.9333	0.000943204	5831.32	0	0
1133.83	1.067	0.00108	5831.33	0	0
1133.85	3.733	0.00377	5831.34	0	0
1133.88	6.4	0.00647	5831.35	0	0
1133.89	8	0.00808	5831.36	0	0
1133.9	8	0.00808	5831.36	0	0
1133.92	6.933	0.00701	5831.37	0	0
1133.93	4.267	0.00431	5831.38	0	0
1133.95	1.6	0.00162	5831.39	0	0
1135.1	2	0.00202	5831.39	0	0
1135.11	4.333	0.00438	5831.4	0	0
1135.14	6.667	0.00674	5831.41	0	0
1135.16	7	0.00707	5831.42	0	0
1135.17	7	0.00707	5831.43	586.2	9.21988e-10
1135.19	5	0.00505	5831.43	1172	1.84335e-09
1135.2	2.667	0.0027	5831.44	1865	2.93331e-09
1135.21	0.3333	0.000336837	5831.45	3624	5.69991e-09
1135.67	0.9333	0.000943204	5831.46	5383	8.4665e-09
1135.69	2.2	0.00222	5831.46	7356	1.15697e-08
1135.72	3.467	0.0035	5831.47	10290	1.61843e-08
1135.73	3.8	0.00384	5831.48	13220	2.07927e-08
1135.75	3.8	0.00384	5831.49	16480	2.59201e-08
1135.76	2.867	0.0029	5831.5	20590	3.23844e-08
1135.77	1.6	0.00162	5831.5	24710	3.88644e-08
1135.79	0.3333	0.000336837	5831.51	29250	4.6005e-08
1136.73	1.267	0.00128	5831.52	34540	5.43253e-08
1136.75	2.533	0.00256	5831.53	39840	6.26612e-08
1136.78	3.8	0.00384	5831.54	45680	7.18465e-08
1136.79	3.8	0.00384	5831.54	52160	8.20384e-08
1136.81	3.8	0.00384	5831.55	58650	9.2246e-08
1136.82	2.533	0.00256	5831.56	65790	1.03476e-07
1136.84	1.267	0.00128	5831.57	73470	1.15555e-07
1137.26	1.667	0.00168	5831.57	81150	1.27634e-07
1137.28	5	0.00505	5831.58	89600	1.40925e-07
1137.31	8.333	0.00842	5831.59	98490	1.54907e-07
1137.32	10	0.01011	5831.6	107400	1.68921e-07
1137.34	10	0.01011	5831.61	117200	1.84335e-07
1137.35	8.333	0.00842	5831.61	127300	2.0022e-07
1137.37	6.067	0.00613	5831.62	137400	2.16106e-07
1137.38	4.067	0.00411	5831.63	148500	2.33564e-07
1137.4	5.133	0.00519	5831.64	159800	2.51337e-07
1137.41	7.867	0.00795	5831.64	171100	2.6911e-07
1137.42	10.87	0.01099	5831.65	183600	2.8877e-07
1137.44	11.4	0.01152	5831.66	196200	3.08588e-07
1137.45	10.93	0.01105	5831.67	208800	3.28405e-07
1137.47	10.13	0.01024	5831.68	222600	3.5011e-07
1137.48	10.6	0.01071	5831.68	236400	3.71815e-07
1137.5	10.47	0.01058	5831.69	250400	3.93835e-07
1137.51	10.13	0.01024	5831.7	265500	4.17584e-07
1137.53	9.267	0.00937	5831.71	280600	4.41334e-07
1137.54	7.333	0.00741	5831.71	295900	4.65398e-07
1137.56	4.133	0.00418	5831.72	312300	4.91192e-07
1137.57	1.267	0.00128	5831.73	328700	5.16986e-07
1137.73	2.133	0.00216	5831.74	345500	5.4341e-07
1137.75	7.4	0.00748	5831.75	363200	5.71249e-07
1137.78	12.67	0.0128	5831.75	380900	5.99088e-07
1137.79	15.8	0.01597	5831.76	399100	6.27713e-07
1137.81	15.8	0.01597	5831.77	418100	6.57597e-07
1137.82	13.67	0.01382	5831.78	437200	6.87638e-07
1137.84	10.33	0.01044	5831.79	456800	7.18465e-07
1137.85	8.733	0.00883	5831.79	477200	7.5055e-07
1137.88	9.267	0.00937	5831.8	497600	7.82636e-07
1137.9	11	0.01112	5831.81	518800	8.1598e-07
1137.91	11	0.01112	5831.82	540600	8.50267e-07
1137.93	9.067	0.00916	5831.82	562400	8.84555e-07
1137.94	5.4	0.00546	5831.83	585000	9.20101e-07
1137.96	1.733	0.00175	5831.84	608200	9.5659e-07
1139.19	0.8667	0.000875897	5831.85	631400	9.9308e-07
1139.21	2.333	0.00236	5831.86	655700	1.0313e-06
1139.24	3.8	0.00384	5831.86	680300	1.06999e-06
1139.25	4.4	0.00445	5831.87	704900	1.10868e-06
1139.27	4.4	0.00445	5831.88	730800	1.14942e-06
1139.28	3.533	0.00357	5831.89	756900	1.19047e-06
1139.3	2.067	0.00209	5831.89	783000	1.23152e-06
1139.31	0.6	0.000606367	5831.9	810400	1.27461e-06
1139.39	2.133	0.00216	5831.91	838000	1.31802e-06
1139.4	4.867	0.00492	5831.92	865600	1.36143e-06
1139.43	9.2	0.0093	5831.93	894800	1.40736e-06
1139.45	11.4	0.01152	5831.93	923900	1.45313e-06
1139.46	13.13	0.01327	5831.94	953200	1.49921e-06
1139.47	12.93	0.01307	5831.95	983900	1.5475e-06
1139.49	12.13	0.01226	5831.96	1015000	1.59641e-06
1139.5	9.6	0.0097	5831.96	1046000	1.64517e-06
1139.52	7.4	0.00748	5831.97	1078000	1.6955e-06
1139.53	5.667	0.00573	5831.98	1110000	1.74583e-06
1139.55	3.733	0.00377	5831.99	1143000	1.79774e-06
1139.56	1.8	0.00182	5832	1177000	1.85121e-06
1139.89	1.467	0.00148	5832	1211000	1.90469e-06
1139.9	4	0.00404	5832.01	1246000	1.95974e-06
1139.93	6.533	0.0066	5832.02	1281000	2.01478e-06
1139.95	7.6	0.00768	5832.03	1317000	2.07141e-06
1139.96	7.6	0.00768	5832.04	1354000	2.1296e-06
1139.98	6.133	0.0062	5832.04	1391000	2.18779e-06
1139.99	3.6	0.00364	5832.05	1428000	2.24599e-06
1140.01	1.067	0.00108	5832.06	1467000	2.30733e-06
1140.48	0.5333	0.000538959	5832.07	1506000	2.36867e-06
1140.49	1.867	0.00189	5832.07	1545000	2.43001e-06
1140.52	3.2	0.00323	5832.08	1586000	2.4945e-06
1140.54	4	0.00404	5832.09	1627000	2.55898e-06
1140.55	4	0.00404	5832.1	1668000	2.62347e-06
1140.57	3.467	0.0035	5832.11	1711000	2.6911e-06
1140.58	2.133	0.00216	5832.11	1754000	2.75873e-06
1140.6	0.8	0.000808489	5832.12	1797000	2.82636e-06
1140.67	1.533	0.00155	5832.13	1841000	2.89556e-06
1140.68	3.333	0.00337	5832.14	1886000	2.96634e-06
1140.71	5.133	0.00519	5832.14	1931000	3.03712e-06
1140.73	5.4	0.00546	5832.15	1978000	3.11104e-06
1140.74	7	0.00707	5832.16	2025000	3.18496e-06
1140.76	7.067	0.00714	5832.17	2072000	3.25889e-06
1140.79	6.867	0.00694	5832.18	2121000	3.33595e-06
1140.8	5.067	0.00512	5832.18	2170000	3.41302e-06
1140.82	4.8	0.00485	5832.19	2220000	3.49166e-06
1140.83	3.2	0.00323	5832.2	2271000	3.57188e-06
1140.85	1.6	0.00162	5832.21	2322000	3.65209e-06
1141.33	0.3333	0.000336837	5832.21	2374000	3.73388e-06
1141.35	2.8	0.00283	5832.22	2428000	3.81881e-06
1141.38	5.267	0.00532	5832.23	2481000	3.90217e-06
1141.39	7.4	0.00748	5832.24	2536000	3.98868e-06
1141.41	7.4	0.00748	5832.25	2592000	4.07675e-06
1141.42	7.067	0.00714	5832.25	2648000	4.16483e-06
1141.44	5.733	0.00579	5832.26	2704000	4.25291e-06
1141.45	6.2	0.00627	5832.27	2763000	4.34571e-06
1141.48	8.733	0.00883	5832.28	2821000	4.43693e-06
1141.5	13.2	0.01334	5832.29	2881000	4.5313e-06
1141.51	16.2	0.01637	5832.29	2941000	4.62567e-06
1141.53	16.33	0.0165	5832.3	3002000	4.72161e-06
1141.54	13.73	0.01388	5832.31	3065000	4.8207e-06
1141.56	9.067	0.00916	5832.32	3128000	4.91979e-06
1141.57	4.6	0.00465	5832.32	3192000	5.02045e-06
1141.59	1.6	0.00162	5832.33	3257000	5.12268e-06
1141.6	0.3333	0.000336837	5832.34	3323000	5.22649e-06
1142.46	1.867	0.00189	5832.35	3389000	5.33029e-06
1142.47	4.867	0.00492	5832.36	3458000	5.43882e-06
1142.5	7.867	0.00795	5832.36	3527000	5.54734e-06
1142.52	9	0.0091	5832.37	3596000	5.65587e-06
1142.53	9	0.0091	5832.38	3667000	5.76754e-06
1142.55	7.133	0.00721	5832.39	3739000	5.88078e-06
1142.56	4.133	0.00418	5832.39	3811000	5.99402e-06
1142.58	1.133	0.00115	5832.4	3886000	6.11198e-06
1143.46	2.2	0.00222	5832.41	3961000	6.22995e-06
1143.48	7.867	0.00795	5832.42	4036000	6.34791e-06
1143.51	13.53	0.01367	5832.43	4115000	6.47216e-06
1143.52	17	0.01718	5832.43	4195000	6.59799e-06
1143.54	17	0.01718	5832.44	4275000	6.72381e-06
1143.55	14.8	0.01496	5832.45	4360000	6.8575e-06
1143.57	9.133	0.00923	5832.46	4445000	6.99119e-06
1143.58	3.467	0.0035	5832.46	4531000	7.12645e-06
1144.33	0.1333	0.000134715	5832.47	4622000	7.26958e-06
1144.35	8.067	0.00815	5832.48	4713000	7.41271e-06
1144.38	16	0.01617	5832.49	4805000	7.55741e-06
1144.39	23.8	0.02405	5832.5	4902000	7.70997e-06
1144.41	23.8	0.02405	5832.5	4999000	7.86254e-06
1144.42	23.67	0.02392	5832.51	5098000	8.01824e-06
1144.44	15.73	0.0159	5832.52	5201000	8.18025e-06
1144.45	7.8	0.00788	5832.53	5304000	8.34225e-06
1145.84	1.2	0.00121	5832.54	5410000	8.50897e-06
1145.86	3.2	0.00323	5832.54	5519000	8.6804e-06
1145.89	5.2	0.00526	5832.55	5628000	8.85184e-06
1145.9	6	0.00606	5832.56	5741000	9.02957e-06
1145.92	6	0.00606	5832.57	5857000	9.21202e-06
1145.93	4.8	0.00485	5832.57	5973000	9.39446e-06
1145.95	2.8	0.00283	5832.58	6093000	9.5832e-06
1145.96	0.8	0.000808489	5832.59	6216000	9.77666e-06
1146.17	0.4667	0.000471652	5832.6	6339000	9.97012e-06
1146.18	1.867	0.00189	5832.61	6466000	1.01699e-05
1146.21	3.267	0.0033	5832.61	6596000	1.03743e-05
1146.23	4.2	0.00424	5832.62	6725000	1.05772e-05
1146.24	4.2	0.00424	5832.63	6861000	1.07911e-05
1146.26	3.733	0.00377	5832.64	6998000	1.10066e-05
1146.27	2.333	0.00236	5832.64	7135000	1.12221e-05
1146.29	0.9333	0.000943204	5832.65	7278000	1.1447e-05
1146.42	0.5333	0.000538959	5832.66	7423000	1.16751e-05
1146.43	3.067	0.0031	5832.67	7567000	1.19015e-05
1146.46	5.6	0.00566	5832.68	7719000	1.21406e-05
1146.48	7.6	0.00768	5832.68	7871000	1.23797e-05
1146.49	7.6	0.00768	5832.69	8024000	1.26203e-05
1146.51	7.067	0.00714	5832.7	8184000	1.2872e-05
1146.52	4.533	0.00458	5832.71	8345000	1.31252e-05
1146.54	2	0.00202	5832.71	8507000	1.338e-05
1147.66	2.533	0.00256	5832.72	8675000	1.36442e-05
1147.68	5.667	0.00573	5832.73	8844000	1.391e-05
1147.71	8.8	0.00889	5832.74	9015000	1.4179e-05
1147.72	9.4	0.0095	5832.75	9192000	1.44574e-05
1147.74	9.4	0.0095	5832.75	9370000	1.47373e-05
1147.75	7.6	0.00768	5832.76	9551000	1.5022e-05
1147.77	5.933	0.006	5832.77	9737000	1.53146e-05
1147.78	4.267	0.00431	5832.78	9924000	1.56087e-05
1147.8	4.4	0.00445	5832.79	10110000	1.59012e-05
1147.81	4.4	0.00445	5832.79	10310000	1.62158e-05
1147.83	3.667	0.00371	5832.8	10510000	1.65304e-05
1147.84	2.2	0.00222	5832.81	10710000	1.68449e-05
1147.86	0.7333	0.000741081	5832.82	10920000	1.71752e-05
1149.84	1.267	0.00128	5832.82	11120000	1.74898e-05
1149.86	2.733	0.00276	5832.83	11330000	1.78201e-05
1149.88	4.2	0.00424	5832.84	11550000	1.81661e-05
1149.9	4.4	0.00445	5832.85	11770000	1.85121e-05
1149.91	4.4	0.00445	5832.86	11990000	1.88581e-05
1149.93	3.133	0.00317	5832.86	12220000	1.92199e-05
1149.94	1.667	0.00168	5832.87	12450000	1.95816e-05
1149.96	0.2	0.000202122	5832.88	12680000	1.99434e-05
1151.62	1.267	0.00128	5832.89	12920000	2.03209e-05
1151.63	3.333	0.00337	5832.89	13160000	2.06983e-05
1151.66	5.4	0.00546	5832.9	13410000	2.10915e-05
1151.68	6.2	0.00627	5832.91	13660000	2.14847e-05
1151.69	6.2	0.00627	5832.92	13920000	2.18937e-05
1151.71	4.933	0.00499	5832.93	14180000	2.23026e-05
1151.72	2.867	0.0029	5832.93	14440000	2.27115e-05
1151.74	0.8	0.000808489	5832.94	14710000	2.31362e-05
1152.76	0.2	0.000202122	5832.95	14990000	2.35766e-05
1152.78	3.067	0.0031	5832.96	15260000	2.40013e-05
1152.81	5.933	0.006	5832.96	15540000	2.44416e-05
1152.82	8.6	0.00869	5832.97	15840000	2.49135e-05
1152.84	8.6	0.00869	5832.98	16130000	2.53696e-05
1152.85	8.4	0.00849	5832.99	16420000	2.58257e-05
1152.87	5.533	0.00559	5833	16730000	2.63133e-05
1152.88	2.667	0.0027	5833	17040000	2.68009e-05
1153.1	1.467	0.00148	5833.01	17350000	2.72885e-05
1153.12	2.933	0.00296	5833.02	17670000	2.77918e-05
1153.15	4.4	0.00445	5833.03	17990000	2.82951e-05
1153.16	4.4	0.00445	5833.04	18320000	2.88141e-05
1153.18	4.4	0.00445	5833.04	18660000	2.93489e-05
1153.19	2.933	0.00296	5833.05	19000000	2.98836e-05
1153.21	1.467	0.00148	5833.06	19350000	3.04341e-05
1154.16	0.6667	0.000673775	5833.07	19700000	3.09846e-05
1154.17	2	0.00202	5833.07	20060000	3.15508e-05
1154.2	3.333	0.00337	5833.08	20430000	3.21327e-05
1154.22	4	0.00404	5833.09	20800000	3.27147e-05
1154.23	4	0.00404	5833.1	21180000	3.33124e-05
1154.25	3.333	0.00337	5833.11	21570000	3.39258e-05
1154.26	2	0.00202	5833.11	21960000	3.45392e-05
1154.28	0.6667	0.000673775	5833.12	22360000	3.51683e-05
1155.35	0.4	0.000404245	5833.13	22770000	3.58131e-05
1155.36	1.933	0.00195	5833.14	23190000	3.64737e-05
1155.39	3.467	0.0035	5833.14	23610000	3.71343e-05
1155.4	4.6	0.00465	5833.15	24040000	3.78106e-05
1155.42	4.6	0.00465	5833.16	24480000	3.85027e-05
1155.43	4.2	0.00424	5833.17	24920000	3.91947e-05
1155.45	2.667	0.0027	5833.18	25380000	3.99182e-05
1155.46	1.133	0.00115	5833.18	25850000	4.06574e-05
1156.33	0.2667	0.00026953	5833.19	26310000	4.13809e-05
1156.34	2.2	0.00222	5833.2	26800000	4.21516e-05
1156.37	4.133	0.00418	5833.21	27290000	4.29223e-05
1156.39	5.8	0.00586	5833.21	27780000	4.3693e-05
1156.4	6.133	0.0062	5833.22	28300000	4.45109e-05
1156.41	7.133	0.00721	5833.23	28810000	4.5313e-05
1156.43	6.467	0.00654	5833.24	29340000	4.61466e-05
1156.44	5.467	0.00553	5833.25	29880000	4.69959e-05
1156.46	3.8	0.00384	5833.25	30430000	4.7861e-05
1156.47	3.467	0.0035	5833.26	30990000	4.87417e-05
1156.49	2.2	0.00222	5833.27	31570000	4.9654e-05
1156.5	0.9333	0.000943204	5833.28	32150000	5.05662e-05
1159.15	1.933	0.00195	5833.29	32740000	5.14942e-05
1159.17	5.267	0.00532	5833.29	33360000	5.24693e-05
1159.2	8.6	0.00869	5833.3	33970000	5.34288e-05
1159.21	10	0.01011	5833.31	34610000	5.44354e-05
1159.23	10	0.01011	5833.32	35270000	5.54734e-05
1159.24	8.067	0.00815	5833.32	35920000	5.64958e-05
1159.26	4.733	0.00478	5833.33	36610000	5.7581e-05
1159.27	1.4	0.00141	5833.34	37310000	5.8682e-05
1159.54	1.533	0.00155	5833.35	38020000	5.97987e-05
1159.55	3.067	0.0031	5833.36	38760000	6.09626e-05
1159.58	4.6	0.00465	5833.36	39520000	6.21579e-05
1159.6	4.6	0.00465	5833.37	40280000	6.33533e-05
1159.61	4.6	0.00465	5833.38	41090000	6.46272e-05
1159.63	3.067	0.0031	5833.39	41920000	6.59327e-05
1159.64	1.533	0.00155	5833.39	42750000	6.72381e-05
1159.66	3.333	0.00337	5833.4	43660000	6.86694e-05
1159.67	7.333	0.00741	5833.41	44570000	7.01007e-05
1159.7	11.33	0.01145	5833.42	45490000	7.15477e-05
1159.72	12	0.01213	5833.43	46520000	7.31677e-05
1159.73	12	0.01213	5833.43	47550000	7.47877e-05
1159.75	8.667	0.00876	5833.44	48600000	7.64391e-05
1159.76	4.667	0.00472	5833.45	49780000	7.82951e-05
1159.78	0.6667	0.000673775	5833.46	50970000	8.01667e-05
1168.16	1.333	0.00135	5833.46	52190000	8.20856e-05
1168.17	2.667	0.0027	5833.47	53590000	8.42875e-05
1168.2	4	0.00404	5833.48	54980000	8.64737e-05
1168.22	4	0.00404	5833.49	56450000	8.87858e-05
1168.23	4	0.00404	5833.5	58120000	9.14124e-05
1168.25	2.667	0.0027	5833.5	59800000	9.40547e-05
1168.26	1.333	0.00135	5833.51	61610000	9.69015e-05
1169.71	0.2667	0.00026953	5833.52	63670000	0.000100142
1169.73	2.267	0.00229	5833.53	65730000	0.000103382
1169.76	4.267	0.00431	5833.54	68020000	0.000106983
1169.77	6	0.00606	5833.54	70600000	0.000111041
1169.79	6	0.00606	5833.55	73170000	0.000115083
1169.8	5.733	0.00579	5833.56	76130000	0.000119739
1169.81	3.733	0.00377	5833.57	79400000	0.000124882
1169.83	1.733	0.00175	5833.57	82670000	0.000130025
1170.23	0.1333	0.000134715	5833.58	86520000	0.000136081
1170.25	2	0.00202	5833.59	90720000	0.000142686
1170.28	3.867	0.00391	5833.6	94910000	0.000149277
1170.29	5.6	0.00566	5833.61	99980000	0.000157251
1170.31	5.6	0.00566	5833.61	105400000	0.000165775
1170.32	5.467	0.00553	5833.62	110800000	0.000174269
1170.34	3.6	0.00364	5833.63	117500000	0.000184807
1170.35	1.733	0.00175	5833.64	124400000	0.000195659
1173.99	1.867	0.00189	5833.64	131400000	0.000206669
1174	5.133	0.00519	5833.65	140200000	0.00022051
1174.03	8.4	0.00849	5833.66	149200000	0.000234665
1174.05	9.8	0.0099	5833.67	158200000	0.00024882
1174.06	9.8	0.0099	5833.68	169600000	0.000266751
1174.08	7.933	0.00802	5833.68	181100000	0.000284838
1174.09	4.667	0.00472	5833.69	192900000	0.000303397
1174.11	1.4	0.00141	5833.7	207500000	0.00032636
1174.68	1.267	0.00128	5833.71	222100000	0.000349324
1174.69	2.533	0.00256	5833.71	237400000	0.000373388
1174.72	3.8	0.00384	5833.72	255700000	0.00040217
1174.74	3.8	0.00384	5833.73	274100000	0.00043111
1174.75	3.8	0.00384	5833.74	293700000	0.000461938
1174.77	2.533	0.00256	5833.75	316600000	0.000497955
1174.78	1.267	0.00128	5833.75	339500000	0.000533973
1175.16	0.2667	0.00026953	5833.76	364300000	0.000572979
1175.17	1.667	0.00168	5833.77	392500000	0.000617332
1175.2	3.067	0.0031	5833.78	420700000	0.000661686
1175.22	4.2	0.00424	5833.79	451700000	0.000710444
1175.23	4.2	0.00424	5833.79	486000000	0.000764391
1175.25	3.933	0.00397	5833.8	520300000	0.000818339
1175.26	2.533	0.00256	5833.81	558500000	0.000878421
1175.28	1.133	0.00115	5833.82	599800000	0.000943378
1175.73	0.1333	0.000134715	5833.82	641100000	0.00101
1175.74	2.2	0.00222	5833.83	687300000	0.00108
1175.77	4.267	0.00431	5833.84	736400000	0.00116
1175.79	6.2	0.00627	5833.85	785500000	0.00124
1175.8	6.2	0.00627	5833.86	840700000	0.00132
1175.82	6.067	0.00613	5833.86	898300000	0.00141
1175.83	4	0.00404	5833.87	955800000	0.0015
1175.85	1.933	0.00195	5833.88	1021000000	0.00161
1176.6	0.4667	0.000471652	5833.89	1087000000	0.00171
1176.61	1.867	0.00189	5833.89	1154000000	0.00182
1176.64	3.267	0.0033	5833.9	1229000000	0.00193
1176.66	4.2	0.00424	5833.91	1306000000	0.00205
1176.67	4.2	0.00424	5833.92	1382000000	0.00217
1176.69	3.733	0.00377	5833.93	1468000000	0.00231
1176.7	2.333	0.00236	5833.93	1554000000	0.00244
1176.72	0.9333	0.000943204	5833.94	1640000000	0.00258
1177.24	3.6	0.00364	5833.95	1736000000	0.00273
1177.26	7.867	0.00795	5833.96	1831000000	0.00288
1177.29	12.13	0.01226	5833.96	1929000000	0.00303
1177.3	12.8	0.01294	5833.97	2034000000	0.0032
1177.32	12.8	0.01294	5833.98	2139000000	0.00336
1177.33	9.2	0.0093	5833.99	2246000000	0.00353
1177.35	4.933	0.00499	5834	2359000000	0.00371
1177.36	0.6667	0.000673775	5834	2473000000	0.00389
1178.1	2	0.00202	5834.01	2589000000	0.00407
1178.11	7.733	0.00782	5834.02	2710000000	0.00426
1178.14	13.47	0.01361	5834.03	2831000000	0.00445
1178.16	17.2	0.01738	5834.04	2955000000	0.00465
1178.17	17.2	0.01738	5834.04	3082000000	0.00485
1178.19	15.2	0.01536	5834.05	3210000000	0.00505
1178.2	9.467	0.00957	5834.06	3339000000	0.00525
1178.22	3.733	0.00377	5834.07	3471000000	0.00546
1179.13	0.2	0.000202122	5834.07	3602000000	0.00567
1179.15	1.667	0.00168	5834.08	3735000000	0.00587
1179.18	3.133	0.00317	5834.09	3869000000	0.00609
1179.19	4.4	0.00445	5834.1	4003000000	0.0063
1179.21	4.4	0.00445	5834.11	4137000000	0.00651
1179.22	4.2	0.00424	5834.11	4270000000	0.00672
1179.24	2.733	0.00276	5834.12	4404000000	0.00693
1179.25	1.267	0.00128	5834.13	4535000000	0.00713
1180.8	0.9333	0.000943204	5834.14	4666000000	0.00734
1180.81	2.933	0.00296	5834.14	4797000000	0.00754
1180.84	4.933	0.00499	5834.15	4923000000	0.00774
1180.86	6	0.00606	5834.16	5048000000	0.00794
1180.87	6	0.00606	5834.17	5173000000	0.00814
1180.89	5.067	0.00512	5834.18	5290000000	0.00832
1180.9	3.067	0.0031	5834.18	5407000000	0.0085
1180.92	1.067	0.00108	5834.19	5522000000	0.00869
1181.73	2.467	0.00249	5834.2	5627000000	0.00885
1181.74	5.867	0.00593	5834.21	5733000000	0.00902
1181.77	9.267	0.00937	5834.21	5835000000	0.00918
1181.79	10.2	0.01031	5834.22	5926000000	0.00932
1181.8	10.4	0.01051	5834.23	6017000000	0.00946
1181.82	9.533	0.00963	5834.24	6104000000	0.0096
1181.85	7.733	0.00782	5834.25	6178000000	0.00972
1181.86	5.733	0.00579	5834.25	6252000000	0.00983
1181.88	4.8	0.00485	5834.26	6319000000	0.00994
1181.89	4.6	0.00465	5834.27	6374000000	0.01003
1181.91	3	0.00303	5834.28	6429000000	0.01011
1181.92	2.333	0.00236	5834.29	6474000000	0.01018
1181.94	2.667	0.0027	5834.29	6509000000	0.01024
1181.97	4.4	0.00445	5834.3	6543000000	0.01029
1181.98	5.733	0.00579	5834.31	6565000000	0.01033
1182	7.8	0.00788	5834.32	6578000000	0.01035
1182.01	8.933	0.00903	5834.32	6590000000	0.01036
1182.03	8.733	0.00883	5834.33	6588000000	0.01036
1182.04	7	0.00707	5834.34	6578000000	0.01035
1182.06	5.667	0.00573	5834.35	6569000000	0.01033
1182.07	3.6	0.00364	5834.36	6543000000	0.01029
1182.09	1.533	0.00155	5834.36	6511000000	0.01024
1182.68	0.6	0.000606367	5834.37	6480000000	0.01019
1182.69	2.067	0.00209	5834.38	6431000000	0.01011
1182.72	3.533	0.00357	5834.39	6379000000	0.01003
1182.74	4.4	0.00445	5834.39	6326000000	0.00995
1182.75	4.4	0.00445	5834.4	6257000000	0.00984
1182.77	3.8	0.00384	5834.41	6185000000	0.00973
1182.78	2.333	0.00236	5834.42	6114000000	0.00962
1182.8	0.8667	0.000875897	5834.43	6026000000	0.00948
1183.67	1.2	0.00121	5834.43	5938000000	0.00934
1183.68	3	0.00303	5834.44	5849000000	0.0092
1183.71	4.8	0.00485	5834.45	5747000000	0.00904
1183.73	5.4	0.00546	5834.46	5645000000	0.00888
1183.74	5.4	0.00546	5834.46	5541000000	0.00872
1183.76	4.2	0.00424	5834.47	5428000000	0.00854
1183.77	3.2	0.00323	5834.48	5315000000	0.00836
1183.79	2.733	0.00276	5834.49	5199000000	0.00818
1183.8	3.467	0.0035	5834.5	5078000000	0.00799
1183.82	4	0.00404	5834.5	4957000000	0.0078
1183.83	4	0.00404	5834.51	4834000000	0.0076
1183.85	3.2	0.00323	5834.52	4708000000	0.0074
1183.86	1.867	0.00189	5834.53	4582000000	0.00721
1183.88	1.867	0.00189	5834.54	4455000000	0.00701
1183.89	2.667	0.0027	5834.54	4327000000	0.00681
1183.92	4	0.00404	5834.55	4199000000	0.0066
1183.94	4	0.00404	5834.56	4072000000	0.0064
1183.95	4	0.00404	5834.57	3945000000	0.0062
1183.97	2.667	0.0027	5834.57	3818000000	0.00601
1183.98	1.333	0.00135	5834.58	3694000000	0.00581
1184.62	0.2	0.000202122	5834.59	3571000000	0.00562
1184.63	1.733	0.00175	5834.6	3449000000	0.00542
1184.66	3.267	0.0033	5834.61	3331000000	0.00524
1184.68	4.6	0.00465	5834.61	3215000000	0.00506
1184.69	4.6	0.00465	5834.62	3099000000	0.00487
1184.71	4.4	0.00445	5834.63	2990000000	0.0047
1184.72	2.867	0.0029	5834.64	2884000000	0.00454
1184.74	1.333	0.00135	5834.64	2777000000	0.00437
1185.49	4.933	0.00499	5834.65	2681000000	0.00422
1185.5	11.4	0.01152	5834.66	2585000000	0.00407
1185.53	19.4	0.01961	5834.67	2490000000	0.00392
1185.55	22.47	0.02271	5834.68	2408000000	0.00379
1185.56	24	0.02425	5834.68	2327000000	0.00366
1185.58	19.07	0.01927	5834.69	2246000000	0.00353
1185.59	12.6	0.01273	5834.7	2180000000	0.00343
1185.61	4.6	0.00465	5834.71	2114000000	0.00332
1185.62	1.533	0.00155	5834.71	2051000000	0.00323
1188.05	1.333	0.00135	5834.72	2002000000	0.00315
1188.06	3.133	0.00317	5834.73	1953000000	0.00307
1188.09	4.933	0.00499	5834.74	1909000000	0.003
1188.11	5.4	0.00546	5834.75	1878000000	0.00295
1188.12	5.4	0.00546	5834.75	1848000000	0.00291
1188.14	4.067	0.00411	5834.76	1825000000	0.00287
1188.15	2.267	0.00229	5834.77	1814000000	0.00285
1188.17	0.4667	0.000471652	5834.78	1804000000	0.00284
1189.54	0.3333	0.000336837	5834.79	1803000000	0.00284
1189.55	1.6	0.00162	5834.79	1814000000	0.00285
1189.58	2.867	0.0029	5834.8	1825000000	0.00287
1189.6	3.8	0.00384	5834.81	1848000000	0.00291
1189.61	3.8	0.00384	5834.82	1881000000	0.00296
1189.63	3.467	0.0035	5834.82	1914000000	0.00301
1189.64	2.2	0.00222	5834.83	1962000000	0.00309
1189.66	0.9333	0.000943204	5834.84	2018000000	0.00317
1191.08	1.933	0.00195	5834.85	2074000000	0.00326
1191.09	4	0.00404	5834.86	2148000000	0.00338
1191.12	6.067	0.00613	5834.86	2228000000	0.0035
1191.14	6.2	0.00627	5834.87	2308000000	0.00363
1191.15	6.2	0.00627	5834.88	2408000000	0.00379
1191.17	4.267	0.00431	5834.89	2512000000	0.00395
1191.18	2.2	0.00222	5834.89	2616000000	0.00411
1191.2	0.1333	0.000134715	5834.9	2742000000	0.00431
1191.48	0.1333	0.000134715	5834.91	2871000000	0.00452
1191.5	1.867	0.00189	5834.92	2999000000	0.00472
1191.53	3.6	0.00364	5834.93	3151000000	0.00496
1191.54	5.2	0.00526	5834.93	3304000000	0.0052
1191.56	5.2	0.00526	5834.94	3458000000	0.00544
1191.58	5.067	0.00512	5834.95	3633000000	0.00571
1191.59	3.333	0.00337	5834.96	3808000000	0.00599
1191.61	1.6	0.00162	5834.96	3987000000	0.00627
1192.75	1.6	0.00162	5834.97	4184000000	0.00658
1192.77	3.333	0.00337	5834.98	4380000000	0.00689
1192.8	8.133	0.00822	5834.99	4583000000	0.00721
1192.81	12.6	0.01273	5835	4799000000	0.00755
1192.83	16.93	0.01711	5835	5015000000	0.00789
1192.84	16.6	0.01678	5835.01	5238000000	0.00824
1192.86	14.87	0.01503	5835.02	5471000000	0.0086
1192.87	10.07	0.01018	5835.03	5704000000	0.00897
1192.89	5.6	0.00566	5835.04	5944000000	0.00935
1192.9	1.267	0.00128	5835.04	6191000000	0.00974
1193.11	1.267	0.00128	5835.05	6438000000	0.01013
1193.13	2.533	0.00256	5835.06	6690000000	0.01052
1193.16	3.8	0.00384	5835.07	6947000000	0.01093
1193.17	3.8	0.00384	5835.07	7204000000	0.01133
1193.19	3.8	0.00384	5835.08	7464000000	0.01174
1193.21	2.533	0.00256	5835.09	7726000000	0.01215
1193.22	1.267	0.00128	5835.1	7988000000	0.01256
1194.7	1.267	0.00128	5835.11	8251000000	0.01298
1194.72	2.533	0.00256	5835.11	8513000000	0.01339
1194.75	3.8	0.00384	5835.12	8776000000	0.0138
1194.76	3.8	0.00384	5835.13	9034000000	0.01421
1194.78	3.8	0.00384	5835.14	9292000000	0.01461
1194.79	2.533	0.00256	5835.14	9549000000	0.01502
1194.81	1.267	0.00128	5835.15	9797000000	0.01541
1196.79	0.4	0.000404245	5835.16	10040000000	0.01579
1196.8	1.933	0.00195	5835.17	10290000000	0.01618
1196.83	3.467	0.0035	5835.18	10520000000	0.01655
1196.85	4.6	0.00465	5835.18	10750000000	0.01691
1196.86	4.6	0.00465	5835.19	10980000000	0.01727
1196.88	4.2	0.00424	5835.2	11180000000	0.01758
1196.89	2.667	0.0027	5835.21	11390000000	0.01791
1196.91	1.133	0.00115	5835.21	11590000000	0.01823
1197.84	0.8667	0.000875897	5835.22	11770000000	0.01851
1197.86	2.6	0.00263	5835.23	11950000000	0.0188
1197.89	4.333	0.00438	5835.24	12120000000	0.01906
1197.9	5.2	0.00526	5835.25	12270000000	0.0193
1197.92	5.2	0.00526	5835.25	12410000000	0.01952
1197.93	4.333	0.00438	5835.26	12550000000	0.01974
1197.95	2.6	0.00263	5835.27	12650000000	0.0199
1197.97	0.8667	0.000875897	5835.28	12760000000	0.02007
1198.4	2.933	0.00296	5835.29	12850000000	0.02021
1198.42	5.933	0.006	5835.29	12920000000	0.02032
1198.45	8.933	0.00903	5835.3	12990000000	0.02043
1198.46	9	0.0091	5835.31	13030000000	0.02049
1198.48	9	0.0091	5835.32	13050000000	0.02053
1198.49	6.067	0.00613	5835.32	13080000000	0.02057
1198.51	3.067	0.0031	5835.33	13070000000	0.02056
1198.53	0.06667	6.73775e-05	5835.34	13050000000	0.02053
1199.64	3.2	0.00323	5835.35	13030000000	0.02049
1199.66	7.6	0.00768	5835.36	12980000000	0.02042
1199.69	12	0.01213	5835.36	12910000000	0.02031
1199.71	13.2	0.01334	5835.37	12850000000	0.02021
1199.72	13.2	0.01334	5835.38	12750000000	0.02005
1199.74	10	0.01011	5835.39	12650000000	0.0199
1199.75	5.6	0.00566	5835.39	12540000000	0.01972
1199.77	1.2	0.00121	5835.4	12400000000	0.0195
1202.75	0.2	0.000202122	5835.41	12260000000	0.01928
1202.77	1.867	0.00189	5835.42	12120000000	0.01906
1202.8	3.533	0.00357	5835.43	11940000000	0.01878
1202.81	5	0.00505	5835.43	11760000000	0.0185
1202.83	5	0.00505	5835.44	11590000000	0.01823
1202.84	4.8	0.00485	5835.45	11380000000	0.0179
1202.86	3.133	0.00317	5835.46	11180000000	0.01758
1202.87	1.467	0.00148	5835.46	10970000000	0.01725
1203.55	0.8	0.000808489	5835.47	10740000000	0.01689
1203.57	2.733	0.00276	5835.48	10520000000	0.01655
1203.6	4.667	0.00472	5835.49	10290000000	0.01618
1203.61	5.8	0.00586	5835.5	10050000000	0.01581
1203.63	5.8	0.00586	5835.5	9803000000	0.01542
1203.64	5	0.00505	5835.51	9557000000	0.01503
1203.66	3.067	0.0031	5835.52	9305000000	0.01464
1203.67	1.133	0.00115	5835.53	9052000000	0.01424
1204.62	0.8	0.000808489	5835.54	8798000000	0.01384
1204.63	2.133	0.00216	5835.54	8541000000	0.01343
1204.66	3.467	0.0035	5835.55	8285000000	0.01303
1204.68	4	0.00404	5835.56	8029000000	0.01263
1204.69	4	0.00404	5835.57	7774000000	0.01223
1204.71	3.2	0.00323	5835.57	7519000000	0.01183
1204.72	1.867	0.00189	5835.58	7269000000	0.01143
1204.74	1.467	0.00148	5835.59	7021000000	0.01104
1204.75	2.2	0.00222	5835.6	6774000000	0.01065
1204.78	3.467	0.0035	5835.61	6535000000	0.01028
1204.8	3.8	0.00384	5835.61	6299000000	0.00991
1204.81	3.8	0.00384	5835.62	6063000000	0.00954
1204.83	2.867	0.0029	5835.63	5842000000	0.00919
1204.84	1.6	0.00162	5835.64	5623000000	0.00884
1204.86	0.3333	0.000336837	5835.64	5404000000	0.0085
1205.75	0.5333	0.000538959	5835.65	5204000000	0.00818
1205.77	2.133	0.00216	5835.66	5006000000	0.00787
1205.8	3.733	0.00377	5835.67	4808000000	0.00756
1205.81	4.8	0.00485	5835.68	4635000000	0.00729
1205.83	4.8	0.00485	5835.68	4461000000	0.00702
1205.84	4.267	0.00431	5835.69	4290000000	0.00675
1205.86	2.667	0.0027	5835.7	4144000000	0.00652
1205.87	1.067	0.00108	5835.71	3998000000	0.00629
1206.18	0.8	0.000808489	5835.71	3858000000	0.00607
1206.19	2.133	0.00216	5835.72	3742000000	0.00589
1206.22	3.467	0.0035	5835.73	3626000000	0.0057
1206.24	4	0.00404	5835.74	3520000000	0.00554
1206.25	4	0.00404	5835.75	3437000000	0.00541
1206.27	3.2	0.00323	5835.75	3354000000	0.00528
1206.28	1.867	0.00189	5835.76	3283000000	0.00516
1206.3	0.5333	0.000538959	5835.77	3234000000	0.00509
1208.76	1.533	0.00155	5835.78	3186000000	0.00501
1208.78	4.667	0.00472	5835.79	3154000000	0.00496
1208.81	7.8	0.00788	5835.79	3141000000	0.00494
1208.82	9.4	0.0095	5835.8	3129000000	0.00492
1208.84	9.667	0.00977	5835.81	3137000000	0.00493
1208.85	9.533	0.00963	5835.82	3162000000	0.00497
1208.88	7.8	0.00788	5835.82	3187000000	0.00501
1208.9	5.8	0.00586	5835.83	3236000000	0.00509
1208.91	4.2	0.00424	5835.84	3299000000	0.00519
1208.93	3.933	0.00397	5835.85	3362000000	0.00529
1208.94	2.533	0.00256	5835.86	3454000000	0.00543
1208.96	1.133	0.00115	5835.86	3555000000	0.00559
1211.13	0.4667	0.000471652	5835.87	3657000000	0.00575
1211.15	2.333	0.00236	5835.88	3791000000	0.00596
1211.18	4.2	0.00424	5835.89	3932000000	0.00618
1211.19	5.6	0.00566	5835.89	4073000000	0.00641
1211.21	5.6	0.00566	5835.9	4249000000	0.00668
1211.22	5.133	0.00519	5835.91	4429000000	0.00697
1211.24	3.267	0.0033	5835.92	4608000000	0.00725
1211.25	1.4	0.00141	5835.93	4825000000	0.00759
1212.79	1.067	0.00108	5835.93	5042000000	0.00793
1212.8	2.667	0.0027	5835.94	5263000000	0.00828
1212.84	4.267	0.00431	5835.95	5516000000	0.00868
1212.85	4.8	0.00485	5835.96	5769000000	0.00907
1212.87	4.8	0.00485	5835.96	6028000000	0.00948
1212.88	3.733	0.00377	5835.97	6315000000	0.00993
1212.9	2.133	0.00216	5835.98	6601000000	0.01038
1212.91	0.5333	0.000538959	5835.99	6896000000	0.01085
1213.32	3.8	0.00384	5836	7213000000	0.01134
1213.34	7.6	0.00768	5836	7530000000	0.01184
1213.37	11.4	0.01152	5836.01	7857000000	0.01236
1213.38	11.4	0.01152	5836.02	8200000000	0.0129
1213.4	11.4	0.01152	5836.03	8543000000	0.01344
1213.41	7.6	0.00768	5836.04	8896000000	0.01399
1213.43	3.8	0.00384	5836.04	9261000000	0.01457
1213.87	1.2	0.00121	5836.05	9625000000	0.01514
1213.89	2.6	0.00263	5836.06	9998000000	0.01573
1213.92	4	0.00404	5836.07	10380000000	0.01633
1213.93	4.2	0.00424	5836.07	10760000000	0.01692
1213.95	4.2	0.00424	5836.08	11140000000	0.01752
1213.96	3	0.00303	5836.09	11530000000	0.01813
1213.98	1.6	0.00162	5836.1	11920000000	0.01875
1213.99	0.2	0.000202122	5836.11	12310000000	0.01936
1214.8	1.4	0.00141	5836.11	12700000000	0.01997
1214.81	3.8	0.00384	5836.12	13090000000	0.02059
1214.85	6.2	0.00627	5836.13	13470000000	0.02119
1214.86	7.2	0.00728	5836.14	13850000000	0.02178
1214.88	7.2	0.00728	5836.14	14230000000	0.02238
1214.89	5.8	0.00586	5836.15	14600000000	0.02296
1214.91	3.4	0.00344	5836.16	14960000000	0.02353
1214.92	1	0.00101	5836.17	15330000000	0.02411
1215.62	0.6667	0.000673775	5836.18	15670000000	0.02465
1215.64	2	0.00202	5836.18	16010000000	0.02518
1215.67	3.333	0.00337	5836.19	16350000000	0.02572
1215.68	4	0.00404	5836.2	16660000000	0.0262
1215.7	4	0.00404	5836.21	16970000000	0.02669
1215.71	3.333	0.00337	5836.21	17270000000	0.02716
1215.73	2	0.00202	5836.22	17530000000	0.02757
1215.74	0.6667	0.000673775	5836.23	17800000000	0.028
1217.77	0.9333	0.000943204	5836.24	18050000000	0.02839
1217.79	2.2	0.00222	5836.25	18270000000	0.02874
1217.82	3.467	0.0035	5836.25	18480000000	0.02907
1217.83	3.8	0.00384	5836.26	18680000000	0.02938
1217.85	3.8	0.00384	5836.27	18840000000	0.02963
1217.86	2.867	0.0029	5836.28	19000000000	0.02988
1217.88	1.6	0.00162	5836.29	19130000000	0.03009
1217.89	0.3333	0.000336837	5836.29	19230000000	0.03025
1218.15	1.467	0.00148	5836.3	19330000000	0.0304
1218.17	2.933	0.00296	5836.31	19400000000	0.03051
1218.2	4.4	0.00445	5836.32	19430000000	0.03056
1218.21	4.4	0.00445	5836.32	19470000000	0.03062
1218.23	4.4	0.00445	5836.33	19460000000	0.03061
1218.24	2.933	0.00296	5836.34	19430000000	0.03056
1218.26	1.467	0.00148	5836.35	19400000000	0.03051
1221.25	1.8	0.00182	5836.36	19320000000	0.03039
1221.27	4.267	0.00431	5836.36	19230000000	0.03025
1221.3	6.733	0.0068	5836.37	19130000000	0.03009
1221.31	7.4	0.00748	5836.38	18990000000	0.02987
1221.33	7.4	0.00748	5836.39	18830000000	0.02962
1221.34	5.6	0.00566	5836.39	18670000000	0.02936
1221.36	3.133	0.00317	5836.4	18470000000	0.02905
1221.37	0.6667	0.000673775	5836.41	18260000000	0.02872
1223.64	1.267	0.00128	5836.42	18040000000	0.02837
1223.65	2.733	0.00276	5836.43	17780000000	0.02796
1223.68	4.2	0.00424	5836.43	17520000000	0.02756
1223.7	4.4	0.00445	5836.44	17260000000	0.02715
1223.71	4.4	0.00445	5836.45	16960000000	0.02668
1223.73	3.133	0.00317	5836.46	16650000000	0.02619
1223.74	1.667	0.00168	5836.46	16340000000	0.0257
1223.76	0.2	0.000202122	5836.47	16010000000	0.02518
1225.44	1.133	0.00115	5836.48	15670000000	0.02465
1225.46	3	0.00303	5836.49	15330000000	0.02411
1225.49	4.867	0.00492	5836.5	14970000000	0.02355
1225.5	5.6	0.00566	5836.5	14610000000	0.02298
1225.52	5.6	0.00566	5836.51	14250000000	0.02241
1225.53	4.467	0.00451	5836.52	13880000000	0.02183
1225.55	2.6	0.00263	5836.53	13500000000	0.02123
1225.56	0.7333	0.000741081	5836.54	13130000000	0.02065
1225.75	1.067	0.00108	5836.54	12750000000	0.02005
1225.76	2.4	0.00243	5836.55	12370000000	0.01946
1225.79	3.733	0.00377	5836.56	11990000000	0.01886
1225.81	4	0.00404	5836.57	11610000000	0.01826
1225.82	4	0.00404	5836.57	11240000000	0.01768
1225.84	2.933	0.00296	5836.58	10870000000	0.0171
1225.85	1.6	0.00162	5836.59	10500000000	0.01651
1225.87	0.2667	0.00026953	5836.6	10140000000	0.01595
1225.91	0.8	0.000808489	5836.61	9786000000	0.01539
1225.93	2.133	0.00216	5836.61	9440000000	0.01485
1225.96	3.467	0.0035	5836.62	9094000000	0.0143
1225.98	4	0.00404	5836.63	8769000000	0.01379
1225.99	4	0.00404	5836.64	8449000000	0.01329
1226.01	3.2	0.00323	5836.64	8130000000	0.01279
1226.02	1.867	0.00189	5836.65	7839000000	0.01233
1226.04	0.5333	0.000538959	5836.66	7552000000	0.01188
1229.02	0.9333	0.000943204	5836.67	7265000000	0.01143
1229.04	2.333	0.00236	5836.68	7016000000	0.01103
1229.07	3.733	0.00377	5836.68	6767000000	0.01064
1229.08	4.2	0.00424	5836.69	6522000000	0.01026
1229.1	4.2	0.00424	5836.7	6317000000	0.00994
1229.11	3.267	0.0033	5836.71	6112000000	0.00961
1229.13	1.867	0.00189	5836.71	5915000000	0.0093
1229.15	0.4667	0.000471652	5836.72	5758000000	0.00906
1229.71	1.2	0.00121	5836.73	5600000000	0.00881
1229.73	3.467	0.0035	5836.74	5457000000	0.00858
1229.76	5.733	0.00579	5836.75	5352000000	0.00842
1229.77	6.8	0.00687	5836.75	5247000000	0.00825
1229.79	6.8	0.00687	5836.76	5162000000	0.00812
1229.8	5.6	0.00566	5836.77	5112000000	0.00804
1229.82	3.333	0.00337	5836.78	5063000000	0.00796
1229.83	1.067	0.00108	5836.79	5040000000	0.00793
1235.79	0.2667	0.00026953	5836.79	5049000000	0.00794
1235.8	1.6	0.00162	5836.8	5058000000	0.00796
1235.83	2.933	0.00296	5836.81	5100000000	0.00802
1235.85	4	0.00404	5836.82	5170000000	0.00813
1235.87	4	0.00404	5836.82	5240000000	0.00824
1235.88	3.733	0.00377	5836.83	5350000000	0.00841
1235.9	2.4	0.00243	5836.84	5484000000	0.00863
1235.91	1.067	0.00108	5836.85	5617000000	0.00883
1236.33	2.533	0.00256	5836.86	5797000000	0.00912
1236.34	5.467	0.00553	5836.86	5995000000	0.00943
1236.37	8.4	0.00849	5836.87	6193000000	0.00974
1236.39	8.8	0.00889	5836.88	6444000000	0.01014
1236.4	8.8	0.00889	5836.89	6707000000	0.01055
1236.42	6.267	0.00633	5836.89	6970000000	0.01096
1236.43	3.333	0.00337	5836.9	7292000000	0.01147
1236.45	0.4	0.000404245	5836.91	7620000000	0.01198
1236.53	0.5333	0.000538959	5836.92	7949000000	0.0125
1236.54	2.133	0.00216	5836.93	8340000000	0.01312
1236.57	3.733	0.00377	5836.93	8732000000	0.01373
1236.59	4.8	0.00485	5836.94	9130000000	0.01436
1236.6	4.8	0.00485	5836.95	9583000000	0.01507
1236.62	4.267	0.00431	5836.96	10040000000	0.01579
1236.63	2.667	0.0027	5836.96	10500000000	0.01651
1236.65	1.067	0.00108	5836.97	11010000000	0.01732
1238.05	0.5333	0.000538959	5836.98	11520000000	0.01812
1238.06	2.467	0.00249	5836.99	12050000000	0.01895
1238.09	4.4	0.00445	5837	12610000000	0.01983
1238.11	5.8	0.00586	5837	13170000000	0.02071
1238.13	5.8	0.00586	5837.01	13750000000	0.02163
1238.14	5.267	0.00532	5837.02	14360000000	0.02259
1238.16	3.333	0.00337	5837.03	14970000000	0.02355
1238.17	1.4	0.00141	5837.04	15590000000	0.02452
1238.77	1.467	0.00148	5837.04	16240000000	0.02554
1238.79	3.8	0.00384	5837.05	16880000000	0.02655
1238.82	6.133	0.0062	5837.06	17540000000	0.02759
1238.83	7	0.00707	5837.07	18210000000	0.02864
1238.85	7	0.00707	5837.07	18880000000	0.02969
1238.86	5.533	0.00559	5837.08	19560000000	0.03076
1238.88	4.733	0.00478	5837.09	20240000000	0.03183
1238.89	5.467	0.00553	5837.1	20930000000	0.03292
1238.92	7.667	0.00775	5837.11	21610000000	0.03399
1238.94	9.2	0.0093	5837.11	22300000000	0.03507
1238.96	9.2	0.0093	5837.12	22990000000	0.03616
1238.97	7.667	0.00775	5837.13	23660000000	0.03721
1238.99	4.6	0.00465	5837.14	24330000000	0.03827
1239	1.533	0.00155	5837.14	25010000000	0.03934
1239.42	2.267	0.00229	5837.15	25650000000	0.04034
1239.43	5.667	0.00573	5837.16	26300000000	0.04137
1239.46	9.067	0.00916	5837.17	26940000000	0.04237
1239.48	10.2	0.01031	5837.18	27540000000	0.04332
1239.49	10.2	0.01031	5837.18	28140000000	0.04426
1239.51	7.933	0.00802	5837.19	28740000000	0.0452
1239.52	4.533	0.00458	5837.2	29280000000	0.04605
1239.54	1.133	0.00115	5837.21	29820000000	0.0469
1239.99	1.2	0.00121	5837.21	30350000000	0.04774
1240	2.6	0.00263	5837.22	30820000000	0.04847
1240.03	4	0.00404	5837.23	31290000000	0.04921
1240.05	4.2	0.00424	5837.24	31730000000	0.04991
1240.06	4.2	0.00424	5837.25	32110000000	0.0505
1240.08	3	0.00303	5837.25	32490000000	0.0511
1240.09	1.6	0.00162	5837.26	32840000000	0.05165
1240.11	0.2	0.000202122	5837.27	33120000000	0.05209
1240.69	1.8	0.00182	5837.28	33400000000	0.05253
1240.71	5.2	0.00526	5837.29	33640000000	0.05291
1240.74	8.6	0.00869	5837.29	33810000000	0.05318
1240.76	10.2	0.01031	5837.3	33980000000	0.05344
1240.77	10.2	0.01031	5837.31	34100000000	0.05363
1240.79	8.4	0.00849	5837.32	34160000000	0.05373
1240.8	5	0.00505	5837.32	34220000000	0.05382
1240.82	1.6	0.00162	5837.33	34200000000	0.05379
1241.45	1.733	0.00175	5837.34	34150000000	0.05371
1241.46	3.467	0.0035	5837.35	34100000000	0.05363
1241.5	5.2	0.00526	5837.36	33960000000	0.05341
1241.51	5.2	0.00526	5837.36	33790000000	0.05315
1241.53	5.2	0.00526	5837.37	33620000000	0.05288
1241.54	3.467	0.0035	5837.38	33370000000	0.05249
1241.56	1.733	0.00175	5837.39	33090000000	0.05204
1242.65	1.067	0.00108	5837.39	32810000000	0.0516
1242.67	3.2	0.00323	5837.4	32450000000	0.05104
1242.7	5.333	0.00539	5837.41	32080000000	0.05046
1242.71	6.4	0.00647	5837.42	31700000000	0.04986
1242.73	6.4	0.00647	5837.43	31240000000	0.04913
1242.74	5.333	0.00539	5837.43	30780000000	0.04841
1242.76	3.2	0.00323	5837.44	30310000000	0.04767
1242.77	1.067	0.00108	5837.45	29780000000	0.04684
1244.79	1.267	0.00128	5837.46	29240000000	0.04599
1244.81	2.533	0.00256	5837.46	28700000000	0.04514
1244.84	3.8	0.00384	5837.47	28100000000	0.0442
1244.85	3.8	0.00384	5837.48	27510000000	0.04327
1244.87	3.8	0.00384	5837.49	26910000000	0.04232
1244.89	2.533	0.00256	5837.5	26270000000	0.04132
1244.9	1.267	0.00128	5837.5	25640000000	0.04033
1245.83	0.9333	0.000943204	5837.51	24990000000	0.0393
1245.84	2.333	0.00236	5837.52	24330000000	0.03827
1245.87	3.733	0.00377	5837.53	23670000000	0.03723
1245.89	4.2	0.00424	5837.54	23000000000	0.03617
1245.9	4.2	0.00424	5837.54	22330000000	0.03512
1245.92	3.267	0.0033	5837.55	21650000000	0.03405
1245.93	1.867	0.00189	5837.56	20980000000	0.033
1245.95	0.4667	0.000471652	5837.57	20320000000	0.03196
1246.92	1.067	0.00108	5837.57	19650000000	0.03091
1246.94	2.667	0.0027	5837.58	18990000000	0.02987
1246.97	4.267	0.00431	5837.59	18340000000	0.02885
1246.98	4.8	0.00485	5837.6	17690000000	0.02782
1247	4.8	0.00485	5837.61	17060000000	0.02683
1247.01	3.733	0.00377	5837.61	16440000000	0.02586
1247.03	2.133	0.00216	5837.62	15820000000	0.02488
1247.04	0.5333	0.000538959	5837.63	15240000000	0.02397
1247.76	1.333	0.00135	5837.64	14660000000	0.02306
1247.77	3.8	0.00384	5837.64	14090000000	0.02216
1247.8	6.267	0.00633	5837.65	13560000000	0.02133
1247.82	7.4	0.00748	5837.66	13040000000	0.02051
1247.83	7.4	0.00748	5837.67	12510000000	0.01968
1247.85	6.067	0.00613	5837.68	12050000000	0.01895
1247.86	3.6	0.00364	5837.68	11590000000	0.01823
1247.88	1.133	0.00115	5837.69	11140000000	0.01752
1248.17	1.667	0.00168	5837.7	10750000000	0.01691
1248.19	3.333	0.00337	5837.71	10360000000	0.01629
1248.22	5	0.00505	5837.71	9990000000	0.01571
1248.23	5	0.00505	5837.72	9679000000	0.01522
1248.25	5	0.00505	5837.73	9368000000	0.01473
1248.26	3.333	0.00337	5837.74	9079000000	0.01428
1248.28	1.667	0.00168	5837.75	8852000000	0.01392
1248.56	1.333	0.00135	5837.75	8624000000	0.01356
1248.57	2.667	0.0027	5837.76	8428000000	0.01326
1248.6	4	0.00404	5837.77	8288000000	0.01304
1248.62	4	0.00404	5837.78	8148000000	0.01282
1248.64	4	0.00404	5837.79	8050000000	0.01266
1248.65	2.667	0.0027	5837.79	8002000000	0.01259
1248.67	1.333	0.00135	5837.8	7954000000	0.01251
1248.93	2.2	0.00222	5837.81	7958000000	0.01252
1248.94	5.933	0.006	5837.82	8004000000	0.01259
1248.97	9.667	0.00977	5837.82	8051000000	0.01266
1248.99	11.2	0.01132	5837.83	8159000000	0.01283
1249.01	11.2	0.01132	5837.84	8302000000	0.01306
1249.02	9	0.0091	5837.85	8446000000	0.01328
1249.04	5.267	0.00532	5837.86	8660000000	0.01362
1249.05	1.533	0.00155	5837.86	8901000000	0.014
1249.24	1	0.00101	5837.87	9143000000	0.01438
1249.25	4.267	0.00431	5837.88	9464000000	0.01489
1249.28	7.533	0.00761	5837.89	9803000000	0.01542
1249.3	9.8	0.0099	5837.89	10140000000	0.01595
1249.31	9.8	0.0099	5837.9	10570000000	0.01662
1249.33	8.8	0.00889	5837.91	11000000000	0.0173
1249.35	5.533	0.00559	5837.92	11440000000	0.01799
1249.36	2.267	0.00229	5837.93	11970000000	0.01883
1250.12	0.8667	0.000875897	5837.93	12500000000	0.01966
1250.13	2.333	0.00236	5837.94	13040000000	0.02051
1250.16	3.8	0.00384	5837.95	13660000000	0.02148
1250.18	4.4	0.00445	5837.96	14280000000	0.02246
1250.2	4.4	0.00445	5837.96	14910000000	0.02345
1250.21	3.533	0.00357	5837.97	15620000000	0.02457
1250.23	2.067	0.00209	5837.98	16320000000	0.02567
1250.24	0.6	0.000606367	5837.99	17040000000	0.0268
1250.8	0.2	0.000202122	5838	17820000000	0.02803
1250.81	2.8	0.00283	5838	18600000000	0.02925
1250.84	5.4	0.00546	5838.01	19410000000	0.03053
1250.86	7.8	0.00788	5838.02	20250000000	0.03185
1250.88	7.8	0.00788	5838.03	21100000000	0.03319
1250.89	7.6	0.00768	5838.04	21960000000	0.03454
1250.91	5	0.00505	5838.04	22860000000	0.03595
1250.92	2.4	0.00243	5838.05	23760000000	0.03737
1252.19	0.8	0.000808489	5838.06	24680000000	0.03882
1252.21	2.733	0.00276	5838.07	25610000000	0.04028
1252.24	4.667	0.00472	5838.07	26550000000	0.04176
1252.25	5.8	0.00586	5838.08	27500000000	0.04325
1252.27	5.8	0.00586	5838.09	28450000000	0.04475
1252.28	5	0.00505	5838.1	29410000000	0.04626
1252.3	3.067	0.0031	5838.11	30370000000	0.04777
1252.31	1.133	0.00115	5838.11	31330000000	0.04928
1254.7	0.5333	0.000538959	5838.12	32280000000	0.05077
1254.71	2.133	0.00216	5838.13	33230000000	0.05226
1254.74	3.733	0.00377	5838.14	34170000000	0.05374
1254.76	4.8	0.00485	5838.14	35110000000	0.05522
1254.77	6.333	0.0064	5838.15	36010000000	0.05664
1254.79	7.733	0.00782	5838.16	36920000000	0.05807
1254.82	8.067	0.00815	5838.17	37820000000	0.05948
1254.84	6.867	0.00694	5838.18	38660000000	0.06081
1254.85	5.8	0.00586	5838.18	39500000000	0.06213
1254.87	4.267	0.00431	5838.19	40330000000	0.06343
1254.88	2.333	0.00236	5838.2	41090000000	0.06463
1254.9	0.4	0.000404245	5838.21	41850000000	0.06582
1255.14	0.6	0.000606367	5838.21	42590000000	0.06699
1255.16	2.067	0.00209	5838.22	43250000000	0.06802
1255.19	3.533	0.00357	5838.23	43900000000	0.06905
1255.21	4.4	0.00445	5838.24	44520000000	0.07002
1255.22	4.4	0.00445	5838.25	45060000000	0.07087
1255.24	3.8	0.00384	5838.25	45590000000	0.0717
1255.25	2.333	0.00236	5838.26	46070000000	0.07246
1255.27	0.8667	0.000875897	5838.27	46470000000	0.07309
1255.3	1.067	0.00108	5838.28	46860000000	0.0737
1255.32	2.4	0.00243	5838.29	47190000000	0.07422
1255.35	3.733	0.00377	5838.29	47430000000	0.0746
1255.36	4	0.00404	5838.3	47680000000	0.07499
1255.38	4	0.00404	5838.31	47830000000	0.07523
1255.39	2.933	0.00296	5838.32	47920000000	0.07537
1255.41	1.6	0.00162	5838.32	48000000000	0.0755
1255.42	0.2667	0.00026953	5838.33	47990000000	0.07548
1255.87	0.8667	0.000875897	5838.34	47910000000	0.07535
1255.89	2.6	0.00263	5838.35	47830000000	0.07523
1255.92	4.333	0.00438	5838.36	47640000000	0.07493
1255.93	5.2	0.00526	5838.36	47410000000	0.07457
1255.95	5.2	0.00526	5838.37	47170000000	0.07419
1255.97	4.333	0.00438	5838.38	46810000000	0.07362
1255.98	2.6	0.00263	5838.39	46430000000	0.07303
1256	0.8667	0.000875897	5838.39	46040000000	0.07241
1256.41	0.5333	0.000538959	5838.4	45530000000	0.07161
1256.43	1.867	0.00189	5838.41	45010000000	0.07079
1256.46	3.2	0.00323	5838.42	44490000000	0.06997
1256.48	4	0.00404	5838.43	43840000000	0.06895
1256.49	4	0.00404	5838.43	43200000000	0.06795
1256.51	3.467	0.0035	5838.44	42540000000	0.06691
1256.52	2.133	0.00216	5838.45	41800000000	0.06574
1256.54	0.8	0.000808489	5838.46	41050000000	0.06456
1258.71	0.3333	0.000336837	5838.46	40290000000	0.06337
1258.72	1.933	0.00195	5838.47	39460000000	0.06206
1258.76	3.533	0.00357	5838.48	38630000000	0.06076
1258.77	4.8	0.00485	5838.49	37790000000	0.05944
1258.79	4.8	0.00485	5838.5	36900000000	0.05804
1258.8	4.467	0.00451	5838.5	36010000000	0.05664
1258.82	2.867	0.0029	5838.51	35110000000	0.05522
1258.83	1.267	0.00128	5838.52	34190000000	0.05377
1258.89	0.8	0.000808489	5838.53	33270000000	0.05233
1258.91	2.733	0.00276	5838.54	32340000000	0.05087
1258.94	4.667	0.00472	5838.54	31400000000	0.04939
1258.96	5.8	0.00586	5838.55	30460000000	0.04791
1258.97	5.8	0.00586	5838.56	29530000000	0.04645
1258.99	5	0.00505	5838.57	28600000000	0.04498
1259	3.067	0.0031	5838.57	27670000000	0.04352
1259.02	1.133	0.00115	5838.58	26760000000	0.04209
1262.73	0.5333	0.000538959	5838.59	25850000000	0.04066
1262.74	2.467	0.00249	5838.6	24960000000	0.03926
1262.77	4.4	0.00445	5838.61	24090000000	0.03789
1262.79	5.8	0.00586	5838.61	23230000000	0.03654
1262.81	5.8	0.00586	5838.62	22380000000	0.0352
1262.82	5.267	0.00532	5838.63	21580000000	0.03394
1262.84	3.333	0.00337	5838.64	20780000000	0.03268
1262.85	1.4	0.00141	5838.64	20000000000	0.03146
1262.91	0.3333	0.000336837	5838.65	19280000000	0.03032
1262.93	1.6	0.00162	5838.66	18560000000	0.02919
1262.96	2.867	0.0029	5838.67	17860000000	0.02809
1262.98	3.8	0.00384	5838.68	17240000000	0.02712
1262.99	3.8	0.00384	5838.68	16610000000	0.02612
1263.01	3.467	0.0035	5838.69	16020000000	0.0252
1263.02	2.2	0.00222	5838.7	15500000000	0.02438
1263.04	0.9333	0.000943204	5838.71	14980000000	0.02356
1263.69	2.6	0.00263	5838.71	14510000000	0.02282
1263.71	6.133	0.0062	5838.72	14100000000	0.02218
1263.74	9.667	0.00977	5838.73	13710000000	0.02156
1263.75	10.6	0.01071	5838.74	13370000000	0.02103
1263.77	10.6	0.01071	5838.75	13080000000	0.02057
1263.78	8	0.00808	5838.75	12810000000	0.02015
1263.8	4.467	0.00451	5838.76	12610000000	0.01983
1263.81	0.9333	0.000943204	5838.77	12450000000	0.01958
1264.73	0.7333	0.000741081	5838.78	12330000000	0.01939
1264.75	3.467	0.0035	5838.79	12270000000	0.0193
1264.78	6.2	0.00627	5838.79	12250000000	0.01927
1264.79	8.2	0.00829	5838.8	12280000000	0.01931
1264.81	9.467	0.00957	5838.81	12370000000	0.01946
1264.83	10	0.01011	5838.82	12490000000	0.01964
1264.84	8.533	0.00862	5838.82	12670000000	0.01993
1264.86	5.8	0.00586	5838.83	12920000000	0.02032
1264.87	3.8	0.00384	5838.84	13190000000	0.02075
1264.89	2.533	0.00256	5838.85	13530000000	0.02128
1264.9	1.267	0.00128	5838.86	13930000000	0.02191
1265.09	0.2667	0.00026953	5838.86	14350000000	0.02257
1265.11	2.267	0.00229	5838.87	14850000000	0.02336
1265.14	4.267	0.00431	5838.88	15410000000	0.02424
1265.15	6	0.00606	5838.89	15970000000	0.02512
1265.17	6	0.00606	5838.89	16640000000	0.02617
1265.18	5.733	0.00579	5838.9	17350000000	0.02729
1265.2	3.733	0.00377	5838.91	18070000000	0.02842
1265.21	1.733	0.00175	5838.92	18890000000	0.02971
1265.54	1.733	0.00175	5838.93	19750000000	0.03106
1265.56	3.467	0.0035	5838.93	20630000000	0.03245
1265.59	5.2	0.00526	5838.94	21600000000	0.03397
1265.6	5.2	0.00526	5838.95	22600000000	0.03555
1265.62	5.2	0.00526	5838.96	23620000000	0.03715
1265.63	3.467	0.0035	5838.96	24730000000	0.0389
1265.65	1.733	0.00175	5838.97	25860000000	0.04067
1269.69	0.1333	0.000134715	5838.98	27020000000	0.0425
1269.71	1.867	0.00189	5838.99	28250000000	0.04443
1269.74	3.6	0.00364	5839	29500000000	0.0464
1269.76	5.2	0.00526	5839	30780000000	0.04841
1269.77	5.2	0.00526	5839.01	32120000000	0.05052
1269.79	6.4	0.00647	5839.02	33470000000	0.05264
1269.8	6.6	0.00667	5839.03	34850000000	0.05481
1269.82	6.8	0.00687	5839.04	36280000000	0.05706
1269.83	5.8	0.00586	5839.04	37710000000	0.05931
1269.85	5.8	0.00586	5839.05	39170000000	0.06161
1269.87	4.467	0.00451	5839.06	40660000000	0.06395
1269.88	2.533	0.00256	5839.07	42150000000	0.06629
1269.9	0.6	0.000606367	5839.07	43660000000	0.06867
1270.13	0.8	0.000808489	5839.08	45180000000	0.07106
1270.15	3.267	0.0033	5839.09	46700000000	0.07345
1270.18	5.733	0.00579	5839.1	48230000000	0.07586
1270.19	7.4	0.00748	5839.11	49750000000	0.07825
1270.21	7.867	0.00795	5839.11	51280000000	0.08065
1270.22	8.467	0.00856	5839.12	52780000000	0.08301
1270.26	7.4	0.00748	5839.13	54280000000	0.08537
1270.27	6.6	0.00667	5839.14	55780000000	0.08773
1270.29	7.2	0.00728	5839.14	57210000000	0.08998
1270.3	9	0.0091	5839.15	58650000000	0.09225
1270.32	9.133	0.00923	5839.16	60080000000	0.0945
1270.33	7.733	0.00782	5839.17	61420000000	0.0966
1270.35	6.067	0.00613	5839.18	62760000000	0.09871
1270.36	3.8	0.00384	5839.18	64090000000	0.1008
1270.38	1.533	0.00155	5839.19	65290000000	0.10269
1271.98	0.8	0.000808489	5839.2	66500000000	0.10459
1272	2.133	0.00216	5839.21	67670000000	0.10643
1272.03	3.467	0.0035	5839.21	68720000000	0.10808
1272.05	4	0.00404	5839.22	69760000000	0.10972
1272.06	4	0.00404	5839.23	70750000000	0.11128
1272.08	3.2	0.00323	5839.24	71590000000	0.1126
1272.09	2.333	0.00236	5839.25	72440000000	0.11394
1272.11	2.4	0.00243	5839.25	73210000000	0.11515
1272.13	3.267	0.0033	5839.26	73840000000	0.11614
1272.14	4.2	0.00424	5839.27	74460000000	0.11711
1272.16	4.2	0.00424	5839.28	74980000000	0.11793
1272.17	3.733	0.00377	5839.29	75370000000	0.11854
1272.19	2.333	0.00236	5839.29	75750000000	0.11914
1272.2	0.9333	0.000943204	5839.3	76000000000	0.11953
1273.39	0.5333	0.000538959	5839.31	76140000000	0.11975
1273.4	2.533	0.00256	5839.32	76270000000	0.11996
1273.43	4.533	0.00458	5839.32	76240000000	0.11991
1273.45	6	0.00606	5839.33	76120000000	0.11972
1273.47	6	0.00606	5839.34	76000000000	0.11953
1273.48	5.467	0.00553	5839.35	75690000000	0.11905
1273.5	3.467	0.0035	5839.36	75310000000	0.11845
1273.51	1.467	0.00148	5839.36	74940000000	0.11787
1273.62	1.2	0.00121	5839.37	74360000000	0.11696
1273.64	2.867	0.0029	5839.38	73750000000	0.116
1273.67	4.533	0.00458	5839.39	73130000000	0.11502
1273.68	5	0.00505	5839.39	72320000000	0.11375
1273.7	5	0.00505	5839.4	71480000000	0.11243
1273.72	3.8	0.00384	5839.41	70650000000	0.11112
1273.73	2.133	0.00216	5839.42	69620000000	0.1095
1273.75	0.4667	0.000471652	5839.43	68590000000	0.10788
1273.92	0.5333	0.000538959	5839.43	67540000000	0.10623
1273.93	2.467	0.00249	5839.44	66350000000	0.10436
1273.97	4.4	0.00445	5839.45	65160000000	0.10249
1273.98	5.8	0.00586	5839.46	63940000000	0.10057
1274	5.8	0.00586	5839.46	62620000000	0.09849
1274.01	5.267	0.00532	5839.47	61290000000	0.0964
1274.03	3.333	0.00337	5839.48	59940000000	0.09427
1274.04	1.4	0.00141	5839.49	58520000000	0.09204
1274.36	0.9333	0.000943204	5839.5	57110000000	0.08982
1274.37	2.2	0.00222	5839.5	55670000000	0.08756
1274.4	3.467	0.0035	5839.51	54190000000	0.08523
1274.42	3.8	0.00384	5839.52	52710000000	0.0829
1274.43	4.467	0.00451	5839.53	51220000000	0.08056
1274.45	4.867	0.00492	5839.54	49720000000	0.0782
1274.46	4.933	0.00499	5839.54	48220000000	0.07584
1274.48	4.333	0.00438	5839.55	46720000000	0.07348
1274.5	4	0.00404	5839.56	45220000000	0.07112
1274.51	3.333	0.00337	5839.57	43730000000	0.06878
1274.53	2	0.00202	5839.57	42260000000	0.06647
1274.54	0.6667	0.000673775	5839.58	40800000000	0.06417
1277.51	1.267	0.00128	5839.59	39350000000	0.06189
1277.52	2.533	0.00256	5839.6	37950000000	0.05969
1277.56	3.8	0.00384	5839.61	36560000000	0.0575
1277.57	3.8	0.00384	5839.61	35170000000	0.05532
1277.59	3.8	0.00384	5839.62	33870000000	0.05327
1277.6	2.533	0.00256	5839.63	32570000000	0.05123
1277.62	1.267	0.00128	5839.64	31280000000	0.0492
1278.52	1.2	0.00121	5839.64	30100000000	0.04734
1278.54	4.467	0.00451	5839.65	28930000000	0.0455
1278.57	7.733	0.00782	5839.66	27750000000	0.04365
1278.59	9.8	0.0099	5839.67	26720000000	0.04203
1278.6	9.8	0.0099	5839.68	25680000000	0.04039
1278.62	8.6	0.00869	5839.68	24660000000	0.03879
1278.63	5.333	0.00539	5839.69	23780000000	0.0374
1278.65	2.067	0.00209	5839.7	22900000000	0.03602
1278.9	2.2	0.00222	5839.71	22050000000	0.03468
1278.91	4.4	0.00445	5839.71	21340000000	0.03356
1278.95	6.6	0.00667	5839.72	20630000000	0.03245
1278.96	6.6	0.00667	5839.73	19970000000	0.03141
1278.98	6.6	0.00667	5839.74	19440000000	0.03058
1278.99	4.4	0.00445	5839.75	18910000000	0.02974
1279.01	2.2	0.00222	5839.75	18460000000	0.02903
1279.21	1.067	0.00108	5839.76	18120000000	0.0285
1279.23	2.4	0.00243	5839.77	17780000000	0.02796
1279.26	3.733	0.00377	5839.78	17530000000	0.02757
1279.27	4	0.00404	5839.79	17400000000	0.02737
1279.29	4	0.00404	5839.79	17260000000	0.02715
1279.31	2.933	0.00296	5839.8	17230000000	0.0271
1279.32	1.6	0.00162	5839.81	17300000000	0.02721
1279.34	0.2667	0.00026953	5839.82	17360000000	0.0273
1280.79	1.133	0.00115	5839.82	17560000000	0.02762
1280.81	2.667	0.0027	5839.83	17840000000	0.02806
1280.84	4.2	0.00424	5839.84	18110000000	0.02848
1280.85	4.6	0.00465	5839.85	18540000000	0.02916
1280.87	6.133	0.0062	5839.86	19030000000	0.02993
1280.88	8.8	0.00889	5839.86	19520000000	0.0307
1280.9	11.27	0.01139	5839.87	20170000000	0.03172
1280.92	13.4	0.01354	5839.88	20870000000	0.03282
1280.93	14.6	0.01475	5839.89	21570000000	0.03393
1280.95	14.47	0.01462	5839.89	22450000000	0.03531
1280.96	10.87	0.01099	5839.9	23350000000	0.03673
1280.98	6.867	0.00694	5839.91	24260000000	0.03816
1280.99	3.2	0.00323	5839.92	25360000000	0.03989
1281.01	1.6	0.00162	5839.93	26470000000	0.04163
1281.03	0.2	0.000202122	5839.93	27590000000	0.04339
1281.21	1.4	0.00141	5839.94	28880000000	0.04542
[truncated: 140,277 more rows]

## Sheet: Fig.3b
1999.86	5844.46	0.46607	5844.46	0	0
1999.88	5844.47	0.46607	5844.47	0	0
1999.9	5844.48	0.46607	5844.48	0	0
1999.92	5844.48	0.46607	5844.48	0	0
1999.94	5844.49	0.46607	5844.49	0	0
1999.95	5844.5	0.46607	5844.5	0	0
1999.97	5844.51	0.46607	5844.51	0	0
1999.86	3.854	0.000307337	5844.52	0	0
1999.88	4.026	0.000321053	5844.52	0	0
1999.9	4.14	0.000330144	5844.53	0	0
1999.92	4.222	0.000336683	5844.54	0	0
1999.94	4.896	0.000390431	5844.55	0	0
1999.95	4.296	0.000342584	5844.56	0	0
1999.97	3.51	0.000279904	5844.56	0	0
1999.99	2.837	0.000226236	5844.57	0	0
2000.01	2.163	0.000172488	5844.58	0	0
2000.03	1.857	0.000148086	5844.59	0	0
2000.05	2.082	0.000166029	5844.59	0	0
2000.07	2.306	0.000183892	5844.6	0	0
2000.09	3.061	0.000244099	5844.61	0	0
2000.11	3.959	0.00031571	5844.62	0	0
2000.13	4.857	0.000387321	5844.62	0	0
2000.15	5.755	0.000458931	5844.63	0	0
2000.17	5.918	0.00047193	5844.64	0	0
2000.19	5.02	0.000400319	5844.65	0	0
2000.21	4.122	0.000328708	5844.66	0	0
2000.23	3.224	0.000257097	5844.66	0	0
2000.25	2.327	0.000185566	5844.67	0	0
2000.27	1.429	0.000113955	5844.68	0	0
2000.29	0.5306	4.23126e-05	5844.69	0	0
2000.31	0	0	5844.7	0	0
2000.33	0	0	5844.7	0	0
2001.19	0	0	5844.71	0	0
2001.21	0	0	5844.72	0	0
2001.22	0.2041	1.62759e-05	5844.73	0	0
2001.24	0.8367	6.67225e-05	5844.73	0	0
2001.27	1.469	0.000117145	5844.74	0	0
2001.28	2.102	0.000167624	5844.75	0	0
2001.3	2.735	0.000218102	5844.76	0	0
2001.34	3.367	0.000268501	5844.77	0	0
2001.36	4	0.000318979	5844.77	0	0
2001.38	4.224	0.000336842	5844.78	0	0
2001.4	3.592	0.000286443	5844.79	0	0
2001.42	2.959	0.000235965	5844.8	0	0
2001.44	2.327	0.000185566	5844.81	0	0
2001.46	1.694	0.000135088	5844.81	0	0
2001.48	1.061	8.46093e-05	5844.82	0	0
2001.5	0.4286	3.41786e-05	5844.83	0	0
2001.52	0	0	5844.84	0	0
2001.54	0	0	5844.84	0	0
2001.56	0	0	5844.85	0	0
2001.58	0.102	8.13397e-06	5844.86	0	0
2001.6	0.5918	4.7193e-05	5844.87	0	0
2001.62	1.082	8.62839e-05	5844.88	0	0
2001.64	1.571	0.000125279	5844.88	0	0
2001.65	2.061	0.000164354	5844.89	0	0
2001.69	2.551	0.000203429	5844.9	0	0
2001.71	3.041	0.000242504	5844.91	0	0
2001.73	3.327	0.000265311	5844.91	0	0
2001.75	2.837	0.000226236	5844.92	0	0
2001.77	2.347	0.000187161	5844.93	0	0
2001.79	1.857	0.000148086	5844.94	0	0
2001.81	1.367	0.000109011	5844.95	0	0
2001.83	0.8776	6.99841e-05	5844.95	0	0
2001.85	0.3878	3.0925e-05	5844.96	0	0
2001.87	0	0	5844.97	0	0
2001.89	0	0	5844.98	0	0
2002.3	0	0	5844.98	0	0
2002.32	0	0	5844.99	0	0
2002.34	0.3265	2.60367e-05	5845	0	0
2002.36	0.7347	5.85885e-05	5845.01	0	0
2002.38	1.143	9.11483e-05	5845.02	0	0
2002.4	1.551	0.000123684	5845.02	0	0
2002.42	2.327	0.000185566	5845.03	0	0
2002.46	3.163	0.000252233	5845.04	0	0
2002.48	4	0.000318979	5845.05	0	0
2002.5	4.184	0.000333652	5845.06	0	0
2002.52	4.204	0.000335247	5845.06	0	0
2002.54	4.224	0.000336842	5845.07	0	0
2002.55	4.245	0.000338517	5845.08	0	0
2002.57	3.531	0.000281579	5845.09	0	0
2002.59	2.694	0.000214833	5845.09	0	0
2002.61	1.857	0.000148086	5845.1	0	0
2002.63	1.347	0.000107416	5845.11	0	0
2002.65	0.9184	7.32376e-05	5845.12	0	0
2002.67	0.4898	3.9059e-05	5845.12	0	0
2002.69	0.06122	4.88198e-06	5845.13	0	0
2002.71	0	0	5845.14	0	0
2002.73	0	0	5845.15	0	0
2002.96	0	0	5845.16	0	0
2002.98	0	0	5845.16	0	0
2003	0.102	8.13397e-06	5845.17	0	0
2003.02	0.4898	3.9059e-05	5845.18	0	0
2003.04	0.8776	6.99841e-05	5845.19	0	0
2003.06	1.265	0.000100877	5845.2	0	0
2003.08	1.653	0.000131818	5845.2	0	0
2003.12	2.041	0.000162759	5845.21	0	0
2003.14	2.429	0.0001937	5845.22	0	0
2003.16	2.612	0.000208293	5845.23	0	0
2003.18	2.224	0.000177352	5845.23	0	0
2003.2	1.837	0.000146491	5845.24	0	0
2003.22	1.449	0.00011555	5845.25	0	0
2003.24	1.061	8.46093e-05	5845.26	0	0
2003.26	0.6735	5.37081e-05	5845.27	0	0
2003.28	0.2857	2.27831e-05	5845.27	0	0
2003.3	0	0	5845.28	0	0
2003.32	0	0	5845.29	0	0
2003.43	0	0	5845.3	0	0
2003.45	0	0	5845.31	0	0
2003.47	0.2857	2.27831e-05	5845.31	0	0
2003.49	0.7143	5.69617e-05	5845.32	0	0
2003.51	1.143	9.11483e-05	5845.33	0	0
2003.53	1.571	0.000125279	5845.34	0	0
2003.55	2	0.00015949	5845.34	0	0
2003.59	2.429	0.0001937	5845.35	0	0
2003.61	2.857	0.000227831	5845.36	0	0
2003.63	2.714	0.000216427	5845.37	0	0
2003.65	2.286	0.000182297	5845.38	0	0
2003.67	1.857	0.000148086	5845.38	0	0
2003.69	1.429	0.000113955	5845.39	0	0
2003.71	1	7.97448e-05	5845.4	0	0
2003.73	0.5714	4.55662e-05	5845.41	0	0
2003.75	0.1429	1.13955e-05	5845.41	0	0
2003.77	0	0	5845.42	0	0
2003.79	0	0	5845.43	0	0
2004.27	0	0	5845.44	0	0
2004.29	0	0	5845.45	0	0
2004.31	0.2041	1.62759e-05	5845.45	0	0
2004.33	0.6122	4.88198e-05	5845.46	0	0
2004.35	1.02	8.13397e-05	5845.47	0	0
2004.37	1.939	0.000154625	5845.48	0	0
2004.39	3.122	0.000248963	5845.48	0	0
2004.43	4.306	0.000343381	5845.49	0	0
2004.45	5.49	0.000437799	5845.5	0	0
2004.47	6.265	0.000499601	5845.51	0	0
2004.49	6.633	0.000528947	5845.52	0	0
2004.51	7	0.000558214	5845.52	0	0
2004.53	6.347	0.00050614	5845.53	0	0
2004.55	5.367	0.00042799	5845.54	0	0
2004.57	4.653	0.000371053	5845.55	0	0
2004.59	4.327	0.000345056	5845.56	0	0
2004.61	4.204	0.000335247	5845.56	0	0
2004.63	4.286	0.000341786	5845.57	0	0
2004.65	4.367	0.000348246	5845.58	0	0
2004.67	4.959	0.000395455	5845.59	0	0
2004.69	5.408	0.00043126	5845.59	0	0
2004.7	5.327	0.000424801	5845.6	0	0
2004.72	4.469	0.00035638	5845.61	0	0
2004.74	3.612	0.000288038	5845.62	0	0
2004.76	2.755	0.000219697	5845.62	0	0
2004.78	1.898	0.000151356	5845.63	0	0
2004.8	1.041	8.30144e-05	5845.64	0	0
2004.82	0.3878	3.0925e-05	5845.65	0	0
2004.84	0	0	5845.66	0	0
2004.86	0	0	5845.66	0	0
2004.96	0	0	5845.67	0	0
2004.98	0	0	5845.68	0	0
2005	0.4082	3.25518e-05	5845.69	0	0
2005.02	0.8163	6.50957e-05	5845.7	0	0
2005.04	1.224	9.76077e-05	5845.7	0	0
2005.06	2.061	0.000164354	5845.71	0	0
2005.08	3	0.000239234	5845.72	0	0
2005.12	3.939	0.000314115	5845.73	0	0
2005.14	4.878	0.000388995	5845.73	0	0
2005.15	5	0.000398724	5845.74	0	0
2005.17	5.122	0.000408453	5845.75	0	0
2005.19	5.245	0.000418262	5845.76	0	0
2005.21	4.51	0.000359649	5845.77	0	0
2005.23	3.571	0.000284769	5845.77	0	0
2005.25	2.633	0.000209968	5845.78	0	0
2005.27	1.694	0.000135088	5845.79	0	0
2005.29	1.163	9.27432e-05	5845.8	0	0
2005.31	0.6327	5.04545e-05	5845.81	0	0
2005.33	0.102	8.13397e-06	5845.81	0	0
2005.35	0	0	5845.82	0	0
2005.37	0	0	5845.83	0	0
2005.43	0	0	5845.84	0	0
2005.45	0	0	5845.84	0	0
2005.47	0.3878	3.0925e-05	5845.85	0	0
2005.49	1.061	8.46093e-05	5845.86	0	0
2005.51	1.735	0.000138357	5845.87	0	0
2005.53	2.408	0.000192026	5845.88	0	0
2005.55	3.082	0.000245774	5845.88	0	0
2005.59	3.755	0.000299442	5845.89	0	0
2005.61	4.429	0.00035319	5845.9	0	0
2005.62	4.327	0.000345056	5845.91	0	0
2005.64	3.653	0.000291308	5845.91	0	0
2005.66	2.98	0.00023764	5845.92	0	0
2005.68	2.306	0.000183892	5845.93	0	0
2005.7	1.633	0.000130223	5845.94	0	0
2005.72	0.9592	7.64912e-05	5845.95	0	0
2005.74	0.2857	2.27831e-05	5845.95	0	0
2005.76	0	0	5845.96	0	0
2005.78	0	0	5845.97	0	0
2005.9	0	0	5845.98	0	0
2005.92	0	0	5845.98	0	0
2005.94	0.2449	1.95295e-05	5845.99	0	0
2005.96	0.6531	5.20813e-05	5846	0	0
2005.98	1.061	8.46093e-05	5846.01	0	0
2006	1.469	0.000117145	5846.02	0	0
2006.02	1.878	0.000149761	5846.02	0	0
2006.06	2.286	0.000182297	5846.03	0	0
2006.07	2.694	0.000214833	5846.04	0	0
2006.09	2.612	0.000208293	5846.05	0	0
2006.11	2.204	0.000175758	5846.06	0	0
2006.13	1.796	0.000143222	5846.06	0	0
2006.15	1.388	0.000110686	5846.07	0	0
2006.17	0.9796	7.8118e-05	5846.08	0	0
2006.19	0.5714	4.55662e-05	5846.09	0	0
2006.21	0.1633	1.30223e-05	5846.09	0	0
2006.23	0	0	5846.1	0	0
2006.25	0	0	5846.11	0	0
2006.27	0.3878	3.0925e-05	5846.12	0	0
2006.29	0.9184	7.32376e-05	5846.12	0	0
2006.31	1.449	0.00011555	5846.13	0	0
2006.33	1.98	0.000157895	5846.14	0	0
2006.35	2.898	0.0002311	5846.15	0	0
2006.39	3.816	0.000304306	5846.16	0	0
2006.41	4.735	0.000377592	5846.16	0	0
2006.43	4.878	0.000388995	5846.17	0	0
2006.45	4.735	0.000377592	5846.18	0	0
2006.48	4.592	0.000366188	5846.19	0	0
2006.51	4.449	0.000354785	5846.2	0	0
2006.53	3.531	0.000281579	5846.2	0	0
2006.54	2.612	0.000208293	5846.21	0	0
2006.56	1.694	0.000135088	5846.22	0	0
2006.58	1.163	9.27432e-05	5846.23	0	0
2006.6	0.7755	6.18421e-05	5846.23	0	0
2006.62	0.3878	3.0925e-05	5846.24	0	0
2006.64	0	0	5846.25	0	0
2006.66	0	0	5846.26	0	0
2007.01	0	0	5846.27	0	0
2007.03	0	0	5846.27	0	0
2007.05	0.2041	1.62759e-05	5846.28	0	0
2007.07	0.6122	4.88198e-05	5846.29	0	0
2007.09	1.02	8.13397e-05	5846.3	0	0
2007.11	1.429	0.000113955	5846.31	0	0
2007.13	1.837	0.000146491	5846.31	0	0
2007.17	2.245	0.000179027	5846.32	0	0
2007.19	2.653	0.000211563	5846.33	0	0
2007.21	2.653	0.000211563	5846.34	0	0
2007.23	2.245	0.000179027	5846.34	0	0
2007.25	1.837	0.000146491	5846.35	0	0
2007.27	1.429	0.000113955	5846.36	0	0
2007.29	1.571	0.000125279	5846.37	0	0
2007.31	1.755	0.000139952	5846.38	0	0
2007.33	1.939	0.000154625	5846.38	0	0
2007.35	2.327	0.000185566	5846.39	0	0
2007.37	2.918	0.000232695	5846.4	0	0
2007.4	3.51	0.000279904	5846.41	0	0
2007.42	4.102	0.000327113	5846.41	0	0
2007.44	3.592	0.000286443	5846.42	0	0
2007.46	3	0.000239234	5846.43	0	0
2007.48	2.408	0.000192026	5846.44	0	0
2007.5	1.816	0.000144817	5846.45	0	0
2007.52	1.224	9.76077e-05	5846.45	0	0
2007.54	0.6327	5.04545e-05	5846.46	0	0
2007.56	0.04082	3.25518e-06	5846.47	0	0
2007.58	0	0	5846.48	0	0
2007.6	0	0	5846.48	0	0
2007.99	0	0	5846.49	0	0
2008.01	0	0	5846.5	0	0
2008.03	0.5918	4.7193e-05	5846.51	0	0
2008.05	1.388	0.000110686	5846.52	0	0
2008.07	2.184	0.000174163	5846.52	0	0
2008.09	2.98	0.00023764	5846.53	0	0
2008.11	3.776	0.000301116	5846.54	0	0
2008.15	4.571	0.000364514	5846.55	0	0
2008.17	5.367	0.00042799	5846.56	0	0
2008.19	4.98	0.000397129	5846.56	0	0
2008.21	4.184	0.000333652	5846.57	0	0
2008.23	3.388	0.000270175	5846.58	0	0
2008.25	2.592	0.000206699	5846.59	0	0
2008.27	1.796	0.000143222	5846.59	0	0
2008.29	1	7.97448e-05	5846.6	0	0
2008.31	0.2041	1.62759e-05	5846.61	0	0
2008.33	0	0	5846.62	0	0
2008.35	0	0	5846.62	0	0
2008.36	0.2449	1.95295e-05	5846.63	0	0
2008.38	0.6531	5.20813e-05	5846.64	0	0
2008.4	1.061	8.46093e-05	5846.65	0	0
2008.42	1.469	0.000117145	5846.66	0	0
2008.44	1.878	0.000149761	5846.66	0	0
2008.48	2.286	0.000182297	5846.67	0	0
2008.5	2.694	0.000214833	5846.68	0	0
2008.52	2.816	0.000224561	5846.69	0	0
2008.54	2.816	0.000224561	5846.7	0	0
2008.56	2.816	0.000224561	5846.7	0	0
2008.58	2.816	0.000224561	5846.71	0	0
2008.6	2.816	0.000224561	5846.72	0	0
2008.62	2.816	0.000224561	5846.73	0	0
2008.64	2.816	0.000224561	5846.73	0	0
2008.66	2.653	0.000211563	5846.74	0	0
2008.68	2.245	0.000179027	5846.75	0	0
2008.7	1.837	0.000146491	5846.76	0	0
2008.72	1.429	0.000113955	5846.77	0	0
2008.74	1.02	8.13397e-05	5846.77	0	0
2008.76	0.6122	4.88198e-05	5846.78	0	0
2008.78	0.2041	1.62759e-05	5846.79	0	0
2008.8	0	0	5846.8	0	0
2008.81	0.2857	2.27831e-05	5846.81	0	0
2008.83	0.6735	5.37081e-05	5846.81	0	0
2008.85	1.061	8.46093e-05	5846.82	0	0
2008.87	1.449	0.00011555	5846.83	0	0
2008.89	1.837	0.000146491	5846.84	0	0
2008.93	2.224	0.000177352	5846.84	0	0
2008.95	2.612	0.000208293	5846.85	0	0
2008.97	2.429	0.0001937	5846.86	0	0
2008.99	2.041	0.000162759	5846.87	0	0
2009.01	1.653	0.000131818	5846.88	0	0
2009.03	1.265	0.000100877	5846.88	0	0
2009.05	1.245	9.92823e-05	5846.89	0	0
2009.07	1.286	0.000102552	5846.9	0	0
2009.09	1.327	0.000105821	5846.91	0	0
2009.11	1.653	0.000131818	5846.91	0	0
2009.13	2.082	0.000166029	5846.92	0	0
2009.17	2.51	0.000200159	5846.93	0	0
2009.19	2.939	0.00023437	5846.94	0	0
2009.21	2.633	0.000209968	5846.95	0	0
2009.23	2.204	0.000175758	5846.95	0	0
2009.24	1.776	0.000141627	5846.96	0	0
2009.27	1.347	0.000107416	5846.97	0	0
2009.28	0.9184	7.32376e-05	5846.98	0	0
2009.3	0.4898	3.9059e-05	5846.98	0	0
2009.32	0.06122	4.88198e-06	5846.99	0	0
2009.34	0	0	5847	0	0
2009.36	0	0	5847.01	0	0
2009.52	0	0	5847.02	0	0
2009.54	0	0	5847.02	0	0
2009.56	0.2857	2.27831e-05	5847.03	0	0
2009.58	0.6735	5.37081e-05	5847.04	0	0
2009.6	1.061	8.46093e-05	5847.05	0	0
2009.62	1.449	0.00011555	5847.06	0	0
2009.64	1.837	0.000146491	5847.06	0	0
2009.68	2.224	0.000177352	5847.07	0	0
2009.7	2.612	0.000208293	5847.08	0	0
2009.71	2.429	0.0001937	5847.09	0	0
2009.73	2.551	0.000203429	5847.09	0	0
2009.75	2.673	0.000213158	5847.1	0	0
2009.77	2.796	0.000222967	5847.11	0	0
2009.79	2.918	0.000232695	5847.12	0	0
2009.81	3.041	0.000242504	5847.12	0	0
2009.83	3.163	0.000252233	5847.13	0	0
2009.85	3.571	0.000284769	5847.14	0	0
2009.87	3.061	0.000244099	5847.15	0	0
2009.89	2.551	0.000203429	5847.16	0	0
2009.91	2.041	0.000162759	5847.16	0	0
2009.93	1.531	0.000122089	5847.17	0	0
2009.95	1.02	8.13397e-05	5847.18	0	0
2009.97	0.5102	4.06858e-05	5847.19	0	0
2009.99	0	0	5847.2	0	0
2010.01	0.8163	6.50957e-05	5847.2	0	0
2010.03	1.694	0.000135088	5847.21	0	0
2010.05	2.571	0.000205024	5847.22	0	0
2010.07	3.449	0.00027504	5847.23	0	0
2010.09	4.327	0.000345056	5847.23	0	0
2010.13	5.204	0.000414992	5847.24	0	0
2010.15	6.082	0.000485008	5847.25	0	0
2010.17	5.327	0.000424801	5847.26	0	0
2010.18	4.449	0.000354785	5847.27	0	0
2010.2	3.571	0.000284769	5847.27	0	0
2010.22	2.694	0.000214833	5847.28	0	0
2010.24	1.816	0.000144817	5847.29	0	0
2010.26	0.9388	7.48644e-05	5847.3	0	0
2010.28	0.06122	4.88198e-06	5847.31	0	0
2010.3	0	0	5847.31	0	0
2010.32	0	0	5847.32	0	0
2011.38	0	0	5847.33	0	0
2011.4	0	0	5847.34	0	0
2011.42	0.2041	1.62759e-05	5847.34	0	0
2011.44	0.6122	4.88198e-05	5847.35	0	0
2011.46	1.02	8.13397e-05	5847.36	0	0
2011.48	1.429	0.000113955	5847.37	0	0
2011.5	1.837	0.000146491	5847.38	0	0
2011.54	2.245	0.000179027	5847.38	0	0
2011.56	2.653	0.000211563	5847.39	0	0
2011.58	2.653	0.000211563	5847.4	0	0
2011.6	2.245	0.000179027	5847.41	0	0
2011.62	1.837	0.000146491	5847.41	0	0
2011.63	1.429	0.000113955	5847.42	0	0
2011.65	1.02	8.13397e-05	5847.43	0	0
2011.67	0.6122	4.88198e-05	5847.44	0	0
2011.69	0.2041	1.62759e-05	5847.45	0	0
2011.71	0	0	5847.45	0	0
2011.73	0	0	5847.46	0	0
2012.03	0	0	5847.47	0	0
2012.05	0	0	5847.48	0	0
2012.07	0.3878	3.0925e-05	5847.48	0	0
2012.09	0.7755	6.18421e-05	5847.49	0	0
2012.11	1.163	9.27432e-05	5847.5	0	0
2012.12	1.551	0.000123684	5847.51	0	0
2012.14	1.939	0.000154625	5847.52	0	0
2012.18	2.327	0.000185566	5847.52	0	0
2012.2	3.122	0.000248963	5847.53	0	0
2012.22	3.143	0.000250638	5847.54	0	0
2012.24	3.163	0.000252233	5847.55	0	0
2012.26	3.184	0.000253907	5847.56	0	0
2012.28	3.204	0.000255502	5847.56	0	0
2012.3	3.224	0.000257097	5847.57	0	0
2012.32	3.245	0.000258772	5847.58	0	0
2012.34	2.449	0.000195295	5847.59	0	0
2012.36	2.184	0.000174163	5847.59	0	0
2012.38	2.347	0.000187161	5847.6	0	0
2012.4	2.51	0.000200159	5847.61	0	0
2012.42	2.673	0.000213158	5847.62	0	0
2012.44	2.837	0.000226236	5847.62	0	0
2012.46	3	0.000239234	5847.63	0	0
2012.48	3.816	0.000304306	5847.64	0	0
2012.5	4.51	0.000359649	5847.65	0	0
2012.52	4.347	0.000346651	5847.66	0	0
2012.54	4.184	0.000333652	5847.66	0	0
2012.56	4.02	0.000320574	5847.67	0	0
2012.58	3.857	0.000307576	5847.68	0	0
2012.6	3.694	0.000294577	5847.69	0	0
2012.61	3.041	0.000242504	5847.7	0	0
2012.63	2.204	0.000175758	5847.7	0	0
2012.65	1.796	0.000143222	5847.71	0	0
2012.67	1.388	0.000110686	5847.72	0	0
2012.69	0.9796	7.8118e-05	5847.73	0	0
2012.71	0.5714	4.55662e-05	5847.73	0	0
2012.73	0.1633	1.30223e-05	5847.74	0	0
2012.75	0	0	5847.75	0	0
2012.77	0	0	5847.76	0	0
2012.79	0	0	5847.77	0	0
2012.81	0	0	5847.77	0	0
2012.83	0.4286	3.41786e-05	5847.78	0	0
2012.85	1.327	0.000105821	5847.79	0	0
2012.87	2.429	0.0001937	5847.8	0	0
2012.89	3.735	0.000297847	5847.81	0	0
2012.91	5.204	0.000414992	5847.81	0	0
2012.95	6.918	0.000551675	5847.82	0	0
2012.97	8.633	0.000688437	5847.83	0	0
2012.99	9.49	0.000756778	5847.84	0	0
2013.01	9.408	0.000750239	5847.84	0	0
2013.03	8.918	0.000711164	5847.85	0	0
2013.05	8.02	0.000639553	5847.86	0	0
2013.07	6.796	0.000541946	5847.87	0	0
2013.09	5.082	0.000405263	5847.88	0	0
2013.1	3.367	0.000268501	5847.88	0	0
2013.12	2.082	0.000166029	5847.89	0	0
2013.14	1.429	0.000113955	5847.9	0	0
2013.16	1.224	9.76077e-05	5847.91	0	0
2013.18	1.224	9.76077e-05	5847.91	0	0
2013.2	1.388	0.000110686	5847.92	0	0
2013.22	1.796	0.000143222	5847.93	0	0
2013.24	2.204	0.000175758	5847.94	0	0
2013.26	2.612	0.000208293	5847.95	0	0
2013.28	2.694	0.000214833	5847.95	0	0
2013.3	2.286	0.000182297	5847.96	0	0
2013.32	1.878	0.000149761	5847.97	0	0
2013.34	1.469	0.000117145	5847.98	0	0
2013.36	1.061	8.46093e-05	5847.98	0	0
2013.38	0.6531	5.20813e-05	5847.99	0	0
2013.4	0.2449	1.95295e-05	5848	0	0
2013.42	0	0	5848.01	0	0
2013.44	0	0	5848.02	0	0
2014.44	0	0	5848.02	0	0
2014.46	0	0	5848.03	0	0
2014.48	0.3878	3.0925e-05	5848.04	0	0
2014.5	0.7755	6.18421e-05	5848.05	0	0
2014.52	1.163	9.27432e-05	5848.06	0	0
2014.54	1.551	0.000123684	5848.06	0	0
2014.56	1.939	0.000154625	5848.07	0	0
2014.59	2.327	0.000185566	5848.08	0	0
2014.61	2.714	0.000216427	5848.09	0	0
2014.63	2.327	0.000185566	5848.09	0	0
2014.65	1.939	0.000154625	5848.1	0	0
2014.67	1.551	0.000123684	5848.11	0	0
2014.69	1.163	9.27432e-05	5848.12	0	0
2014.71	0.7755	6.18421e-05	5848.12	0	0
2014.73	0.3878	3.0925e-05	5848.13	0	0
2014.75	0	0	5848.14	0	0
2014.77	0	0	5848.15	0	0
2015.32	0	0	5848.16	0	0
2015.34	0	0	5848.16	0	0
2015.36	0.2041	1.62759e-05	5848.17	0	0
2015.38	0.6122	4.88198e-05	5848.18	0	0
2015.4	1.02	8.13397e-05	5848.19	0	0
2015.42	1.429	0.000113955	5848.2	0	0
2015.44	1.837	0.000146491	5848.2	0	0
2015.48	2.245	0.000179027	5848.21	0	0
2015.5	2.653	0.000211563	5848.22	0	0
2015.52	2.653	0.000211563	5848.23	0	0
2015.54	2.245	0.000179027	5848.23	0	0
2015.56	1.837	0.000146491	5848.24	0	0
2015.58	1.429	0.000113955	5848.25	0	0
2015.59	1.02	8.13397e-05	5848.26	0	0
2015.61	0.6122	4.88198e-05	5848.27	0	0
2015.63	0.2041	1.62759e-05	5848.27	0	0
2015.65	0	0	5848.28	0	0
2015.67	0	0	5848.29	0	0
2016.81	0	0	5848.3	0	0
2016.83	0	0	5848.31	0	0
2016.85	0.7347	5.85885e-05	5848.31	0	0
2016.87	1.469	0.000117145	5848.32	0	0
2016.89	2.204	0.000175758	5848.33	0	0
2016.91	3.102	0.000247368	5848.34	0	0
2016.93	4.245	0.000338517	5848.34	0	0
2016.97	5.388	0.000429665	5848.35	0	0
2016.99	6.531	0.000520813	5848.36	0	0
2017.01	6.673	0.000532137	5848.37	0	0
2017.03	6.857	0.00054681	5848.38	0	0
2017.05	7.041	0.000561483	5848.38	0	0
2017.07	6.898	0.00055008	5848.39	0	0
2017.09	6.265	0.000499601	5848.4	0	0
2017.1	5.633	0.000449203	5848.41	0	0
2017.12	5	0.000398724	5848.41	0	0
2017.14	4.163	0.000331978	5848.42	0	0
2017.16	3.245	0.000258772	5848.43	0	0
2017.18	2.327	0.000185566	5848.44	0	0
2017.2	1.571	0.000125279	5848.45	0	0
2017.22	1.061	8.46093e-05	5848.45	0	0
2017.24	0.551	4.39394e-05	5848.46	0	0
2017.26	0.04082	3.25518e-06	5848.47	0	0
2017.28	0	0	5848.48	0	0
2017.3	0	0	5848.48	0	0
2017.32	0	0	5848.49	0	0
2017.34	0.4286	3.41786e-05	5848.5	0	0
2017.36	0.9184	7.32376e-05	5848.51	0	0
2017.38	1.408	0.000112281	5848.52	0	0
2017.4	1.898	0.000151356	5848.52	0	0
2017.42	2.388	0.000190431	5848.53	0	0
2017.46	2.878	0.000229506	5848.54	0	0
2017.48	3.367	0.000268501	5848.55	0	0
2017.5	3	0.000239234	5848.56	0	0
2017.52	2.51	0.000200159	5848.56	0	0
2017.54	2.02	0.000161085	5848.57	0	0
2017.56	1.531	0.000122089	5848.58	0	0
2017.58	1.041	8.30144e-05	5848.59	0	0
2017.6	0.6531	5.20813e-05	5848.59	0	0
2017.61	0.6939	5.53349e-05	5848.6	0	0
2017.63	1.163	9.27432e-05	5848.61	0	0
2017.65	1.694	0.000135088	5848.62	0	0
2017.67	2.224	0.000177352	5848.62	0	0
2017.71	2.755	0.000219697	5848.63	0	0
2017.73	3.286	0.000262041	5848.64	0	0
2017.75	3.612	0.000288038	5848.65	0	0
2017.77	3.163	0.000252233	5848.66	0	0
2017.79	3.306	0.000263636	5848.66	0	0
2017.81	3.449	0.00027504	5848.67	0	0
2017.83	3.592	0.000286443	5848.68	0	0
2017.85	3.735	0.000297847	5848.69	0	0
2017.87	3.878	0.00030925	5848.7	0	0
2017.89	4.122	0.000328708	5848.7	0	0
2017.91	4.633	0.000369458	5848.71	0	0
2017.93	3.959	0.00031571	5848.72	0	0
2017.95	3.286	0.000262041	5848.73	0	0
2017.97	2.612	0.000208293	5848.73	0	0
2017.99	2.429	0.0001937	5848.74	0	0
2018.01	2.429	0.0001937	5848.75	0	0
2018.03	2.429	0.0001937	5848.76	0	0
2018.05	2.51	0.000200159	5848.77	0	0
2018.07	3.184	0.000253907	5848.77	0	0
2018.09	3.857	0.000307576	5848.78	0	0
2018.11	4.531	0.000361324	5848.79	0	0
2018.12	4.224	0.000336842	5848.8	0	0
2018.14	3.551	0.000283174	5848.81	0	0
2018.16	2.878	0.000229506	5848.81	0	0
2018.18	2.204	0.000175758	5848.82	0	0
2018.2	1.531	0.000122089	5848.83	0	0
2018.22	0.8571	6.83493e-05	5848.84	0	0
2018.24	0.1837	1.46491e-05	5848.84	0	0
2018.26	0	0	5848.85	0	0
2018.28	0	0	5848.86	0	0
2018.44	0	0	5848.87	0	0
2018.46	0	0	5848.88	0	0
2018.48	0.08163	6.50957e-06	5848.88	0	0
2018.5	0.5102	4.06858e-05	5848.89	0	0
2018.52	1.429	0.000113955	5848.9	0	0
2018.54	2.347	0.000187161	5848.91	0	0
2018.56	3.265	0.000260367	5848.91	0	0
2018.6	4.184	0.000333652	5848.92	0	0
2018.62	5.102	0.000406858	5848.93	0	0
2018.63	5.857	0.000467065	5848.94	0	0
2018.65	5.918	0.00047193	5848.95	0	0
2018.67	5	0.000398724	5848.95	0	0
2018.69	4.082	0.000325518	5848.96	0	0
2018.71	3.163	0.000252233	5848.97	0	0
2018.73	2.245	0.000179027	5848.98	0	0
2018.75	1.327	0.000105821	5848.98	0	0
2018.77	0.4898	3.9059e-05	5848.99	0	0
2018.79	0	0	5849	0	0
2018.81	0	0	5849.01	0	0
2018.83	0	0	5849.02	0	0
2018.85	0.3878	3.0925e-05	5849.02	0	0
2018.87	0.7755	6.18421e-05	5849.03	0	0
2018.89	1.163	9.27432e-05	5849.04	0	0
2018.91	1.551	0.000123684	5849.05	0	0
2018.93	1.939	0.000154625	5849.06	0	0
2018.97	2.327	0.000185566	5849.06	0	0
2018.99	2.714	0.000216427	5849.07	0	0
2019.01	2.327	0.000185566	5849.08	0	0
2019.03	1.939	0.000154625	5849.09	0	0
2019.05	1.551	0.000123684	5849.09	0	0
2019.07	1.163	9.27432e-05	5849.1	0	0
2019.09	0.7755	6.18421e-05	5849.11	0	0
2019.11	0.3878	3.0925e-05	5849.12	0	0
2019.13	0	0	5849.12	0	0
2019.14	0	0	5849.13	0	0
2019.16	0	0	5849.14	0	0
2019.18	0	0	5849.15	0	0
2019.2	0.5306	4.23126e-05	5849.16	0	0
2019.22	1.061	8.46093e-05	5849.16	0	0
2019.24	1.592	0.000126954	5849.17	0	0
2019.26	2.122	0.000169219	5849.18	0	0
2019.28	2.653	0.000211563	5849.19	0	0
2019.32	3.184	0.000253907	5849.2	0	0
2019.34	3.714	0.000296172	5849.2	0	0
2019.36	3.184	0.000253907	5849.21	0	0
2019.38	2.653	0.000211563	5849.22	0	0
2019.4	2.122	0.000169219	5849.23	0	0
2019.42	1.592	0.000126954	5849.23	0	0
2019.44	1.061	8.46093e-05	5849.24	0	0
2019.46	0.5306	4.23126e-05	5849.25	0	0
2019.48	0	0	5849.26	0	0
2019.5	0	0	5849.27	0	0
2019.52	0	0	5849.27	0	0
2019.54	0.3265	2.60367e-05	5849.28	0	0
2019.56	0.8163	6.50957e-05	5849.29	0	0
2019.58	1.306	0.000104147	5849.3	0	0
2019.6	1.796	0.000143222	5849.31	0	0
2019.62	2.286	0.000182297	5849.31	0	0
2019.66	2.776	0.000221372	5849.32	0	0
2019.67	3.265	0.000260367	5849.33	0	0
2019.69	3.102	0.000247368	5849.34	0	0
2019.71	2.612	0.000208293	5849.34	0	0
2019.73	2.122	0.000169219	5849.35	0	0
2019.75	1.633	0.000130223	5849.36	0	0
2019.77	1.143	9.11483e-05	5849.37	0	0
2019.79	0.6531	5.20813e-05	5849.38	0	0
2019.81	0.1633	1.30223e-05	5849.38	0	0
2019.83	0	0	5849.39	0	0
2019.85	0	0	5849.4	0	0
2020.13	0	0	5849.41	0	0
2020.15	0	0	5849.41	0	0
2020.17	0.3878	3.0925e-05	5849.42	0	0
2020.19	0.7755	6.18421e-05	5849.43	0	0
2020.2	1.163	9.27432e-05	5849.44	0	0
2020.22	1.755	0.000139952	5849.45	0	0
2020.24	2.551	0.000203429	5849.45	0	0
2020.28	3.347	0.000266906	5849.46	0	0
2020.3	4.143	0.000330383	5849.47	0	0
2020.32	4.163	0.000331978	5849.48	0	0
2020.34	4.184	0.000333652	5849.48	0	0
2020.36	4.204	0.000335247	5849.49	0	0
2020.38	3.816	0.000304306	5849.5	0	0
2020.4	3.02	0.000240829	5849.51	0	0
2020.42	2.224	0.000177352	5849.52	0	0
2020.44	1.429	0.000113955	5849.52	0	0
2020.46	1.02	8.13397e-05	5849.53	0	0
2020.48	0.6122	4.88198e-05	5849.54	0	0
2020.5	0.2041	1.62759e-05	5849.55	0	0
2020.52	0	0	5849.56	0	0
2020.54	0.3878	3.0925e-05	5849.56	0	0
2020.56	0.7755	6.18421e-05	5849.57	0	0
2020.58	1.163	9.27432e-05	5849.58	0	0
2020.6	1.551	0.000123684	5849.59	0	0
2020.62	1.939	0.000154625	5849.59	0	0
2020.66	2.327	0.000185566	5849.6	0	0
2020.68	2.714	0.000216427	5849.61	0	0
2020.7	2.327	0.000185566	5849.62	0	0
2020.72	1.939	0.000154625	5849.62	0	0
2020.73	1.551	0.000123684	5849.63	0	0
2020.76	1.163	9.27432e-05	5849.64	0	0
2020.77	0.7755	6.18421e-05	5849.65	0	0
2020.79	0.3878	3.0925e-05	5849.66	0	0
2020.81	0	0	5849.66	0	0
2020.83	0	0	5849.67	0	0
2021.58	0	0	5849.68	0	0
2021.6	0	0	5849.69	0	0
2021.62	0.06122	4.88198e-06	5849.7	0	0
2021.64	0.5306	4.23126e-05	5849.7	0	0
2021.66	1	7.97448e-05	5849.71	0	0
2021.68	1.469	0.000117145	5849.72	0	0
2021.7	1.939	0.000154625	5849.73	0	0
2021.74	2.408	0.000192026	5849.73	0	0
2021.76	2.878	0.000229506	5849.74	0	0
2021.78	3.224	0.000257097	5849.75	0	0
2021.8	2.755	0.000219697	5849.76	0	0
2021.82	2.286	0.000182297	5849.77	0	0
2021.84	1.816	0.000144817	5849.77	0	0
2021.86	1.347	0.000107416	5849.78	0	0
2021.88	0.8776	6.99841e-05	5849.79	0	0
2021.89	0.4082	3.25518e-05	5849.8	0	0
2021.91	0	0	5849.81	0	0
2021.93	0	0	5849.81	0	0
2022.93	0	0	5849.82	0	0
2022.95	0	0	5849.83	0	0
2022.97	0.2857	2.27831e-05	5849.84	0	0
2022.99	0.6735	5.37081e-05	5849.84	0	0
2023.01	1.061	8.46093e-05	5849.85	0	0
2023.03	1.449	0.00011555	5849.86	0	0
2023.05	1.837	0.000146491	5849.87	0	0
2023.09	2.224	0.000177352	5849.88	0	0
2023.11	2.612	0.000208293	5849.88	0	0
2023.13	2.429	0.0001937	5849.89	0	0
2023.15	2.041	0.000162759	5849.9	0	0
2023.17	1.653	0.000131818	5849.91	0	0
2023.19	1.265	0.000100877	5849.91	0	0
2023.21	0.8776	6.99841e-05	5849.92	0	0
2023.23	0.4898	3.9059e-05	5849.93	0	0
2023.25	0.102	8.13397e-06	5849.94	0	0
2023.27	0	0	5849.95	0	0
2023.29	0	0	5849.95	0	0
2023.94	0	0	5849.96	0	0
2023.96	0	0	5849.97	0	0
2023.98	0.2041	1.62759e-05	5849.98	0	0
2024	0.6122	4.88198e-05	5849.98	0	0
2024.02	1.02	8.13397e-05	5849.99	0	0
2024.04	1.429	0.000113955	5850	0	0
2024.06	2.612	0.000208293	5850.01	0	0
2024.1	3.857	0.000307576	5850.02	0	0
2024.11	5.102	0.000406858	5850.02	0	0
2024.13	5.939	0.000473604	5850.03	0	0
2024.15	6.367	0.000507735	5850.04	0	0
2024.19	6.796	0.000541946	5850.05	0	0
2024.21	7.224	0.000576077	5850.06	0	0
2024.23	6.102	0.000486603	5850.06	0	0
2024.25	4.857	0.000387321	5850.07	0	0
2024.27	3.612	0.000288038	5850.08	0	0
2024.29	2.571	0.000205024	5850.09	0	0
2024.31	1.735	0.000138357	5850.09	0	0
2024.33	0.898	7.16108e-05	5850.1	0	0
2024.35	0.06122	4.88198e-06	5850.11	0	0
2024.37	0	0	5850.12	0	0
2024.39	0	0	5850.12	0	0
2024.45	0	0	5850.13	0	0
2024.47	0	0	5850.14	0	0
2024.49	0.102	8.13397e-06	5850.15	0	0
2024.51	0.4898	3.9059e-05	5850.16	0	0
2024.53	0.8776	6.99841e-05	5850.16	0	0
2024.55	1.265	0.000100877	5850.17	0	0
2024.57	1.653	0.000131818	5850.18	0	0
2024.61	2.041	0.000162759	5850.19	0	0
2024.62	2.429	0.0001937	5850.2	0	0
2024.64	2.612	0.000208293	5850.2	0	0
2024.66	2.224	0.000177352	5850.21	0	0
2024.68	1.837	0.000146491	5850.22	0	0
2024.7	1.449	0.00011555	5850.23	0	0
2024.72	1.061	8.46093e-05	5850.23	0	0
2024.74	0.6735	5.37081e-05	5850.24	0	0
2024.76	0.2857	2.27831e-05	5850.25	0	0
2024.78	0	0	5850.26	0	0
2024.8	0	0	5850.27	0	0
2024.82	0	0	5850.27	0	0
2024.84	0.2041	1.62759e-05	5850.28	0	0
2024.86	0.6122	4.88198e-05	5850.29	0	0
2024.88	1.02	8.13397e-05	5850.3	0	0
2024.9	1.429	0.000113955	5850.31	0	0
2024.92	1.837	0.000146491	5850.31	0	0
2024.96	2.245	0.000179027	5850.32	0	0
2024.98	2.653	0.000211563	5850.33	0	0
2025	2.653	0.000211563	5850.34	0	0
2025.02	2.367	0.000188756	5850.34	0	0
2025.04	2.408	0.000192026	5850.35	0	0
2025.06	2.449	0.000195295	5850.36	0	0
2025.08	2.49	0.000198565	5850.37	0	0
2025.1	2.531	0.000201834	5850.38	0	0
2025.12	2.571	0.000205024	5850.38	0	0
2025.14	2.816	0.000224561	5850.39	0	0
2025.16	3.02	0.000240829	5850.4	0	0
2025.18	2.571	0.000205024	5850.41	0	0
2025.19	2.122	0.000169219	5850.41	0	0
2025.21	1.673	0.000133413	5850.42	0	0
2025.23	1.224	9.76077e-05	5850.43	0	0
2025.25	0.7755	6.18421e-05	5850.44	0	0
2025.27	0.5714	4.55662e-05	5850.45	0	0
2025.29	0.8571	6.83493e-05	5850.45	0	0
2025.31	1.469	0.000117145	5850.46	0	0
2025.33	2.082	0.000166029	5850.47	0	0
2025.35	2.694	0.000214833	5850.48	0	0
2025.39	3.306	0.000263636	5850.48	0	0
2025.41	3.918	0.00031244	5850.49	0	0
2025.43	4.041	0.000322249	5850.5	0	0
2025.45	3.429	0.000273445	5850.51	0	0
2025.47	2.816	0.000224561	5850.52	0	0
2025.49	2.204	0.000175758	5850.52	0	0
2025.51	1.592	0.000126954	5850.53	0	0
2025.53	0.9796	7.8118e-05	5850.54	0	0
2025.55	0.3673	2.92903e-05	5850.55	0	0
2025.57	0	0	5850.56	0	0
2025.59	0	0	5850.56	0	0
2025.61	0	0	5850.57	0	0
2025.63	0	0	5850.58	0	0
2025.65	0.2245	1.79027e-05	5850.59	0	0
2025.67	0.6735	5.37081e-05	5850.59	0	0
2025.69	1.122	8.94737e-05	5850.6	0	0
2025.71	1.571	0.000125279	5850.61	0	0
2025.73	2.02	0.000161085	5850.62	0	0
2025.77	2.469	0.00019689	5850.62	0	0
2025.79	2.918	0.000232695	5850.63	0	0
2025.81	2.918	0.000232695	5850.64	0	0
2025.82	2.469	0.00019689	5850.65	0	0
2025.84	2.02	0.000161085	5850.66	0	0
2025.86	1.571	0.000125279	5850.66	0	0
2025.88	1.122	8.94737e-05	5850.67	0	0
2025.9	0.6735	5.37081e-05	5850.68	0	0
2025.92	0.2245	1.79027e-05	5850.69	0	0
2025.94	0	0	5850.7	0	0
2025.96	0	0	5850.7	0	0
2025.98	0	0	5850.71	0	0
2026	0.4694	3.74322e-05	5850.72	0	0
2026.02	1.367	0.000109011	5850.73	0	0
2026.04	2.265	0.000180622	5850.73	0	0
2026.06	3.163	0.000252233	5850.74	0	0
2026.08	4.061	0.000323844	5850.75	0	0
2026.12	4.959	0.000395455	5850.76	0	0
2026.14	5.857	0.000467065	5850.77	0	0
2026.16	5.816	0.000463796	5850.77	0	0
2026.18	4.918	0.000392185	5850.78	0	0
2026.2	4.02	0.000320574	5850.79	0	0
2026.22	3.122	0.000248963	5850.8	0	0
2026.24	2.224	0.000177352	5850.81	0	0
2026.26	1.327	0.000105821	5850.81	0	0
2026.28	0.4286	3.41786e-05	5850.82	0	0
2026.3	0	0	5850.83	0	0
2026.32	0	0	5850.84	0	0
2026.89	0	0	5850.84	0	0
2026.91	0	0	5850.85	0	0
2026.92	0.5102	4.06858e-05	5850.86	0	0
2026.94	1.224	9.76077e-05	5850.87	0	0
2026.96	1.939	0.000154625	5850.88	0	0
2026.98	2.653	0.000211563	5850.88	0	0
2027	3.367	0.000268501	5850.89	0	0
2027.04	4.082	0.000325518	5850.9	0	0
2027.06	4.796	0.000382456	5850.91	0	0
2027.08	4.49	0.000358054	5850.91	0	0
2027.1	3.776	0.000301116	5850.92	0	0
2027.12	3.061	0.000244099	5850.93	0	0
2027.14	2.347	0.000187161	5850.94	0	0
2027.16	1.633	0.000130223	5850.95	0	0
2027.18	0.9184	7.32376e-05	5850.95	0	0
2027.2	0.2041	1.62759e-05	5850.96	0	0
2027.22	0	0	5850.97	0	0
2027.24	0	0	5850.98	2533	3.95843e-09
2028.01	0	0	5850.98	5067	7.91842e-09
2028.03	0	0	5850.99	7600	1.18769e-08
2028.05	0.2857	2.27831e-05	5851	12710	1.98625e-08
2028.07	0.6735	5.37081e-05	5851.01	20320	3.1755e-08
2028.09	1.061	8.46093e-05	5851.02	27920	4.36318e-08
2028.11	1.449	0.00011555	5851.02	35620	5.56649e-08
2028.12	2.122	0.000169219	5851.03	48300	7.54805e-08
2028.16	3.02	0.000240829	5851.04	60980	9.52961e-08
2028.18	3.918	0.00031244	5851.05	73660	1.15112e-07
2028.2	4.245	0.000338517	5851.06	89030	1.39131e-07
2028.22	4.367	0.000348246	5851.06	106800	1.66901e-07
2028.24	4.49	0.000358054	5851.07	124600	1.94718e-07
2028.26	4.612	0.000367783	5851.08	142500	2.22691e-07
2028.28	4.163	0.000331978	5851.09	165400	2.58478e-07
2028.3	3.265	0.000260367	5851.09	188300	2.94265e-07
2028.32	2.367	0.000188756	5851.1	211200	3.30052e-07
2028.34	1.755	0.000139952	5851.11	236900	3.70214e-07
2028.36	1.245	9.92823e-05	5851.12	264900	4.13971e-07
2028.38	0.7347	5.85885e-05	5851.12	293000	4.57884e-07
2028.4	0.2245	1.79027e-05	5851.13	321300	5.0211e-07
2028.42	0	0	5851.14	354500	5.53993e-07
2028.44	0	0	5851.15	387700	6.05876e-07
2028.46	0	0	5851.16	420900	6.57759e-07
2028.48	0	0	5851.16	457000	7.14174e-07
2028.5	0.3878	3.0925e-05	5851.17	495500	7.7434e-07
2028.52	0.8367	6.67225e-05	5851.18	533900	8.34349e-07
2028.54	1.286	0.000102552	5851.19	572700	8.94984e-07
2028.56	1.735	0.000138357	5851.2	616400	9.63276e-07
2028.58	2.184	0.000174163	5851.2	660000	1.03141e-06
2028.62	2.633	0.000209968	5851.21	703700	1.0997e-06
2028.64	3.082	0.000245774	5851.22	750500	1.17284e-06
2028.66	2.755	0.000219697	5851.23	799500	1.24941e-06
2028.68	2.306	0.000183892	5851.23	848500	1.32599e-06
2028.7	1.857	0.000148086	5851.24	897900	1.40319e-06
2028.71	1.408	0.000112281	5851.25	952300	1.4882e-06
2028.73	0.9592	7.64912e-05	5851.26	1007000	1.57368e-06
2028.76	0.5102	4.06858e-05	5851.27	1061000	1.65807e-06
2028.77	0.06122	4.88198e-06	5851.27	1119000	1.74871e-06
2028.79	0	0	5851.28	1178000	1.84091e-06
2028.81	0	0	5851.29	1238000	1.93468e-06
2030.82	0	0	5851.3	1299000	2.03e-06
2030.84	0	0	5851.31	1364000	2.13158e-06
2030.86	0.3878	3.0925e-05	5851.31	1429000	2.23316e-06
2030.88	0.7755	6.18421e-05	5851.32	1494000	2.33474e-06
2030.9	1.163	9.27432e-05	5851.33	1563000	2.44257e-06
2030.92	1.551	0.000123684	5851.34	1634000	2.55352e-06
2030.94	1.939	0.000154625	5851.34	1705000	2.66448e-06
2030.98	2.327	0.000185566	5851.35	1777000	2.777e-06
2031	2.714	0.000216427	5851.36	1853000	2.89576e-06
2031.02	2.327	0.000185566	5851.37	1930000	3.0161e-06
2031.04	1.939	0.000154625	5851.38	2006000	3.13486e-06
2031.06	1.551	0.000123684	5851.38	2086000	3.25988e-06
2031.08	1.163	9.27432e-05	5851.39	2169000	3.38959e-06
2031.1	0.7755	6.18421e-05	5851.4	2251000	3.51774e-06
2031.12	0.3878	3.0925e-05	5851.41	2334000	3.64744e-06
2031.14	0	0	5851.41	2422000	3.78497e-06
2031.16	0	0	5851.42	2511000	3.92405e-06
2031.43	0	0	5851.43	2599000	4.06157e-06
2031.45	0	0	5851.44	2691000	4.20534e-06
2031.47	0.4286	3.41786e-05	5851.45	2785000	4.35224e-06
2031.49	1.02	8.13397e-05	5851.45	2879000	4.49914e-06
2031.51	1.612	0.000128549	5851.46	2974000	4.6476e-06
2031.53	2.204	0.000175758	5851.47	3074000	4.80388e-06
2031.55	2.796	0.000222967	5851.48	3175000	4.96171e-06
2031.59	3.388	0.000270175	5851.48	3275000	5.11799e-06
2031.61	3.98	0.000317384	5851.49	3379000	5.28051e-06
2031.63	3.714	0.000296172	5851.5	3486000	5.44773e-06
2031.65	3.122	0.000248963	5851.51	3592000	5.61338e-06
2031.67	2.531	0.000201834	5851.52	3700000	5.78215e-06
2031.69	1.939	0.000154625	5851.52	3813000	5.95874e-06
2031.71	1.347	0.000107416	5851.53	3925000	6.13377e-06
2031.73	0.7551	6.02153e-05	5851.54	4038000	6.31036e-06
2031.75	0.1633	1.30223e-05	5851.55	4156000	6.49476e-06
2031.77	0	0	5851.56	4275000	6.68073e-06
2031.79	0	0	5851.56	4394000	6.8667e-06
2032.04	0	0	5851.57	4515000	7.05579e-06
2032.06	0	0	5851.58	4641000	7.2527e-06
2032.08	0.6735	5.37081e-05	5851.59	4767000	7.4496e-06
2032.1	1.551	0.000123684	5851.59	4893000	7.64651e-06
2032.12	3.041	0.000242504	5851.6	5023000	7.84966e-06
2032.14	4.531	0.000361324	5851.61	5156000	8.05751e-06
2032.16	6.306	0.000502871	5851.62	5289000	8.26535e-06
2032.2	8.367	0.000667225	5851.62	5423000	8.47476e-06
2032.22	10.43	0.000831738	5851.63	5563000	8.69355e-06
2032.24	11.14	0.000888357	5851.64	5703000	8.91233e-06
2032.26	11.45	0.000913078	5851.65	5842000	9.12955e-06
2032.28	10.53	0.000839713	5851.66	5987000	9.35615e-06
2032.3	9.612	0.000766507	5851.66	6134000	9.58587e-06
2032.32	8.122	0.000647687	5851.67	6281000	9.8156e-06
2032.34	6.061	0.000483333	5851.68	6430000	1.00484e-05
2032.36	4.163	0.000331978	5851.69	6584000	1.02891e-05
2032.38	3.551	0.000283174	5851.7	6738000	1.05298e-05
2032.4	3.143	0.000250638	5851.7	6893000	1.0772e-05
2032.42	3.347	0.000266906	5851.71	7053000	1.1022e-05
2032.43	3.551	0.000283174	5851.72	7214000	1.12736e-05
2032.45	4.041	0.000322249	5851.73	7376000	1.15268e-05
2032.47	4.918	0.000392185	5851.73	7540000	1.17831e-05
2032.49	5.755	0.000458931	5851.74	7710000	1.20488e-05
2032.51	5.571	0.000444258	5851.75	7879000	1.23129e-05
2032.53	5.592	0.000445933	5851.76	8049000	1.25785e-05
2032.55	5.612	0.000447528	5851.77	8225000	1.28536e-05
2032.57	5.633	0.000449203	5851.77	8403000	1.31317e-05
2032.59	5.653	0.000450797	5851.78	8580000	1.34083e-05
2032.61	5.469	0.000436124	5851.79	8760000	1.36896e-05
2032.63	4.878	0.000388995	5851.8	8946000	1.39803e-05
2032.65	4.49	0.000358054	5851.81	9132000	1.4271e-05
2032.67	3.694	0.000294577	5851.81	9318000	1.45617e-05
2032.69	2.898	0.0002311	5851.82	9511000	1.48633e-05
2032.71	2.102	0.000167624	5851.83	9705000	1.51664e-05
2032.73	1.306	0.000104147	5851.84	9900000	1.54712e-05
2032.75	0.6122	4.88198e-05	5851.84	10100000	1.57837e-05
2032.77	0.2041	1.62759e-05	5851.85	10300000	1.60963e-05
2032.79	0.2653	2.11563e-05	5851.86	10500000	1.64088e-05
2032.81	0.7143	5.69617e-05	5851.87	10710000	1.6737e-05
2032.83	1.163	9.27432e-05	5851.88	10920000	1.70652e-05
2032.85	1.612	0.000128549	5851.88	11130000	1.73933e-05
2032.87	2.061	0.000164354	5851.89	11340000	1.77215e-05
2032.91	2.612	0.000208293	5851.9	11560000	1.80653e-05
2032.93	3.571	0.000284769	5851.91	11780000	1.84091e-05
2032.95	4	0.000318979	5851.91	12000000	1.87529e-05
2032.97	4.061	0.000323844	5851.92	12220000	1.90967e-05
2032.99	4.122	0.000328708	5851.93	12450000	1.94562e-05
2033.01	4.184	0.000333652	5851.94	12680000	1.98156e-05
2033.03	4.408	0.000351515	5851.95	12920000	2.01907e-05
2033.05	5.755	0.000458931	5851.95	13150000	2.05501e-05
2033.07	6.694	0.000533812	5851.96	13390000	2.09251e-05
2033.09	8.204	0.000654226	5851.97	13630000	2.13002e-05
2033.11	10.06	0.000802233	5851.98	13880000	2.16909e-05
2033.12	11.92	0.000950558	5851.98	14130000	2.20816e-05
2033.14	13.78	0.0011	5851.99	14390000	2.24879e-05
2033.16	15.31	0.00122	5852	14650000	2.28942e-05
2033.18	14.29	0.00114	5852.01	14920000	2.33161e-05
2033.2	12.86	0.00103	5852.02	15190000	2.37381e-05
2033.22	10.82	0.000862839	5852.02	15460000	2.416e-05
2033.24	8.449	0.000673764	5852.03	15740000	2.45976e-05
2033.26	6.082	0.000485008	5852.04	16040000	2.50664e-05
2033.28	3.714	0.000296172	5852.05	16330000	2.55196e-05
2033.3	1.51	0.000120415	5852.06	16620000	2.59728e-05
2033.32	0.6327	5.04545e-05	5852.06	16930000	2.64573e-05
2033.34	0.1633	1.30223e-05	5852.07	17240000	2.69417e-05
2033.36	0	0	5852.08	17550000	2.74262e-05
2033.38	0	0	5852.09	17870000	2.79262e-05
2033.4	0.7143	5.69617e-05	5852.09	18200000	2.84419e-05
2033.42	1.816	0.000144817	5852.1	18530000	2.89576e-05
2033.44	3.082	0.000245774	5852.11	18860000	2.94734e-05
2033.46	4.429	0.00035319	5852.12	19200000	3.00047e-05
2033.48	6.571	0.000524003	5852.12	19550000	3.05516e-05
2033.52	8.714	0.000694896	5852.13	19910000	3.11142e-05
2033.54	10.86	0.000866029	5852.14	20260000	3.16612e-05
2033.56	11.57	0.000922648	5852.15	20630000	3.22394e-05
2033.58	11.51	0.000917863	5852.16	21000000	3.28176e-05
2033.6	11.33	0.000903509	5852.16	21380000	3.34115e-05
2033.62	11.31	0.000901914	5852.17	21760000	3.40053e-05
2033.64	10.04	0.000800638	5852.18	22150000	3.46148e-05
2033.66	8.959	0.000714434	5852.19	22550000	3.52399e-05
2033.68	7.878	0.00062823	5852.2	22950000	3.5865e-05
2033.7	7.51	0.000598884	5852.2	23360000	3.65057e-05
2033.72	7.531	0.000600558	5852.21	23770000	3.71464e-05
2033.73	7.306	0.000582616	5852.22	24190000	3.78028e-05
2033.76	6.51	0.000519139	5852.23	24620000	3.84748e-05
2033.78	5.816	0.000463796	5852.23	25050000	3.91467e-05
2033.8	4.755	0.000379187	5852.24	25490000	3.98343e-05
2033.81	3.694	0.000294577	5852.25	25930000	4.0522e-05
2033.83	2.633	0.000209968	5852.26	26390000	4.12408e-05
2033.85	1.571	0.000125279	5852.27	26850000	4.19597e-05
2033.87	0.7143	5.69617e-05	5852.27	27320000	4.26942e-05
2033.89	0.1837	1.46491e-05	5852.28	27790000	4.34287e-05
2033.91	0	0	5852.29	28270000	4.41788e-05
2033.93	0	0	5852.3	28760000	4.49445e-05
2033.97	0	0	5852.31	29250000	4.57103e-05
2033.99	0	0	5852.31	29760000	4.65073e-05
2034.01	0.08163	6.50957e-06	5852.32	30270000	4.73043e-05
2034.03	0.5102	4.06858e-05	5852.33	30780000	4.81013e-05
2034.05	0.9388	7.48644e-05	5852.34	31300000	4.89139e-05
2034.07	1.571	0.000125279	5852.34	31840000	4.97578e-05
2034.09	2.408	0.000192026	5852.35	32370000	5.0586e-05
2034.13	3.245	0.000258772	5852.36	32920000	5.14455e-05
2034.15	4.082	0.000325518	5852.37	33480000	5.23207e-05
2034.17	4.755	0.000379187	5852.38	34040000	5.31958e-05
2034.19	4.735	0.000377592	5852.38	34600000	5.40709e-05
2034.21	4.714	0.000375917	5852.39	35180000	5.49773e-05
2034.23	4.286	0.000341786	5852.4	35770000	5.58994e-05
2034.25	3.449	0.00027504	5852.41	36360000	5.68214e-05
2034.27	2.816	0.000224561	5852.41	36960000	5.7759e-05
2034.29	2.388	0.000190431	5852.42	37570000	5.87123e-05
2034.31	2.041	0.000162759	5852.43	38190000	5.96812e-05
2034.33	2.49	0.000198565	5852.44	38820000	6.06657e-05
2034.35	2.939	0.00023437	5852.45	39450000	6.16503e-05
2034.37	3.592	0.000286443	5852.45	40100000	6.2666e-05
2034.39	4.449	0.000354785	5852.46	40750000	6.36818e-05
2034.4	4.898	0.00039059	5852.47	41410000	6.47132e-05
2034.42	5	0.000398724	5852.48	42090000	6.57759e-05
2034.44	5.49	0.000437799	5852.48	42760000	6.68229e-05
2034.46	5.367	0.00042799	5852.49	43450000	6.79012e-05
2034.48	5.796	0.000462201	5852.5	44150000	6.89952e-05
2034.5	6.224	0.000496332	5852.51	44860000	7.01047e-05
2034.52	6.98	0.000556619	5852.52	45580000	7.12299e-05
2034.54	9.429	0.000751914	5852.52	46300000	7.23551e-05
2034.56	12.65	0.00101	5852.53	47040000	7.35115e-05
2034.58	15.67	0.00125	5852.54	47790000	7.46835e-05
2034.6	18.67	0.00149	5852.55	48540000	7.58556e-05
2034.62	20.57	0.00164	5852.56	49310000	7.70589e-05
2034.64	22.47	0.00179	5852.56	50100000	7.82935e-05
2034.66	23.71	0.00189	5852.57	50880000	7.95124e-05
2034.68	21.98	0.00175	5852.58	51670000	8.0747e-05
2034.7	18.92	0.00151	5852.59	52490000	8.20284e-05
2034.72	15.1	0.0012	5852.59	53310000	8.33099e-05
2034.74	11.37	0.000906699	5852.6	54140000	8.4607e-05
2034.76	8.592	0.000685167	5852.61	54980000	8.59197e-05
2034.78	5.816	0.000463796	5852.62	55840000	8.72636e-05
2034.8	3.367	0.000268501	5852.62	56700000	8.86076e-05
2034.82	2.408	0.000192026	5852.63	57580000	8.99828e-05
2034.84	2.143	0.000170893	5852.64	58480000	9.13893e-05
2034.86	2.449	0.000195295	5852.65	59380000	9.27957e-05
2034.88	2.898	0.0002311	5852.66	60280000	9.42022e-05
2034.9	3.286	0.000262041	5852.66	61210000	9.56556e-05
2034.92	3.673	0.000292903	5852.67	62160000	9.71402e-05
2034.94	4.061	0.000323844	5852.68	63100000	9.86092e-05
2034.96	4.653	0.000371053	5852.69	64060000	0.000100109
2034.98	5.449	0.00043453	5852.7	65050000	0.000101657
2035	6.796	0.000541946	5852.7	66040000	0.000103204
2035.02	8.816	0.00070303	5852.71	67030000	0.000104751
2035.04	9.735	0.000776316	5852.72	68050000	0.000106345
2035.06	11.31	0.000901914	5852.73	69090000	0.00010797
2035.08	13.08	0.00104	5852.73	70130000	0.000109595
2035.1	15.06	0.0012	5852.74	71180000	0.000111236
2035.12	17.9	0.00143	5852.75	72270000	0.00011294
2035.13	19.63	0.00157	5852.76	73360000	0.000114643
2035.15	19.9	0.00159	5852.77	74450000	0.000116346
2035.17	20.92	0.00167	5852.77	75570000	0.000118097
2035.19	20.63	0.00165	5852.78	76710000	0.000119878
2035.21	19.94	0.00159	5852.79	77860000	0.000121675
2035.23	18.22	0.00145	5852.8	79010000	0.000123472
2035.25	14.18	0.00113	5852.81	80210000	0.000125348
2035.27	10.69	0.000852472	5852.81	81410000	0.000127223
2035.29	7.959	0.000634689	5852.82	82610000	0.000129098
2035.31	5.51	0.000439394	5852.83	83850000	0.000131036
2035.33	3.959	0.00031571	5852.84	85110000	0.000133005
2035.35	2.612	0.000208293	5852.84	86360000	0.000134959
2035.37	1.878	0.000149761	5852.85	87640000	0.000136959
2035.39	2.408	0.000192026	5852.86	88960000	0.000139022
2035.43	2.939	0.00023437	5852.87	90270000	0.000141069
2035.45	3.469	0.000276635	5852.88	91600000	0.000143147
2035.47	3.429	0.000273445	5852.88	92970000	0.000145288
2035.49	2.898	0.0002311	5852.89	94350000	0.000147445
2035.51	2.367	0.000188756	5852.9	95740000	0.000149617
2035.53	1.837	0.000146491	5852.91	97140000	0.000151805
2035.55	1.306	0.000104147	5852.91	98600000	0.000154087
2035.57	0.7755	6.18421e-05	5852.92	100100000	0.000156431
2035.59	0.2449	1.95295e-05	5852.93	101500000	0.000158619
2035.61	0.3673	2.92903e-05	5852.94	103000000	0.000160963
2035.63	0.7959	6.34689e-05	5852.95	104600000	0.000163463
2035.65	1.224	9.76077e-05	5852.95	106100000	0.000165807
2035.67	1.653	0.000131818	5852.96	107600000	0.000168151
2035.69	2.082	0.000166029	5852.97	109300000	0.000170808
2035.73	2.51	0.000200159	5852.98	110900000	0.000173308
2035.74	2.939	0.00023437	5852.98	112500000	0.000175809
2035.77	2.633	0.000209968	5852.99	114200000	0.000178465
2035.79	2.204	0.000175758	5853	115900000	0.000181122
2035.8	1.776	0.000141627	5853.01	117600000	0.000183779
2035.82	1.347	0.000107416	5853.02	119300000	0.000186435
2035.84	0.9184	7.32376e-05	5853.02	121100000	0.000189248
2035.86	0.4898	3.9059e-05	5853.03	122900000	0.000192061
2035.88	0.06122	4.88198e-06	5853.04	124800000	0.00019503
2035.9	0	0	5853.05	126600000	0.000197843
2035.92	0	0	5853.06	128500000	0.000200813
2035.94	0	0	5853.06	130500000	0.000203938
2035.96	0.1224	9.76077e-06	5853.07	132400000	0.000206907
2035.98	0.5714	4.55662e-05	5853.08	134400000	0.000210033
2036	1.429	0.000113955	5853.09	136500000	0.000213315
2036.02	3.061	0.000244099	5853.09	138500000	0.00021644
2036.04	4.898	0.00039059	5853.1	140600000	0.000219722
2036.08	8.449	0.000673764	5853.11	142800000	0.00022316
2036.1	12.24	0.000976077	5853.12	144900000	0.000226442
2036.12	15.8	0.00126	5853.12	147100000	0.00022988
2036.14	19.1	0.00152	5853.13	149400000	0.000233474
2036.16	21.59	0.00172	5853.14	151700000	0.000237068
2036.18	22.53	0.0018	5853.15	154000000	0.000240663
2036.2	23.45	0.00187	5853.16	156400000	0.000244413
2036.22	20.94	0.00167	5853.16	158800000	0.000248164
2036.24	17.94	0.00143	5853.17	161200000	0.000251914
2036.26	15.06	0.0012	5853.18	163700000	0.000255821
2036.28	11.69	0.000932217	5853.19	166200000	0.000259728
2036.3	8.735	0.000696571	5853.2	168800000	0.000263791
2036.32	6.551	0.000522408	5853.2	171400000	0.000267854
2036.34	3.796	0.000302711	5853.21	174100000	0.000272074
2036.36	2.755	0.000219697	5853.22	176800000	0.000276293
2036.38	1.959	0.00015622	5853.23	179600000	0.000280669
2036.4	1.531	0.000122089	5853.23	182400000	0.000285045
2036.41	1.571	0.000125279	5853.24	185300000	0.000289576
2036.43	1.612	0.000128549	5853.25	188200000	0.000294108
2036.45	1.776	0.000141627	5853.26	191200000	0.000298797
2036.47	3.122	0.000248963	5853.27	194300000	0.000303641
2036.49	4.939	0.00039386	5853.27	197400000	0.000308486
2036.51	6.816	0.000543541	5853.28	200600000	0.000313486
2036.53	8.388	0.0006689	5853.29	203800000	0.000318487
2036.55	10.76	0.000858054	5853.3	207200000	0.000323801
2036.57	13.94	0.00111	5853.31	210600000	0.000329114
2036.59	17.51	0.0014	5853.31	214000000	0.000334427
2036.61	19.8	0.00158	5853.32	217600000	0.000340053
2036.63	21.43	0.00171	5853.33	221300000	0.000345835
2036.65	22.94	0.00183	5853.34	225000000	0.000351617
2036.67	23.96	0.00191	5853.34	228900000	0.000357712
2036.69	23.2	0.00185	5853.35	232900000	0.000363963
2036.71	20.82	0.00166	5853.36	237000000	0.00037037
2036.73	17.29	0.00138	5853.37	241200000	0.000376934
2036.75	14.12	0.00113	5853.38	245600000	0.00038381
2036.77	11.12	0.000886762	5853.38	250200000	0.000390999
2036.79	8.184	0.000652632	5853.39	254800000	0.000398187
2036.81	5.673	0.000452392	5853.4	259700000	0.000405845
2036.83	4.082	0.000325518	5853.41	264900000	0.000413971
2036.85	3.306	0.000263636	5853.41	270200000	0.000422253
2036.87	3.163	0.000252233	5853.42	275500000	0.000430536
2036.89	2.959	0.000235965	5853.43	281500000	0.000439912
2036.91	2.51	0.000200159	5853.44	287600000	0.000449445
2036.93	2.061	0.000164354	5853.45	293800000	0.000459134
2036.95	1.612	0.000128549	5853.45	300400000	0.000469448
2036.97	1.163	9.27432e-05	5853.46	307700000	0.000480856
2036.99	0.7143	5.69617e-05	5853.47	315100000	0.000492421
2037.01	0.8571	6.83493e-05	5853.48	322500000	0.000503985
2037.03	2.408	0.000192026	5853.48	331300000	0.000517737
2037.05	5.347	0.000426396	5853.49	340300000	0.000531802
2037.07	8.51	0.000678628	5853.5	349300000	0.000545867
2037.09	12.18	0.000971292	5853.51	359100000	0.000561181
2037.12	15.94	0.00127	5853.52	370400000	0.00057884
2037.14	19.69	0.00157	5853.52	381600000	0.000596343
2037.16	22.27	0.00178	5853.53	392900000	0.000614002
2037.18	22.39	0.00179	5853.54	406800000	0.000635724
2037.2	20.27	0.00162	5853.55	421000000	0.000657915
2037.22	17.69	0.00141	5853.56	435300000	0.000680263
2037.24	14.1	0.00112	5853.56	451000000	0.000704798
2037.26	10.35	0.000825359	5853.57	469300000	0.000733396
2037.28	6.592	0.000525678	5853.58	487500000	0.000761838
2037.3	3.429	0.000273445	5853.59	505800000	0.000790436
2037.32	1.49	0.00011882	5853.59	528600000	0.000826067
2037.34	0.6735	5.37081e-05	5853.6	552100000	0.000862791
2037.36	0.08163	6.50957e-06	5853.61	575600000	0.000899516
2037.38	0	0	5853.62	601700000	0.000940303
2037.4	0	0	5853.62	632000000	0.000987654
2037.42	0.2857	2.27831e-05	5853.63	662200000	0.00103
2037.44	1.082	8.62839e-05	5853.64	692500000	0.00108
2037.46	3.245	0.000258772	5853.65	730500000	0.00114
2037.48	5.776	0.000460606	5853.66	769400000	0.0012
2037.5	8.367	0.000667225	5853.66	808300000	0.00126
2037.54	11.04	0.000880383	5853.67	851600000	0.00133
2037.56	14.04	0.00112	5853.68	901400000	0.00141
2037.58	16.69	0.00133	5853.69	951100000	0.00149
2037.6	19.2	0.00153	5853.7	1001000000	0.00156
2037.62	19.18	0.00153	5853.7	1063000000	0.00166
2037.64	18.43	0.00147	5853.71	1126000000	0.00176
2037.66	17.55	0.0014	5853.72	1189000000	0.00186
2037.68	16.51	0.00132	5853.73	1259000000	0.00197
2037.7	14.82	0.00118	5853.73	1339000000	0.00209
2037.72	12.96	0.00103	5853.74	1418000000	0.00222
2037.74	9.857	0.000786045	5853.75	1498000000	0.00234
2037.76	7.714	0.000615152	5853.76	1596000000	0.00249
2037.78	5.939	0.000473604	5853.77	1695000000	0.00265
2037.8	4.224	0.000336842	5853.77	1794000000	0.0028
2037.82	2.592	0.000206699	5853.78	1903000000	0.00297
2037.84	1.286	0.000102552	5853.79	2025000000	0.00316
2037.85	0.2041	1.62759e-05	5853.8	2147000000	0.00336
2037.87	0	0	5853.81	2269000000	0.00355
2037.89	0	0	5853.81	2416000000	0.00378
2037.91	0	0	5853.82	2565000000	0.00401
2037.93	0	0	5853.83	2713000000	0.00424
2037.95	0.3469	2.76635e-05	5853.84	2875000000	0.00449
2037.97	2.143	0.000170893	5853.84	3054000000	0.00477
2037.99	4.082	0.000325518	5853.85	3233000000	0.00505
2038.01	6.633	0.000528947	5853.86	3412000000	0.00533
2038.03	10.08	0.000803828	5853.87	3623000000	0.00566
2038.07	14.08	0.00112	5853.88	3835000000	0.00599
2038.09	18.43	0.00147	5853.88	4047000000	0.00632
2038.11	22.37	0.00178	5853.89	4277000000	0.00668
2038.13	23.41	0.00187	5853.9	4526000000	0.00707
2038.15	24.16	0.00193	5853.91	4775000000	0.00746
2038.17	23.69	0.00189	5853.91	5024000000	0.00785
2038.19	21.43	0.00171	5853.92	5311000000	0.0083
2038.21	18.06	0.00144	5853.93	5599000000	0.00875
2038.23	14	0.00112	5853.94	5888000000	0.0092
2038.25	9.714	0.000774641	5853.95	6196000000	0.00968
2038.27	6.878	0.000548485	5853.95	6526000000	0.0102
2038.29	4.184	0.000333652	5853.96	6855000000	0.01071
2038.31	2.102	0.000167624	5853.97	7184000000	0.01123
2038.33	0.9184	7.32376e-05	5853.98	7556000000	0.01181
2038.35	0.2857	2.27831e-05	5853.98	7927000000	0.01239
2038.37	0	0	5853.99	8299000000	0.01297
2038.39	0	0	5854	8692000000	0.01358
2038.41	0	0	5854.01	9105000000	0.01423
2038.43	0	0	5854.02	9518000000	0.01487
2038.45	0.5102	4.06858e-05	5854.02	9933000000	0.01552
2038.47	1.367	0.000109011	5854.03	10390000000	0.01624
2038.48	2.224	0.000177352	5854.04	10840000000	0.01694
2038.51	3.082	0.000245774	5854.05	11290000000	0.01764
2038.53	4.653	0.000371053	5854.06	11770000000	0.01839
2038.57	6.857	0.00054681	5854.06	12260000000	0.01916
2038.58	9.061	0.000722568	5854.07	12750000000	0.01992
2038.6	10.39	0.000828549	5854.08	13240000000	0.02069
2038.62	11.65	0.000929027	5854.09	13760000000	0.0215
2038.64	13.24	0.00106	5854.09	14290000000	0.02233
2038.66	14.84	0.00118	5854.1	14810000000	0.02314
2038.68	15	0.0012	5854.11	15350000000	0.02399
2038.7	14.1	0.00112	5854.12	15900000000	0.02485
2038.72	13.41	0.00107	5854.12	16450000000	0.02571
2038.74	12.94	0.00103	5854.13	17000000000	0.02657
2038.76	11.55	0.000921053	5854.14	17570000000	0.02746
2038.78	9.51	0.000758373	5854.15	18140000000	0.02835
2038.8	7.469	0.000595614	5854.16	18710000000	0.02924
2038.82	6.143	0.000489872	5854.16	19280000000	0.03013
2038.84	5.041	0.000401994	5854.17	19860000000	0.03104
2038.86	3.531	0.000281579	5854.18	20440000000	0.03194
2038.88	2.163	0.000172488	5854.19	21020000000	0.03285
2038.9	2	0.00015949	5854.2	21600000000	0.03376
2038.92	2.204	0.000175758	5854.2	22180000000	0.03466
2038.94	2.408	0.000192026	5854.21	22760000000	0.03557
2038.96	2.816	0.000224561	5854.22	23330000000	0.03646
2038.98	4.735	0.000377592	5854.23	23890000000	0.03733
2039	6.857	0.00054681	5854.23	24460000000	0.03822
2039.02	9.061	0.000722568	5854.24	25020000000	0.0391
2039.04	10.45	0.000833333	5854.25	25570000000	0.03996
2039.06	12.9	0.00103	5854.26	26110000000	0.0408
2039.08	16.27	0.0013	5854.27	26650000000	0.04165
2039.1	19.22	0.00153	5854.27	27170000000	0.04246
2039.12	19.98	0.00159	5854.28	27670000000	0.04324
2039.14	20.73	0.00165	5854.29	28180000000	0.04404
2039.16	21.33	0.0017	5854.3	28680000000	0.04482
2039.18	21.84	0.00174	5854.31	29140000000	0.04554
2039.2	20.1	0.0016	5854.31	29590000000	0.04624
2039.21	16.53	0.00132	5854.32	30050000000	0.04696
2039.23	13.16	0.00105	5854.33	30460000000	0.0476
2039.26	10.29	0.000820574	5854.34	30860000000	0.04823
2039.28	7.408	0.00059075	5854.34	31250000000	0.04884
2039.29	4.612	0.000367783	5854.35	31640000000	0.04945
2039.31	2.143	0.000170893	5854.36	31960000000	0.04995
2039.33	0.8163	6.50957e-05	5854.37	32280000000	0.05045
2039.35	0.4082	3.25518e-05	5854.38	32600000000	0.05095
2039.37	0	0	5854.38	32870000000	0.05137
2039.39	0.1633	1.30223e-05	5854.39	33110000000	0.05174
2039.41	0.5714	4.55662e-05	5854.4	33350000000	0.05212
2039.43	0.9796	7.8118e-05	5854.41	33580000000	0.05248
2039.45	1.388	0.000110686	5854.41	33730000000	0.05271
2039.47	2.082	0.000166029	5854.42	33880000000	0.05295
2039.51	2.878	0.000229506	5854.43	34030000000	0.05318
2039.53	3.796	0.000302711	5854.44	34120000000	0.05332
2039.55	4.735	0.000377592	5854.45	34180000000	0.05341
2039.57	5.184	0.000413397	5854.45	34240000000	0.05351
2039.59	6.163	0.000491467	5854.46	34280000000	0.05357
2039.61	7.735	0.000616826	5854.47	34240000000	0.05351
2039.63	9.245	0.000737241	5854.48	34200000000	0.05345
2039.65	10.94	0.000872408	5854.48	34170000000	0.0534
2039.67	13.55	0.00108	5854.49	34070000000	0.05324
2039.69	15.71	0.00125	5854.5	33940000000	0.05304
2039.71	18.12	0.00144	5854.51	33810000000	0.05284
2039.73	19.47	0.00155	5854.52	33670000000	0.05262
2039.75	19.63	0.00157	5854.52	33450000000	0.05227
2039.77	19.06	0.00152	5854.53	33230000000	0.05193
2039.79	17.82	0.00142	5854.54	33020000000	0.0516
2039.81	14.37	0.00115	5854.55	32750000000	0.05118
2039.83	11.1	0.000885167	5854.56	32450000000	0.05071
2039.85	7.837	0.00062496	5854.56	32160000000	0.05026
2039.87	5.102	0.000406858	5854.57	31860000000	0.04979
2039.89	2.959	0.000235965	5854.58	31490000000	0.04921
2039.91	1.327	0.000105821	5854.59	31130000000	0.04865
2039.92	0.3265	2.60367e-05	5854.59	30770000000	0.04809
2039.94	0.7347	5.85885e-05	5854.6	30370000000	0.04746
2039.96	1.306	0.000104147	5854.61	29950000000	0.0468
2039.98	2.694	0.000214833	5854.62	29540000000	0.04616
2040.01	4.857	0.000387321	5854.62	29120000000	0.04551
2040.04	7.286	0.000581021	5854.63	28660000000	0.04479
2040.06	10.16	0.000810207	5854.64	28210000000	0.04409
2040.08	12.55	0.001	5854.65	27760000000	0.04338
2040.1	14.59	0.00116	5854.66	27290000000	0.04265
2040.12	16.76	0.00134	5854.66	26800000000	0.04188
2040.14	17.29	0.00138	5854.67	26330000000	0.04115
2040.16	16.27	0.0013	5854.68	25850000000	0.0404
2040.18	14.71	0.00117	5854.69	25360000000	0.03963
2040.2	12.27	0.000978469	5854.7	24870000000	0.03887
2040.22	10.06	0.000802233	5854.7	24390000000	0.03812
2040.24	7.816	0.000623285	5854.71	23910000000	0.03737
2040.26	5.082	0.000405263	5854.72	23420000000	0.0366
2040.28	3.163	0.000252233	5854.73	22950000000	0.03586
2040.3	2.02	0.000161085	5854.73	22480000000	0.03513
2040.32	1.143	9.11483e-05	5854.74	22020000000	0.03441
2040.34	0.7143	5.69617e-05	5854.75	21560000000	0.03369
2040.36	0.3469	2.76635e-05	5854.76	21120000000	0.03301
2040.38	0.551	4.39394e-05	5854.77	20690000000	0.03233
2040.4	1.122	8.94737e-05	5854.77	20260000000	0.03166
2040.42	2.041	0.000162759	5854.78	19850000000	0.03102
2040.44	2.959	0.000235965	5854.79	19460000000	0.03041
2040.48	4.265	0.000340112	5854.8	19080000000	0.02982
2040.5	5.571	0.000444258	5854.81	18710000000	0.02924
2040.52	6.796	0.000541946	5854.81	18370000000	0.02871
2040.54	7.694	0.000613557	5854.82	18050000000	0.02821
2040.56	8.735	0.000696571	5854.83	17740000000	0.02772
2040.58	9.347	0.000745375	5854.84	17440000000	0.02725
2040.6	9.959	0.000794179	5854.84	17180000000	0.02685
2040.62	9.796	0.00078118	5854.85	16950000000	0.02649
2040.64	9.633	0.000768182	5854.86	16710000000	0.02611
2040.66	9.449	0.000753509	5854.87	16520000000	0.02582
2040.67	8.633	0.000688437	5854.88	16360000000	0.02557
2040.69	7.286	0.000581021	5854.88	16200000000	0.02532
2040.71	5.755	0.000458931	5854.89	16070000000	0.02511
2040.73	4.224	0.000336842	5854.9	15980000000	0.02497
2040.75	3.082	0.000245774	5854.91	15920000000	0.02488
2040.77	1.939	0.000154625	5854.91	15860000000	0.02479
2040.79	1	7.97448e-05	5854.92	15850000000	0.02477
2040.81	0.8367	6.67225e-05	5854.93	15880000000	0.02482
2040.83	0.9796	7.8118e-05	5854.94	15910000000	0.02486
2040.85	1.388	0.000110686	5854.95	15980000000	0.02497
2040.87	1.796	0.000143222	5854.95	16080000000	0.02513
2040.91	2.204	0.000175758	5854.96	16220000000	0.02535
2040.93	2.612	0.000208293	5854.97	16350000000	0.02555
2040.95	3.082	0.000245774	5854.98	16550000000	0.02586
2040.97	3.061	0.000244099	5854.98	16780000000	0.02622
2040.99	3.041	0.000242504	5854.99	17010000000	0.02658
2041.01	3.02	0.000240829	5855	17270000000	0.02699
2041.03	3	0.000239234	5855.01	17580000000	0.02747
2041.05	3.061	0.000244099	5855.02	17910000000	0.02799
2041.07	3.714	0.000296172	5855.02	18250000000	0.02852
2041.09	4.184	0.000333652	5855.03	18640000000	0.02913
2041.11	4.898	0.00039059	5855.04	19060000000	0.02979
2041.13	5.612	0.000447528	5855.05	19480000000	0.03044
2041.15	6.429	0.000512679	5855.06	19940000000	0.03116
2041.17	7.633	0.000608692	5855.06	20430000000	0.03193
2041.19	8.673	0.000691627	5855.07	20940000000	0.03272
2041.21	8.531	0.000680303	5855.08	21450000000	0.03352
2041.23	7.918	0.000631419	5855.09	22010000000	0.0344
2041.27	7.306	0.000582616	5855.09	22590000000	0.0353
2041.29	6.694	0.000533812	5855.1	23180000000	0.03622
2041.31	5.878	0.00046874	5855.11	23790000000	0.03718
2041.33	4.286	0.000341786	5855.12	24420000000	0.03816
2041.35	2.776	0.000221372	5855.12	25070000000	0.03918
2041.37	1.857	0.000148086	5855.13	25720000000	0.04019
2041.39	1.367	0.000109011	5855.14	26400000000	0.04126
2041.4	0.8776	6.99841e-05	5855.15	27100000000	0.04235
2041.42	0.551	4.39394e-05	5855.16	27800000000	0.04344
2041.44	0.7755	6.18421e-05	5855.16	28510000000	0.04455
2041.46	1.776	0.000141627	5855.17	29230000000	0.04568
2041.48	2.98	0.00023764	5855.18	29960000000	0.04682
2041.5	4.816	0.000384051	5855.19	30700000000	0.04798
2041.54	7.265	0.000579346	5855.2	31430000000	0.04912
2041.56	9.918	0.000790909	5855.2	32180000000	0.05029
2041.58	12.45	0.000992823	5855.21	32930000000	0.05146
2041.6	14.08	0.00112	5855.22	33670000000	0.05262
2041.62	16	0.00128	5855.23	34400000000	0.05376
2041.64	18.24	0.00145	5855.23	35150000000	0.05493
2041.66	19.22	0.00153	5855.24	35890000000	0.05609
2041.68	18.98	0.00151	5855.25	36600000000	0.0572
2041.7	18.33	0.00146	5855.26	37320000000	0.05832
2041.72	17.43	0.00139	5855.27	38050000000	0.05946
2041.74	16.98	0.00135	5855.27	38740000000	0.06054
2041.76	14.8	0.00118	5855.28	39410000000	0.06159
2041.78	11.35	0.000905104	5855.29	40090000000	0.06265
2041.8	8.531	0.000680303	5855.3	40760000000	0.0637
2041.82	6.327	0.000504545	5855.31	41370000000	0.06465
2041.84	4.327	0.000345056	5855.31	41990000000	0.06562
2041.86	2.531	0.000201834	5855.32	42610000000	0.06659
2041.88	0.7347	5.85885e-05	5855.33	43170000000	0.06746
2041.9	0	0	5855.34	43700000000	0.06829
2041.92	0	0	5855.34	44240000000	0.06914
2042	0	0	5855.35	44760000000	0.06995
2042.02	0	0	5855.36	45200000000	0.07064
2042.04	0.3265	2.60367e-05	5855.37	45640000000	0.07132
2042.06	0.9388	7.48644e-05	5855.38	46080000000	0.07201
2042.08	1.551	0.000123684	5855.38	46440000000	0.07257
2042.1	2.163	0.000172488	5855.39	46770000000	0.07309
2042.12	2.918	0.000232695	5855.4	47090000000	0.07359
2042.16	4.653	0.000371053	5855.41	47400000000	0.07407
2042.17	6.429	0.000512679	5855.41	47600000000	0.07439
2042.19	7.551	0.000602153	5855.42	47810000000	0.07471
2042.21	8.102	0.000646093	5855.43	48010000000	0.07503
2042.25	8.653	0.000690032	5855.44	48130000000	0.07521
2042.27	9.204	0.000733971	5855.45	48210000000	0.07534
2042.29	9.469	0.000755104	5855.45	48280000000	0.07545
2042.31	7.776	0.000620096	5855.46	48340000000	0.07554
2042.33	6	0.000478469	5855.47	48280000000	0.07545
2042.35	4.551	0.000362919	5855.48	48220000000	0.07536
2042.37	3.388	0.000270175	5855.48	48170000000	0.07528
2042.39	2.612	0.000208293	5855.49	48030000000	0.07506
2042.41	1.837	0.000146491	5855.5	47840000000	0.07476
2042.43	1.204	9.60128e-05	5855.51	47660000000	0.07448
2042.45	1.551	0.000123684	5855.52	47460000000	0.07417
2042.47	1.939	0.000154625	5855.52	47150000000	0.07368
2042.49	2.327	0.000185566	5855.53	46840000000	0.0732
2042.51	2.714	0.000216427	5855.54	46550000000	0.07275
2042.53	2.327	0.000185566	5855.55	46170000000	0.07215
2042.55	2.041	0.000162759	5855.56	45750000000	0.0715
2042.57	2.367	0.000188756	5855.56	45340000000	0.07085
2042.59	2.898	0.0002311	5855.57	44920000000	0.0702
2042.61	3.429	0.000273445	5855.58	44410000000	0.0694
2042.63	4.347	0.000346651	5855.59	43900000000	0.0686
2042.65	5.265	0.000419856	5855.59	43400000000	0.06782
2042.67	6.571	0.000524003	5855.6	42850000000	0.06696
2042.69	7.673	0.000611882	5855.61	42260000000	0.06604
2042.71	7.551	0.000602153	5855.62	41690000000	0.06515
2042.73	7.02	0.000559809	5855.62	41110000000	0.06424
2042.75	6.49	0.000517544	5855.63	40470000000	0.06324
2042.77	5.184	0.000413397	5855.64	39830000000	0.06224
2042.79	3.878	0.00030925	5855.65	39210000000	0.06128
2042.81	2.571	0.000205024	5855.66	38560000000	0.06026
2042.83	1.367	0.000109011	5855.66	37890000000	0.05921
2042.85	0.7755	6.18421e-05	5855.67	37230000000	0.05818
2042.87	0.3878	3.0925e-05	5855.68	36580000000	0.05717
2042.89	0	0	5855.69	35900000000	0.0561
2042.91	0	0	5855.7	35220000000	0.05504
2043.02	0	0	5855.7	34570000000	0.05402
2043.04	0	0	5855.71	33900000000	0.05298
2043.06	0.4694	3.74322e-05	5855.72	33240000000	0.05195
2043.08	0.9388	7.48644e-05	5855.73	32590000000	0.05093
2043.1	1.408	0.000112281	5855.73	31960000000	0.04995
2043.12	1.878	0.000149761	5855.74	31330000000	0.04896
2043.14	2.347	0.000187161	5855.75	30700000000	0.04798
2043.18	2.816	0.000224561	5855.76	30100000000	0.04704
2043.2	3.286	0.000262041	5855.77	29530000000	0.04615
2043.22	2.816	0.000224561	5855.77	28950000000	0.04524
2043.24	2.347	0.000187161	5855.78	28400000000	0.04438
2043.26	1.878	0.000149761	5855.79	27890000000	0.04358
2043.28	1.408	0.000112281	5855.8	27390000000	0.0428
2043.3	0.9388	7.48644e-05	5855.81	26890000000	0.04202
2043.32	0.4694	3.74322e-05	5855.81	26450000000	0.04133
2043.34	0	0	5855.82	26040000000	0.04069
2043.36	0	0	5855.83	25640000000	0.04007
2043.83	0	0	5855.84	25280000000	0.03951
2043.85	0	0	5855.84	24960000000	0.03901
2043.87	0.06122	4.88198e-06	5855.85	24670000000	0.03855
2043.89	0.5714	4.55662e-05	5855.86	24380000000	0.0381
2043.91	1.082	8.62839e-05	5855.87	24170000000	0.03777
2043.93	1.592	0.000126954	5855.88	23990000000	0.03749
2043.95	2.102	0.000167624	5855.88	23830000000	0.03724
2043.99	2.612	0.000208293	5855.89	23710000000	0.03705
2044.01	3.122	0.000248963	5855.9	23650000000	0.03696
2044.03	3.51	0.000279904	5855.91	23630000000	0.03693
2044.05	3	0.000239234	5855.91	23610000000	0.0369
2044.07	2.49	0.000198565	5855.92	23670000000	0.03699
2044.09	1.98	0.000157895	5855.93	23780000000	0.03716
2044.11	1.469	0.000117145	5855.94	23910000000	0.03737
2044.13	0.9592	7.64912e-05	5855.95	24080000000	0.03763
2044.15	0.449	3.58054e-05	5855.95	24310000000	0.03799
2044.17	0	0	5855.96	24590000000	0.03843
2044.19	0	0	5855.97	24860000000	0.03885
2044.25	0	0	5855.98	25230000000	0.03943
2044.27	0	0	5855.98	25650000000	0.04008
2044.29	0.2041	1.62759e-05	5855.99	26070000000	0.04074
2044.31	0.6122	4.88198e-05	5856	26540000000	0.04148
2044.33	1.02	8.13397e-05	5856.01	27080000000	0.04232
2044.35	1.429	0.000113955	5856.02	27660000000	0.04323
2044.37	1.837	0.000146491	5856.02	28230000000	0.04412
2044.41	2.245	0.000179027	5856.03	28900000000	0.04516
2044.43	2.653	0.000211563	5856.04	29600000000	0.04626
2044.45	2.653	0.000211563	5856.05	30320000000	0.04738
2044.47	2.245	0.000179027	5856.06	31080000000	0.04857
2044.48	1.837	0.000146491	5856.06	31890000000	0.04984
2044.51	1.429	0.000113955	5856.07	32740000000	0.05116
2044.53	1.02	8.13397e-05	5856.08	33590000000	0.05249
2044.54	1.061	8.46093e-05	5856.09	34510000000	0.05393
2044.56	1.102	8.78788e-05	5856.09	35460000000	0.05541
2044.58	1.347	0.000107416	5856.1	36420000000	0.05692
2044.6	1.796	0.000143222	5856.11	37410000000	0.05846
2044.62	2.245	0.000179027	5856.12	38450000000	0.06009
2044.66	2.694	0.000214833	5856.12	39510000000	0.06174
2044.68	3.143	0.000250638	5856.13	40560000000	0.06338
2044.7	2.694	0.000214833	5856.14	41660000000	0.0651
2044.72	2.245	0.000179027	5856.15	42790000000	0.06687
2044.74	2.306	0.000183892	5856.16	43920000000	0.06864
2044.76	2.939	0.00023437	5856.16	45070000000	0.07043
2044.78	3.571	0.000284769	5856.17	46230000000	0.07225
2044.8	4.551	0.000362919	5856.18	47410000000	0.07409
2044.82	5.878	0.00046874	5856.19	48590000000	0.07593
2044.84	7.653	0.000610287	5856.2	49770000000	0.07778
2044.86	9.633	0.000768182	5856.2	50970000000	0.07965
2044.88	10.8	0.000861244	5856.21	52170000000	0.08153
2044.9	10.82	0.000862839	5856.22	53350000000	0.08337
2044.92	10.84	0.000864434	5856.23	54540000000	0.08523
2044.94	10.16	0.000810207	5856.23	55730000000	0.08709
2044.96	8.796	0.000701435	5856.24	56920000000	0.08895
2044.98	7.429	0.000592424	5856.25	58060000000	0.09073
2045	5.653	0.000450797	5856.26	59210000000	0.09253
2045.02	4.816	0.000384051	5856.27	60370000000	0.09434
2045.04	4.673	0.000372648	5856.27	61470000000	0.09606
2045.06	4.531	0.000361324	5856.28	62550000000	0.09775
2045.08	4.735	0.000377592	5856.29	63630000000	0.09944
2045.1	5.286	0.000421531	5856.3	64700000000	0.10111
2045.12	5.837	0.00046547	5856.31	65680000000	0.10264
2045.14	6.592	0.000525678	5856.31	66660000000	0.10417
2045.16	5.878	0.00046874	5856.32	67640000000	0.1057
2045.18	4.918	0.000392185	5856.33	68540000000	0.10711
2045.2	3.959	0.00031571	5856.34	69390000000	0.10844
2045.22	3	0.000239234	5856.34	70250000000	0.10978
2045.24	2.041	0.000162759	5856.35	71080000000	0.11108
2045.26	1.082	8.62839e-05	5856.36	71770000000	0.11216
2045.28	0.1224	9.76077e-06	5856.37	72470000000	0.11325
2045.3	0	0	5856.38	73170000000	0.11435
2045.32	0	0	5856.38	73750000000	0.11525
2045.57	0	0	5856.39	74260000000	0.11605
2045.59	0	0	5856.4	74780000000	0.11686
2045.61	0.2041	1.62759e-05	5856.41	75270000000	0.11763
2045.63	0.9796	7.8118e-05	5856.41	75590000000	0.11813
2045.65	2.082	0.000166029	5856.42	75920000000	0.11864
2045.67	3.184	0.000253907	5856.43	76240000000	0.11914
2045.69	4.286	0.000341786	5856.44	76430000000	0.11944
2045.73	5.388	0.000429665	5856.45	76540000000	0.11961
2045.75	6.49	0.000517544	5856.45	76660000000	0.1198
2045.77	7.184	0.000572887	5856.46	76740000000	0.11992
2045.79	6.735	0.000537081	5856.47	76650000000	0.11978
2045.81	5.633	0.000449203	5856.48	76550000000	0.11963
2045.83	4.531	0.000361324	5856.48	76470000000	0.1195
2045.85	3.429	0.000273445	5856.49	76230000000	0.11913
2045.87	2.327	0.000185566	5856.5	75940000000	0.11867
2045.89	1.224	9.76077e-05	5856.51	75640000000	0.11821
2045.91	0.3265	2.60367e-05	5856.52	75310000000	0.11769
2045.93	0	0	5856.52	74820000000	0.11692
2045.95	0	0	5856.53	74320000000	0.11614
2046.01	0	0	5856.54	73840000000	0.11539
2046.03	0	0	5856.55	73230000000	0.11444
2046.05	0.2449	1.95295e-05	5856.56	72560000000	0.11339
2046.07	0.7347	5.85885e-05	5856.56	71900000000	0.11236
2046.09	1.224	9.76077e-05	5856.57	71210000000	0.11128
2046.11	1.714	0.000136683	5856.58	70390000000	0.11
2046.12	2.204	0.000175758	5856.59	69580000000	0.10874
2046.16	2.694	0.000214833	5856.59	68770000000	0.10747
2046.18	3.184	0.000253907	5856.6	67870000000	0.10606
2046.2	3.184	0.000253907	5856.61	66930000000	0.10459
2046.22	2.694	0.000214833	5856.62	66000000000	0.10314
2046.24	2.204	0.000175758	5856.62	65060000000	0.10167
2046.26	1.714	0.000136683	5856.63	64020000000	0.10005
2046.28	1.224	9.76077e-05	5856.64	62990000000	0.09844
2046.3	0.7347	5.85885e-05	5856.65	61990000000	0.09687
2046.32	0.2449	1.95295e-05	5856.66	60920000000	0.0952
2046.34	0	0	5856.66	59830000000	0.0935
2046.36	0	0	5856.67	58760000000	0.09183
2046.92	0	0	5856.68	57690000000	0.09015
2046.93	0	0	5856.69	56580000000	0.08842
2046.95	0.2041	1.62759e-05	5856.7	55470000000	0.08669
2046.97	0.8776	6.99841e-05	5856.7	54400000000	0.08501
2046.99	1.959	0.00015622	5856.71	53310000000	0.08331
2047.01	3.041	0.000242504	5856.72	52210000000	0.08159
2047.03	4.122	0.000328708	5856.73	51130000000	0.0799
2047.07	5.204	0.000414992	5856.73	50080000000	0.07826
2047.09	6.286	0.000501276	5856.74	49030000000	0.07662
2047.11	6.959	0.000554944	5856.75	47980000000	0.07498
2047.13	6.694	0.000533812	5856.76	46980000000	0.07342
2047.15	5.612	0.000447528	5856.77	46000000000	0.07189
2047.17	4.531	0.000361324	5856.77	45030000000	0.07037
2047.19	3.449	0.00027504	5856.78	44090000000	0.0689
2047.21	2.367	0.000188756	5856.79	43200000000	0.06751
2047.23	1.286	0.000102552	5856.8	42330000000	0.06615
2047.25	0.4082	3.25518e-05	5856.81	41470000000	0.06481
2047.27	0	0	5856.81	40680000000	0.06357
2047.29	0	0	5856.82	39950000000	0.06243
2047.49	0	0	5856.83	39220000000	0.06129
2047.51	0	0	5856.84	38540000000	0.06023
2047.53	0.1633	1.30223e-05	5856.84	37920000000	0.05926
2047.55	1.347	0.000107416	5856.85	37360000000	0.05838
2047.57	2.735	0.000218102	5856.86	36800000000	0.05751
2047.59	4.327	0.000345056	5856.87	36330000000	0.05677
2047.61	6.122	0.000488198	5856.88	35930000000	0.05615
2047.65	7.918	0.000631419	5856.88	35550000000	0.05556
2047.67	9.714	0.000774641	5856.89	35220000000	0.05504
2047.69	11.18	0.000891547	5856.9	34970000000	0.05465
2047.71	10.61	0.000846093	5856.91	34790000000	0.05437
2047.73	9.633	0.000768182	5856.91	34610000000	0.05409
2047.75	8.245	0.000657496	5856.92	34540000000	0.05398
2047.77	6.449	0.000514274	5856.93	34550000000	0.05399
2047.79	4.653	0.000371053	5856.94	34570000000	0.05402
2047.81	2.857	0.000227831	5856.95	34660000000	0.05416
2047.83	1.224	9.76077e-05	5856.95	34840000000	0.05445
2047.85	0.6122	4.88198e-05	5856.96	35080000000	0.05482
2047.86	0.2041	1.62759e-05	5856.97	35320000000	0.0552
2047.88	0	0	5856.98	35690000000	0.05577
2047.9	0	0	5856.98	36130000000	0.05646
2048.99	0	0	5856.99	36590000000	0.05718
2049.01	0	0	5857	37110000000	0.05799
2049.03	0.7347	5.85885e-05	5857.01	37720000000	0.05895
2049.05	1.531	0.000122089	5857.02	38380000000	0.05998
2049.07	2.327	0.000185566	5857.02	39050000000	0.06103
2049.09	3.122	0.000248963	5857.03	39840000000	0.06226
2049.11	3.918	0.00031244	5857.04	40700000000	0.0636
2049.15	4.714	0.000375917	5857.05	41570000000	0.06496
2049.17	5.51	0.000439394	5857.06	42490000000	0.0664
2049.19	4.837	0.000385726	5857.06	43500000000	0.06798
2049.21	4.041	0.000322249	5857.07	44550000000	0.06962
2049.23	3.245	0.000258772	5857.08	45610000000	0.07128
2049.25	2.449	0.000195295	5857.09	46760000000	0.07307
2049.27	1.653	0.000131818	5857.09	47970000000	0.07496
2049.29	0.8571	6.83493e-05	5857.1	49190000000	0.07687
2049.31	0.06122	4.88198e-06	5857.11	50450000000	0.07884
2049.33	0	0	5857.12	51770000000	0.0809
2049.35	0	0	5857.12	53120000000	0.08301
2049.72	0	0	5857.13	54480000000	0.08514
2049.74	0	0	5857.14	55890000000	0.08734
2049.76	0.3878	3.0925e-05	5857.15	57350000000	0.08962
2049.78	0.7755	6.18421e-05	5857.16	58810000000	0.0919
2049.8	1.163	9.27432e-05	5857.16	60290000000	0.09422
2049.82	1.551	0.000123684	5857.17	61790000000	0.09656
2049.84	1.939	0.000154625	5857.18	63330000000	0.09897
2049.88	2.327	0.000185566	5857.19	64860000000	0.10136
2049.9	2.714	0.000216427	5857.2	66390000000	0.10375
2049.92	2.327	0.000185566	5857.2	67960000000	0.1062
2049.94	1.939	0.000154625	5857.21	69530000000	0.10866
2049.96	1.551	0.000123684	5857.22	71080000000	0.11108
2049.98	1.163	9.27432e-05	5857.23	72620000000	0.11349
2050	0.7755	6.18421e-05	5857.23	74180000000	0.11592
2050.02	0.3878	3.0925e-05	5857.24	75740000000	0.11836
2050.04	0	0	5857.25	77230000000	0.12069
2050.06	0	0	5857.26	78750000000	0.12307
2050.39	0	0	5857.27	80260000000	0.12543
2050.41	0	0	5857.27	81710000000	0.12769
2050.43	0.2449	1.95295e-05	5857.28	83130000000	0.12991
2050.45	0.6531	5.20813e-05	5857.29	84550000000	0.13213
2050.47	1.061	8.46093e-05	5857.3	85960000000	0.13433
2050.49	1.469	0.000117145	5857.31	87240000000	0.13633
2050.51	1.878	0.000149761	5857.31	88540000000	0.13837
2050.55	2.286	0.000182297	5857.32	89830000000	0.14038
2050.57	2.694	0.000214833	5857.33	91010000000	0.14223
2050.59	2.612	0.000208293	5857.34	92130000000	0.14398
2050.61	2.204	0.000175758	5857.34	93260000000	0.14574
2050.63	1.796	0.000143222	5857.35	94360000000	0.14746
2050.65	1.388	0.000110686	5857.36	95270000000	0.14888
2050.67	0.9796	7.8118e-05	5857.37	96190000000	0.15032
2050.69	0.5714	4.55662e-05	5857.38	97110000000	0.15176
2050.71	0.1633	1.30223e-05	5857.38	97870000000	0.15295
2050.73	0	0	5857.39	98550000000	0.15401
2050.75	0	0	5857.4	99240000000	0.15509
2050.77	0.5714	4.55662e-05	5857.41	99890000000	0.1561
2050.79	1.816	0.000144817	5857.41	100300000000	0.15674
2050.81	3.51	0.000279904	5857.42	100700000000	0.15737
2050.83	5.204	0.000414992	5857.43	101200000000	0.15815
2050.85	6.898	0.00055008	5857.44	101400000000	0.15846
2050.89	8.592	0.000685167	5857.45	101600000000	0.15877
2050.91	10.29	0.000820574	5857.45	101700000000	0.15893
2050.93	10.84	0.000864434	5857.46	101800000000	0.15909
2050.95	10.04	0.000800638	5857.47	101700000000	0.15893
2050.97	8.347	0.00066563	5857.48	101600000000	0.15877
2050.99	6.653	0.000530542	5857.48	101500000000	0.15862
2051.01	4.959	0.000395455	5857.49	101200000000	0.15815
2051.03	3.265	0.000260367	5857.5	100800000000	0.15752
2051.05	1.571	0.000125279	5857.51	100400000000	0.1569
2051.07	0.449	3.58054e-05	5857.52	99930000000	0.15617
2051.09	0	0	5857.52	99280000000	0.15515
2051.11	0	0	5857.53	98630000000	0.15413
2052.51	0	0	5857.54	97990000000	0.15313
2052.53	0	0	5857.55	97190000000	0.15188
2052.55	0.4694	3.74322e-05	5857.56	96310000000	0.15051
2052.57	1.347	0.000107416	5857.56	95430000000	0.14913
2052.59	2.469	0.00019689	5857.57	94530000000	0.14773
2052.61	3.592	0.000286443	5857.58	93450000000	0.14604
2052.63	4.714	0.000375917	5857.59	92370000000	0.14435
2052.67	5.837	0.00046547	5857.59	91310000000	0.14269
2052.69	6.959	0.000554944	5857.6	90130000000	0.14085
2052.71	7.143	0.000569617	5857.61	88890000000	0.13891
2052.73	6.51	0.000519139	5857.62	87670000000	0.13701
2052.75	5.388	0.000429665	5857.62	86430000000	0.13507
2052.77	4.265	0.000340112	5857.63	85070000000	0.13294
2052.79	3.143	0.000250638	5857.64	83720000000	0.13083
2052.81	2.02	0.000161085	5857.65	82390000000	0.12875
2052.83	0.898	7.16108e-05	5857.66	81000000000	0.12658
2052.85	0.2449	1.95295e-05	5857.66	79570000000	0.12435
2052.87	0	0	5857.67	78160000000	0.12214
2052.89	0	0	5857.68	76760000000	0.11996
2053.07	0	0	5857.69	75310000000	0.11769
2053.09	0	0	5857.7	73860000000	0.11542
2053.11	0.2041	1.62759e-05	5857.7	72460000000	0.11324
2053.13	0.6122	4.88198e-05	5857.71	71040000000	0.11102
2053.15	1.02	8.13397e-05	5857.72	69610000000	0.10878
2053.16	1.429	0.000113955	5857.73	68210000000	0.10659
2053.18	1.837	0.000146491	5857.73	66850000000	0.10447
2053.22	2.245	0.000179027	5857.74	65480000000	0.10233
2053.24	2.653	0.000211563	5857.75	64120000000	0.1002
2053.26	3.102	0.000247368	5857.76	62840000000	0.0982
2053.28	3.449	0.00027504	5857.77	61580000000	0.09623
2053.3	3.796	0.000302711	5857.77	60330000000	0.09428
2053.32	4.143	0.000330383	5857.78	59120000000	0.09239
2053.34	4.49	0.000358054	5857.79	57980000000	0.09061
2053.36	4.837	0.000385726	5857.8	56890000000	0.0889
2053.38	5.184	0.000413397	5857.81	55790000000	0.08719
2053.4	4.837	0.000385726	5857.81	54810000000	0.08565
2053.42	4.082	0.000325518	5857.82	53880000000	0.0842
2053.44	3.327	0.000265311	5857.83	52980000000	0.08279
2053.46	2.571	0.000205024	5857.84	52140000000	0.08148
2053.48	1.816	0.000144817	5857.84	51390000000	0.08031
2053.5	1.061	8.46093e-05	5857.85	50710000000	0.07925
2053.52	0.3061	2.44099e-05	5857.86	50030000000	0.07818
2053.54	0	0	5857.87	49500000000	0.07736
2053.56	0	0	5857.88	49050000000	0.07665
2053.66	0	0	5857.88	48630000000	0.076
2053.68	0	0	5857.89	48280000000	0.07545
2053.7	0.4082	3.25518e-05	5857.9	48050000000	0.07509
2053.72	0.8776	6.99841e-05	5857.91	47900000000	0.07486
2053.74	1.347	0.000107416	5857.91	47750000000	0.07462
2053.76	1.816	0.000144817	5857.92	47770000000	0.07465
2053.78	2.286	0.000182297	5857.93	47900000000	0.07486
2053.82	2.755	0.000219697	5857.94	48040000000	0.07507
2053.84	3.224	0.000257097	5857.95	48270000000	0.07543
2053.86	2.878	0.000229506	5857.95	48640000000	0.07601
2053.88	2.408	0.000192026	5857.96	49080000000	0.0767
2053.9	1.939	0.000154625	5857.97	49530000000	0.0774
2053.92	1.469	0.000117145	5857.98	50160000000	0.07839
2053.94	1	7.97448e-05	5857.98	50890000000	0.07953
2053.96	0.5306	4.23126e-05	5857.99	51630000000	0.08068
2053.98	0.06122	4.88198e-06	5858	52470000000	0.082
2054	0	0	5858.01	53440000000	0.08351
2054.02	0	0	5858.02	54490000000	0.08515
2054.59	0	0	5858.02	55530000000	0.08678
2054.61	0	0	5858.03	56750000000	0.08869
2054.63	0.3878	3.0925e-05	5858.04	58060000000	0.09073
2054.65	0.7755	6.18421e-05	5858.05	59390000000	0.09281
2054.67	1.163	9.27432e-05	5858.06	60800000000	0.09501
2054.69	1.551	0.000123684	5858.06	62320000000	0.09739
2054.71	1.939	0.000154625	5858.07	63910000000	0.09987
2054.75	2.633	0.000209968	5858.08	65500000000	0.10236
2054.77	4.551	0.000362919	5858.09	67220000000	0.10505
2054.79	5.694	0.000454067	5858.09	69030000000	0.10788
2054.81	6.837	0.000545215	5858.1	70840000000	0.1107
2054.83	7.98	0.000636364	5858.11	72720000000	0.11364
2054.85	9.122	0.000727432	5858.12	74680000000	0.11671
2054.87	10.27	0.000818979	5858.12	76680000000	0.11983
2054.89	10.8	0.000861244	5858.13	78690000000	0.12297
2054.91	8.878	0.000707974	5858.14	80780000000	0.12624
2054.93	7.347	0.000585885	5858.15	82930000000	0.1296
2054.95	5.816	0.000463796	5858.16	85090000000	0.13297
2054.97	4.286	0.000341786	5858.16	87270000000	0.13638
2054.99	2.755	0.000219697	5858.17	89490000000	0.13985
2055.01	1.224	9.76077e-05	5858.18	91740000000	0.14337
2055.03	0	0	5858.19	94000000000	0.1469
2055.05	0	0	5858.2	96250000000	0.15041
2055.42	0	0	5858.2	98550000000	0.15401
2055.44	0	0	5858.21	100800000000	0.15752
2055.46	0.08163	6.50957e-06	5858.22	103100000000	0.16112
2055.48	0.4898	3.9059e-05	5858.23	105400000000	0.16471
2055.5	0.898	7.16108e-05	5858.23	107700000000	0.16831
2055.52	1.306	0.000104147	5858.24	109900000000	0.17175
2055.54	1.714	0.000136683	5858.25	112100000000	0.17518
2055.58	2.122	0.000169219	5858.26	114300000000	0.17862
2055.6	2.531	0.000201834	5858.27	116600000000	0.18222
2055.62	2.776	0.000221372	5858.27	118700000000	0.1855
2055.64	2.367	0.000188756	5858.28	120800000000	0.18878
2055.66	1.959	0.00015622	5858.29	122800000000	0.1919
2055.68	1.551	0.000123684	5858.3	124900000000	0.19519
2055.7	1.143	9.11483e-05	5858.31	126800000000	0.19816
2055.72	0.7347	5.85885e-05	5858.31	128700000000	0.20113
2055.74	0.3265	2.60367e-05	5858.32	130500000000	0.20394
2055.76	0	0	5858.33	132300000000	0.20675
2055.78	0	0	5858.34	133900000000	0.20925
2055.92	0	0	5858.34	135500000000	0.21175
2055.94	0	0	5858.35	137100000000	0.21425
2055.96	0.2041	1.62759e-05	5858.36	138500000000	0.21644
2055.98	0.6122	4.88198e-05	5858.37	139800000000	0.21847
2056	1.02	8.13397e-05	5858.38	141200000000	0.22066
2056.02	1.429	0.000113955	5858.38	142300000000	0.22238
2056.04	1.837	0.000146491	5858.39	143300000000	0.22394
2056.08	2.245	0.000179027	5858.4	144300000000	0.2255
2056.1	2.653	0.000211563	5858.41	145200000000	0.22691
2056.12	2.653	0.000211563	5858.41	145800000000	0.22785
2056.14	2.245	0.000179027	5858.42	146400000000	0.22879
2056.16	1.837	0.000146491	5858.43	147000000000	0.22972
2056.18	1.429	0.000113955	5858.44	147400000000	0.23035
2056.2	1.02	8.13397e-05	5858.45	147600000000	0.23066
2056.22	0.6122	4.88198e-05	5858.45	147800000000	0.23097
2056.23	0.2041	1.62759e-05	5858.46	148000000000	0.23129
2056.25	0	0	5858.47	147800000000	0.23097
2056.27	0	0	5858.48	147600000000	0.23066
2056.33	0	0	5858.48	147400000000	0.23035
2056.35	0	0	5858.49	147000000000	0.22972
2056.37	0.4082	3.25518e-05	5858.5	146400000000	0.22879
2056.39	1.571	0.000125279	5858.51	145800000000	0.22785
2056.41	2.735	0.000218102	5858.52	145200000000	0.22691
2056.43	3.898	0.000310845	5858.52	144200000000	0.22535
2056.45	5.061	0.000403589	5858.53	143300000000	0.22394
2056.49	6.224	0.000496332	5858.54	142400000000	0.22253
2056.51	7.388	0.000589155	5858.55	141200000000	0.22066
2056.53	7.735	0.000616826	5858.56	139900000000	0.21863
2056.55	6.571	0.000524003	5858.56	138600000000	0.2166
2056.57	5.408	0.00043126	5858.57	137300000000	0.21456
2056.59	4.245	0.000338517	5858.58	135700000000	0.21206
2056.61	3.082	0.000245774	5858.59	134100000000	0.20956
2056.63	1.918	0.000152951	5858.59	132500000000	0.20706
2056.65	0.7551	6.02153e-05	5858.6	130800000000	0.20441
2056.67	0	0	5858.61	129000000000	0.20159
2056.69	0	0	5858.62	127200000000	0.19878
2056.93	0	0	5858.62	125300000000	0.19581
2056.95	0	0	5858.63	123300000000	0.19269
2056.97	0.08163	6.50957e-06	5858.64	121300000000	0.18956
2056.99	0.5102	4.06858e-05	5858.65	119400000000	0.18659
2057.01	0.9388	7.48644e-05	5858.66	117300000000	0.18331
2057.03	1.367	0.000109011	5858.66	115200000000	0.18003
2057.05	1.796	0.000143222	5858.67	113100000000	0.17675
2057.09	2.224	0.000177352	5858.68	111000000000	0.17346
2057.11	2.653	0.000211563	5858.69	108900000000	0.17018
2057.13	2.918	0.000232695	5858.7	106700000000	0.16674
2057.15	2.49	0.000198565	5858.7	104600000000	0.16346
2057.16	2.061	0.000164354	5858.71	102500000000	0.16018
2057.18	1.633	0.000130223	5858.72	100400000000	0.1569
2057.2	1.204	9.60128e-05	5858.73	98260000000	0.15356
2057.22	0.7755	6.18421e-05	5858.73	96210000000	0.15035
2057.24	0.3469	2.76635e-05	5858.74	94150000000	0.14713
2057.26	0	0	5858.75	92100000000	0.14393
2057.28	0	0	5858.76	90150000000	0.14088
2058.02	0	0	5858.77	88230000000	0.13788
2058.04	0	0	5858.77	86320000000	0.1349
2058.06	0.1224	9.76077e-06	5858.78	84470000000	0.13201
2058.08	0.5714	4.55662e-05	5858.79	82710000000	0.12925
2058.1	1.02	8.13397e-05	5858.8	81010000000	0.1266
2058.12	1.469	0.000117145	5858.81	79310000000	0.12394
2058.14	1.918	0.000152951	5858.81	77750000000	0.1215
2058.18	2.367	0.000188756	5858.82	76280000000	0.11921
2058.2	2.816	0.000224561	5858.83	74830000000	0.11694
2058.22	3.02	0.000240829	5858.84	73460000000	0.1148
2058.24	2.571	0.000205024	5858.84	72220000000	0.11286
2058.26	2.122	0.000169219	5858.85	71080000000	0.11108
2058.28	1.673	0.000133413	5858.86	69940000000	0.1093
2058.3	1.224	9.76077e-05	5858.87	68970000000	0.10778
2058.32	0.7755	6.18421e-05	5858.88	68140000000	0.10649
2058.34	0.3265	2.60367e-05	5858.88	67340000000	0.10524
2058.36	0	0	5858.89	66640000000	0.10414
2058.38	0	0	5858.9	66090000000	0.10328
2058.51	0	0	5858.91	65660000000	0.10261
2058.53	0	0	5858.91	65230000000	0.10194
2058.55	0.08163	6.50957e-06	5858.92	65010000000	0.10159
2058.57	0.5102	4.06858e-05	5858.93	64940000000	0.10148
2058.59	1.714	0.000136683	5858.94	64900000000	0.10142
2058.61	3.265	0.000260367	5858.95	64970000000	0.10153
2058.63	4.816	0.000384051	5858.95	65220000000	0.10192
2058.67	6.367	0.000507735	5858.96	65580000000	0.10248
2058.69	7.918	0.000631419	5858.97	65950000000	0.10306
2058.71	9.306	0.000742105	5858.98	66540000000	0.10398
2058.73	10.06	0.000802233	5858.98	67280000000	0.10514
2058.75	9.653	0.000769777	5858.99	68050000000	0.10634
2058.77	8.551	0.000681898	5859	68940000000	0.10774
2058.79	7.449	0.000594019	5859.01	69990000000	0.10938
2058.81	6.347	0.00050614	5859.02	71150000000	0.11119
2058.83	5.245	0.000418262	5859.02	72320000000	0.11302
2058.85	4.224	0.000336842	5859.03	73700000000	0.11517
2058.87	3.429	0.000273445	5859.04	75220000000	0.11755
2058.89	2.633	0.000209968	5859.05	76760000000	0.11996
2058.91	2.184	0.000174163	5859.06	78400000000	0.12252
2058.93	1.735	0.000138357	5859.06	80200000000	0.12533
2058.95	1.286	0.000102552	5859.07	82080000000	0.12827
2058.97	1.224	9.76077e-05	5859.08	83970000000	0.13122
2058.99	1.163	9.27432e-05	5859.09	86030000000	0.13444
2059.01	1.163	9.27432e-05	5859.09	88210000000	0.13785
2059.03	1.551	0.000123684	5859.1	90400000000	0.14127
2059.05	1.939	0.000154625	5859.11	92660000000	0.1448
2059.09	2.327	0.000185566	5859.12	95040000000	0.14852
2059.11	2.714	0.000216427	5859.12	97490000000	0.15235
2059.13	2.327	0.000185566	5859.13	99940000000	0.15618
2059.15	1.939	0.000154625	5859.14	102500000000	0.16018
2059.17	1.551	0.000123684	5859.15	105100000000	0.16424
2059.19	1.163	9.27432e-05	5859.16	107800000000	0.16846
2059.21	1.224	9.76077e-05	5859.16	110500000000	0.17268
2059.23	1.735	0.000138357	5859.17	113200000000	0.1769
2059.25	2.245	0.000179027	5859.18	116000000000	0.18128
2059.27	3.143	0.000250638	5859.19	118800000000	0.18565
2059.29	4.041	0.000322249	5859.2	121500000000	0.18987
2059.33	4.939	0.00039386	5859.2	124400000000	0.19441
2059.34	5.837	0.00046547	5859.21	127200000000	0.19878
2059.36	5.837	0.00046547	5859.22	130000000000	0.20316
2059.39	4.939	0.00039386	5859.23	132900000000	0.20769
2059.41	4.041	0.000322249	5859.23	135700000000	0.21206
2059.42	3.143	0.000250638	5859.24	138500000000	0.21644
2059.44	2.245	0.000179027	5859.25	141200000000	0.22066
2059.46	1.347	0.000107416	5859.26	144000000000	0.22504
2059.48	0.449	3.58054e-05	5859.27	146800000000	0.22941
2059.5	0	0	5859.27	149400000000	0.23347
2059.52	0	0	5859.28	152000000000	0.23754
2060.18	0	0	5859.29	154600000000	0.2416
2060.2	0	0	5859.3	157100000000	0.24551
2060.22	0.06122	4.88198e-06	5859.31	159500000000	0.24926
2060.24	0.5306	4.23126e-05	5859.31	161800000000	0.25285
2060.26	1	7.97448e-05	5859.32	164200000000	0.2566
2060.28	1.469	0.000117145	5859.33	166300000000	0.25988
2060.3	1.939	0.000154625	5859.34	168400000000	0.26317
2060.34	2.408	0.000192026	5859.34	170400000000	0.26629
2060.36	2.878	0.000229506	5859.35	172400000000	0.26942
2060.38	3.224	0.000257097	5859.36	174100000000	0.27207
2060.4	2.755	0.000219697	5859.37	175800000000	0.27473
2060.42	2.286	0.000182297	5859.38	177400000000	0.27723
2060.44	1.816	0.000144817	5859.38	178800000000	0.27942
2060.46	1.347	0.000107416	5859.39	180100000000	0.28145
2060.48	0.8776	6.99841e-05	5859.4	181300000000	0.28333
2060.5	0.4082	3.25518e-05	5859.41	182500000000	0.2852
2060.52	0	0	5859.41	183300000000	0.28645
2060.54	0	0	5859.42	184000000000	0.28754
2060.73	0	0	5859.43	184800000000	0.2888
2060.75	0	0	5859.44	185300000000	0.28958
2060.77	0.08163	6.50957e-06	5859.45	185500000000	0.28989
2060.79	0.5102	4.06858e-05	5859.45	185800000000	0.29036
2060.81	0.9388	7.48644e-05	5859.46	186000000000	0.29067
2060.83	1.367	0.000109011	5859.47	185800000000	0.29036
2060.85	1.796	0.000143222	5859.48	185600000000	0.29005
2060.89	2.224	0.000177352	5859.48	185300000000	0.28958
2060.91	2.653	0.000211563	5859.49	184800000000	0.2888
2060.93	2.918	0.000232695	5859.5	184100000000	0.2877
2060.95	2.49	0.000198565	5859.51	183300000000	0.28645
2060.97	2.061	0.000164354	5859.52	182500000000	0.2852
2060.99	1.633	0.000130223	5859.52	181300000000	0.28333
2061.01	1.204	9.60128e-05	5859.53	180200000000	0.28161
2061.03	0.7755	6.18421e-05	5859.54	179000000000	0.27973
2061.05	0.3469	2.76635e-05	5859.55	177500000000	0.27739
2061.07	0	0	5859.56	175900000000	0.27489
2061.09	0	0	5859.56	174300000000	0.27239
2061.84	0	0	5859.57	172700000000	0.26989
2061.86	0	0	5859.58	170700000000	0.26676
2061.88	0.5306	4.23126e-05	5859.59	168700000000	0.26363
2061.9	1.143	9.11483e-05	5859.59	166800000000	0.26067
2061.92	1.755	0.000139952	5859.6	164600000000	0.25723
2061.94	2.367	0.000188756	5859.61	162300000000	0.25363
2061.96	2.98	0.00023764	5859.62	160100000000	0.2502
2062	3.592	0.000286443	5859.62	157800000000	0.2466
2062.02	4.204	0.000335247	5859.63	155300000000	0.24269
2062.04	3.755	0.000299442	5859.64	152900000000	0.23894
2062.06	3.143	0.000250638	5859.65	150500000000	0.23519
2062.08	2.531	0.000201834	5859.66	147900000000	0.23113
2062.1	1.918	0.000152951	5859.66	145300000000	0.22707
2062.12	1.306	0.000104147	5859.67	142700000000	0.223
2062.14	0.6939	5.53349e-05	5859.68	140100000000	0.21894
2062.16	0.08163	6.50957e-06	5859.69	137500000000	0.21488
2062.18	0	0	5859.7	134900000000	0.21081
2062.2	0	0	5859.7	132300000000	0.20675
2062.7	0	0	5859.71	129600000000	0.20253
2062.72	0	0	5859.72	127000000000	0.19847
2062.74	0.08163	6.50957e-06	5859.73	124500000000	0.19456
2062.76	0.4898	3.9059e-05	5859.73	122000000000	0.19065
2062.78	0.898	7.16108e-05	5859.74	119400000000	0.18659
2062.8	1.306	0.000104147	5859.75	117000000000	0.18284
2062.82	1.714	0.000136683	5859.76	114600000000	0.17909
2062.86	2.122	0.000169219	5859.77	112300000000	0.1755
2062.88	2.531	0.000201834	5859.77	110000000000	0.1719
2062.89	2.776	0.000221372	5859.78	107800000000	0.16846
2062.91	2.367	0.000188756	5859.79	105700000000	0.16518
2062.93	1.959	0.00015622	5859.8	103600000000	0.1619
2062.95	1.551	0.000123684	5859.81	101700000000	0.15893
2062.97	1.143	9.11483e-05	5859.81	99800000000	0.15596
2062.99	0.7347	5.85885e-05	5859.82	98030000000	0.1532
2063.01	0.3265	2.60367e-05	5859.83	96390000000	0.15063
2063.03	0	0	5859.84	94860000000	0.14824
2063.05	0	0	5859.84	93390000000	0.14594
2064.34	0	0	5859.85	92050000000	0.14385
2064.36	0	0	5859.86	90930000000	0.1421
2064.38	0.6531	5.20813e-05	5859.87	89830000000	0.14038
2064.4	1.633	0.000130223	5859.88	88890000000	0.13891
2064.42	2.612	0.000208293	5859.88	88120000000	0.13771
2064.44	3.592	0.000286443	5859.89	87480000000	0.13671
2064.46	4.571	0.000364514	5859.9	86910000000	0.13582
2064.5	5.551	0.000442663	5859.91	86490000000	0.13516
2064.52	6.531	0.000520813	5859.91	86360000000	0.13496
2064.54	6.204	0.000494737	5859.92	86220000000	0.13474
2064.56	5.224	0.000416587	5859.93	86280000000	0.13483
2064.58	4.245	0.000338517	5859.94	86520000000	0.13521
2064.6	3.673	0.000292903	5859.95	86910000000	0.13582
2064.62	3.102	0.000247368	5859.95	87370000000	0.13654
2064.64	2.531	0.000201834	5859.96	87990000000	0.13751
2064.66	1.959	0.00015622	5859.97	88920000000	0.13896
2064.68	2.041	0.000162759	5859.98	89840000000	0.1404
2064.7	2.449	0.000195295	5859.98	90950000000	0.14213
2064.72	2.857	0.000227831	5859.99	92250000000	0.14416
2064.74	2.449	0.000195295	5860	93700000000	0.14643
2064.76	2.041	0.000162759	5860.01	95220000000	0.1488
2064.78	1.633	0.000130223	5860.02	96890000000	0.15141
2064.8	1.469	0.000117145	5860.02	98840000000	0.15446
2064.82	1.551	0.000123684	5860.03	100800000000	0.15752
2064.84	1.633	0.000130223	5860.04	102900000000	0.16081
2064.86	1.714	0.000136683	5860.05	105200000000	0.1644
2064.88	2.204	0.000175758	5860.06	107600000000	0.16815
2064.92	2.694	0.000214833	5860.06	110100000000	0.17206
2064.94	3.184	0.000253907	5860.07	112700000000	0.17612
2064.96	3.245	0.000258772	5860.08	115600000000	0.18065
[truncated: 142,772 more rows]

## Sheet: Fig.4a
Exp.			Cal.
800.011	0.00123	0.01087	266.066	5.51e-17	561.396	0
799.006	0.00162	0.01133	266.178	7.4e-17	561.396	1400
798	0.00171	0.01143	266.289	9.93e-17	561.396	0
796.994	0.00143	0.01111	266.401	1.33e-16	540.967	0
795.988	0.00127	0.01091	266.513	1.78e-16	540.967	4800
795.016	0.00105	0.01065	266.625	2.38e-16	540.967	0
794.009	0.00102	0.01061	266.737	3.18e-16	523.648	0
793.002	0.00104	0.01064	266.849	4.24e-16	523.648	2400
791.994	0.000822036	0.01037	266.96	5.65e-16	523.648	0
790.985	0.000841513	0.0104	267.072	7.51e-16	516.859	0
790.011	0.000577019	0.01008	267.184	9.99e-16	516.859	8700
789.002	0.000432226	0.0099	267.296	1.33e-15	516.859	0
787.993	0.000692795	0.01022	267.408	1.76e-15	513.86	0
786.983	-0.000130446	0.00923	267.519	2.33e-15	513.86	3400
786.008	-0.000177593	0.00917	267.631	3.08e-15	513.86	0
784.997	-6.1656e-05	0.00931	267.743	4.07e-15	503.019	0
783.986	-0.000405754	0.00889	267.855	5.37e-15	503.019	400
783.009	-0.000159894	0.00919	267.967	7.08e-15	503.019	0
781.997	-0.000147577	0.00921	268.078	9.32e-15	498.089	0
780.985	-0.000271718	0.00906	268.19	1.23e-14	498.089	600
780.007	-0.000304002	0.00902	268.302	1.61e-14	498.089	0
778.994	-0.000368149	0.00894	268.414	2.11e-14	494.414	0
778.016	-0.000335094	0.00898	268.526	2.77e-14	494.414	6000
777.002	-0.000725237	0.00851	268.638	3.63e-14	494.414	0
775.988	-0.000959154	0.00823	268.749	4.75e-14	487.935	0
775.008	-0.00057796	0.00869	268.861	6.2e-14	487.935	400
773.993	-0.00114	0.00801	268.973	8.09e-14	487.935	0
773.013	-0.000794955	0.00843	269.085	1.06e-13	479.314	0
771.997	-0.000895507	0.00831	269.197	1.37e-13	479.314	300
771.016	-0.000952077	0.00824	269.308	1.79e-13	479.314	0
770	-0.000936786	0.00826	269.42	2.32e-13	474.454	0
768.983	-0.000977647	0.00821	269.532	3.01e-13	474.454	100
768.001	-0.00203	0.00694	269.644	3.91e-13	474.454	0
766.983	-0.00181	0.00721	269.756	5.06e-13	473.439	0
766	-0.00237	0.00653	269.867	6.54e-13	473.439	1900
765.017	-0.00258	0.00628	269.979	8.45e-13	473.439	0
763.998	-0.00209	0.00687	270.091	1.09e-12	468.289	0
763.014	-0.00227	0.00665	270.203	1.41e-12	468.289	900
761.994	-0.0013	0.00782	270.315	1.81e-12	468.289	0
761.009	-0.00238	0.00652	270.427	2.33e-12	467.177	0
759.989	-0.00168	0.00737	270.538	2.99e-12	467.177	600
759.004	-0.00244	0.00645	270.65	3.84e-12	467.177	0
757.983	-0.00256	0.0063	270.762	4.93e-12	463.423	0
756.996	-0.00278	0.00604	270.874	6.31e-12	463.423	1900
756.01	-0.00285	0.00596	270.986	8.08e-12	463.423	0
754.987	-0.00311	0.00564	271.097	1.03e-11	460.019	0
754	-0.00304	0.00572	271.209	1.32e-11	460.019	2300
753.013	-0.00335	0.00536	271.321	1.68e-11	460.019	0
751.989	-0.00377	0.00485	271.433	2.14e-11	458.25	0
751.001	-0.00363	0.00501	271.545	2.73e-11	458.25	5100
750.012	-0.00393	0.00466	271.656	3.47e-11	458.25	0
748.988	-0.00415	0.00439	271.768	4.4e-11	456.832	0
747.998	-0.00427	0.00425	271.88	5.59e-11	456.832	3500
747.008	-0.00433	0.00418	271.992	7.08e-11	456.832	0
745.983	-0.00464	0.0038	272.104	8.97e-11	455.623	0
744.992	-0.00454	0.00392	272.216	1.13e-10	455.623	1500
744.001	-0.0049	0.00349	272.327	1.43e-10	455.623	0
743.01	-0.00473	0.00369	272.439	1.81e-10	452.679	0
741.983	-0.00503	0.00333	272.551	2.28e-10	452.679	1100
740.991	-0.00512	0.00322	272.663	2.87e-10	452.679	0
739.999	-0.00513	0.00322	272.775	3.61e-10	447.37	0
739.006	-0.00551	0.00275	272.886	4.54e-10	447.37	1100
738.013	-0.00541	0.00287	272.998	5.7e-10	447.37	0
736.984	-0.00565	0.00259	273.11	7.15e-10	446.147	0
735.991	-0.00544	0.00283	273.222	8.96e-10	446.147	2600
734.996	-0.00549	0.00278	273.334	1.12e-09	446.147	0
734.002	-0.00505	0.00331	273.446	1.4e-09	444.388	0
733.007	-0.00476	0.00365	273.557	1.75e-09	444.388	6000
732.012	-0.00451	0.00395	273.669	2.19e-09	444.388	0
731.017	-0.00451	0.00396	273.781	2.73e-09	443.149	0
729.985	-0.00459	0.00387	273.893	3.39e-09	443.149	4500
728.989	-0.00492	0.00347	274.005	4.22e-09	443.149	0
727.993	-0.00518	0.00315	274.116	5.25e-09	441.037	0
726.996	-0.0056	0.00265	274.228	6.52e-09	441.037	1000
725.999	-0.0061	0.00205	274.34	8.09e-09	441.037	0
725.001	-0.00666	0.00137	274.452	1e-08	440.019	0
724.003	-0.00708	0.000868352	274.564	1.24e-08	440.019	2600
723.005	-0.00742	0.000461365	274.675	1.53e-08	440.019	0
722.006	-0.00756	0.000285168	274.787	1.9e-08	439.52	0
721.008	-0.00773	8.51672e-05	274.899	2.34e-08	439.52	4300
720.008	-0.0077	0.000122371	275.011	2.88e-08	439.52	0
719.009	-0.00765	0.000179161	275.123	3.55e-08	437.55	0
718.009	-0.0078	0	275.235	4.37e-08	437.55	500
717.009	-0.00747	0.000390341	275.346	5.38e-08	437.55	0
716.008	-0.00744	0.000430383	275.458	6.6e-08	435.582	0
715.007	-0.00708	0.000867922	275.57	8.1e-08	435.582	1300
714.006	-0.00684	0.00116	275.682	9.93e-08	435.582	0
713.004	-0.00636	0.00173	275.794	1.22e-07	433.845	0
712.002	-0.0057	0.00252	275.905	1.49e-07	433.845	6400
711	-0.0054	0.00288	276.017	1.82e-07	433.845	0
709.997	-0.00485	0.00355	276.129	2.22e-07	432.875	0
708.994	-0.00418	0.00436	276.241	2.71e-07	432.875	2300
707.991	-0.00357	0.00509	276.353	3.3e-07	432.875	0
706.987	-0.00248	0.0064	276.464	4.02e-07	431.444	0
705.983	-0.00201	0.00696	276.576	4.89e-07	431.444	8400
705.015	-0.00121	0.00793	276.688	5.95e-07	431.444	0
704.01	-0.000518549	0.00876	276.8	7.22e-07	430.62	0
703.006	0.000361078	0.00982	276.912	8.76e-07	430.62	1300
702	0.000798773	0.01034	277.024	1.06e-06	430.62	0
700.995	0.00163	0.01135	277.135	1.28e-06	428.759	0
699.989	0.00267	0.0126	277.247	1.55e-06	428.759	2100
698.982	0.00299	0.01297	277.359	1.88e-06	428.759	0
698.012	0.00374	0.01388	277.471	2.27e-06	426.488	0
697.005	0.00478	0.01514	277.583	2.73e-06	426.488	2800
695.998	0.00523	0.01568	277.694	3.3e-06	426.488	0
694.99	0.00591	0.01649	277.806	3.97e-06	425.799	0
693.982	0.00661	0.01733	277.918	4.77e-06	425.799	700
693.01	0.00679	0.01756	278.03	5.74e-06	425.799	0
692.001	0.0077	0.01865	278.142	6.89e-06	423.429	0
690.993	0.00799	0.019	278.254	8.26e-06	423.429	16600
689.983	0.0086	0.01973	278.365	9.9e-06	423.429	0
689.01	0.00919	0.02043	278.477	1.19e-05	422.232	0
688	0.00977	0.02114	278.589	1.42e-05	422.232	2900
686.99	0.01041	0.0219	278.701	1.69e-05	422.232	0
686.015	0.01068	0.02223	278.813	2.02e-05	420.928	0
685.005	0.01125	0.02292	278.924	2.41e-05	420.928	8100
683.993	0.01202	0.02385	279.036	2.88e-05	420.928	0
682.982	0.01226	0.02413	279.148	3.43e-05	419.972	0
682.006	0.01282	0.0248	279.26	4.08e-05	419.972	6000
680.994	0.0132	0.02526	279.372	4.84e-05	419.972	0
679.982	0.01356	0.0257	279.483	5.75e-05	418.88	0
679.005	0.01386	0.02606	279.595	6.83e-05	418.88	2100
677.992	0.01442	0.02673	279.707	8.09e-05	418.88	0
677.015	0.01438	0.02669	279.819	9.59e-05	417.062	0
676.002	0.01485	0.02725	279.931	0.000113	417.062	1100
674.988	0.01531	0.02781	280.043	0.000134	417.062	0
674.009	0.01532	0.02782	280.154	0.000158	416.726	0
672.995	0.01578	0.02837	280.266	0.000187	416.726	2900
672.016	0.01618	0.02885	280.378	0.00022	416.726	0
671.001	0.01636	0.02906	280.49	0.00026	415.747	0
669.985	0.01666	0.02943	280.602	0.000306	415.747	1500
669.006	0.01717	0.03004	280.713	0.00036	415.747	0
667.99	0.01731	0.03021	280.825	0.000423	415.344	0
667.009	0.01688	0.02969	280.937	0.000496	415.344	900
665.993	0.01672	0.0295	281.049	0.000582	415.344	0
665.012	0.01691	0.02972	281.161	0.000682	413.391	0
663.995	0.01679	0.02959	281.272	0.000799	413.391	4800
663.013	0.01701	0.02985	281.384	0.000935	413.391	0
661.995	0.01717	0.03004	281.496	0.00109	410.829	0
661.013	0.01721	0.03009	281.608	0.00128	410.829	9900
659.995	0.01714	0.03	281.72	0.00149	410.829	0
659.012	0.01733	0.03023	281.832	0.00174	410.082	0
657.993	0.01757	0.03052	281.943	0.00202	410.082	1400
657.01	0.01773	0.03071	282.055	0.00236	410.082	0
655.99	0.01791	0.03093	282.167	0.00274	409.96	0
655.006	0.01822	0.03131	282.279	0.00318	409.96	6400
653.986	0.01808	0.03114	282.391	0.0037	409.96	0
653.001	0.01861	0.03177	282.502	0.00429	409.662	0
652.017	0.01868	0.03186	282.614	0.00497	409.662	2000
650.995	0.01888	0.0321	282.726	0.00576	409.662	0
650.01	0.01903	0.03228	282.838	0.00667	407.91	0
648.988	0.019	0.03224	282.95	0.00771	407.91	1500
648.002	0.0195	0.03284	283.062	0.0089	407.91	0
647.016	0.01959	0.03295	283.173	0.0103	407.253	0
645.993	0.01975	0.03315	283.285	0.0119	407.253	7700
645.007	0.02037	0.03389	283.397	0.0137	407.253	0
643.983	0.02047	0.03401	283.509	0.0157	406.279	0
642.996	0.02066	0.03424	283.621	0.0181	406.279	2500
642.009	0.02084	0.03446	283.732	0.0208	406.279	0
640.984	0.02114	0.03481	283.844	0.0239	405.654	0
639.996	0.02132	0.03503	283.956	0.0274	405.654	6800
639.008	0.02147	0.03522	284.068	0.0315	405.654	0
637.983	0.02188	0.03571	284.18	0.0361	405.27	0
636.994	0.02203	0.03588	284.291	0.0413	405.27	7400
636.004	0.02236	0.03629	284.403	0.0473	405.27	0
635.015	0.02264	0.03662	284.515	0.054	403.778	0
633.989	0.02288	0.03691	284.627	0.0617	403.778	1700
632.998	0.0236	0.03777	284.739	0.0704	403.778	0
632.008	0.02373	0.03793	284.851	0.0803	403.306	0
631.018	0.0242	0.0385	284.962	0.0916	403.306	7400
629.99	0.02469	0.03909	285.074	0.104	403.306	0
628.999	0.02487	0.0393	285.186	0.119	402.272	0
628.007	0.02543	0.03998	285.298	0.135	402.272	2200
627.016	0.02572	0.04033	285.41	0.153	402.272	0
625.987	0.02597	0.04063	285.521	0.174	400.776	0
624.995	0.02658	0.04136	285.633	0.197	400.776	1000
624.002	0.02704	0.04191	285.745	0.224	400.776	0
623.009	0.02735	0.04229	285.857	0.253	398.984	0
622.016	0.02782	0.04285	285.969	0.286	398.984	7000
620.986	0.02811	0.0432	286.08	0.324	398.984	0
619.992	0.02873	0.04395	286.192	0.366	398.1	0
618.998	0.029	0.04428	286.304	0.413	398.1	3800
618.004	0.02905	0.04433	286.416	0.466	398.1	0
617.01	0.02962	0.04502	286.528	0.525	397.474	0
616.015	0.02986	0.04531	286.64	0.592	397.474	1900
614.983	0.03024	0.04576	286.751	0.666	397.474	0
613.988	0.03068	0.0463	286.863	0.749	395.926	0
612.992	0.03093	0.0466	286.975	0.842	395.926	8200
611.996	0.03133	0.04708	287.087	0.945	395.926	0
611	0.03224	0.04817	287.199	1.06	394.415	0
610.004	0.0325	0.04848	287.31	1.19	394.415	3300
609.007	0.03217	0.04808	287.422	1.33	394.415	0
608.01	0.03274	0.04878	287.534	1.49	393.388	0
607.013	0.03346	0.04964	287.646	1.67	393.388	1900
606.016	0.0341	0.05041	287.758	1.87	393.388	0
605.018	0.03433	0.05068	287.87	2.09	392.318	0
603.983	0.0348	0.05124	287.981	2.33	392.318	500
602.985	0.03515	0.05167	288.093	2.6	392.318	0
601.987	0.03502	0.05152	288.205	2.89	391.822	0
600.988	0.03524	0.05179	288.317	3.22	391.822	1300
599.989	0.03582	0.05248	288.429	3.59	391.822	0
598.989	0.03698	0.05388	288.54	3.99	390.637	0
597.99	0.03739	0.05437	288.652	4.44	390.637	3000
596.99	0.03762	0.05465	288.764	4.93	390.637	0
595.99	0.03816	0.05529	288.876	5.47	390.44	0
594.99	0.03808	0.0552	288.988	6.07	390.44	1300
593.989	0.03832	0.05548	289.099	6.72	390.44	0
592.988	0.03888	0.05615	289.211	7.44	388.738	0
591.987	0.03939	0.05678	289.323	8.24	388.738	4600
590.986	0.04004	0.05756	289.435	9.11	388.738	0
589.984	0.04031	0.05788	289.547	10.1	388.3	0
588.982	0.04109	0.05882	289.659	11.1	388.3	11200
588.017	0.04129	0.05906	289.77	12.3	388.3	0
587.015	0.0417	0.05955	289.882	13.5	387.887	0
586.012	0.04218	0.06013	289.994	14.9	387.887	4000
585.009	0.0426	0.06064	290.106	16.4	387.887	0
584.006	0.04297	0.06108	290.218	18.1	387.197	0
583.002	0.04343	0.06164	290.329	19.9	387.197	3400
581.999	0.04399	0.0623	290.441	21.8	387.197	0
580.995	0.04453	0.06295	290.553	24	386.617	0
579.99	0.04491	0.06341	290.665	26.3	386.617	2500
578.986	0.04605	0.06479	290.777	28.9	386.617	0
578.018	0.04659	0.06543	290.888	31.6	386.4	0
577.013	0.0473	0.06629	291	34.6	386.4	4300
576.008	0.04748	0.06651	291.112	37.9	386.4	0
575.003	0.04798	0.0671	291.224	41.5	384.698	0
573.997	0.04851	0.06774	291.336	45.3	384.698	2800
572.991	0.049	0.06834	291.448	49.5	384.698	0
571.985	0.04952	0.06896	291.559	54	384.364	0
571.016	0.04996	0.06949	291.671	58.9	384.364	9900
570.009	0.05073	0.07042	291.783	64.2	384.364	0
569.002	0.05027	0.06986	291.895	70	383.365	0
567.995	0.05062	0.07028	292.007	76.1	383.365	5600
566.987	0.05112	0.07089	292.118	82.8	383.365	0
566.017	0.0515	0.07134	292.23	90.1	382.195	0
565.009	0.05183	0.07175	292.342	97.8	382.195	400
564.001	0.05248	0.07252	292.454	106	382.195	0
562.992	0.05301	0.07316	292.566	115	380.81	0
561.983	0.05342	0.07365	292.678	125	380.81	2400
561.012	0.05407	0.07443	292.789	135	380.81	0
560.003	0.05434	0.07476	292.901	147	380.005	0
558.993	0.05486	0.07539	293.013	159	380.005	1700
557.984	0.05532	0.07594	293.125	172	380.005	0
557.011	0.05571	0.07641	293.237	185	379.458	0
556.001	0.0564	0.07723	293.348	200	379.458	4800
554.99	0.05727	0.07829	293.46	216	379.458	0
554.017	0.05778	0.0789	293.572	233	378.312	0
553.006	0.05845	0.0797	293.684	251	378.312	3500
551.995	0.05831	0.07954	293.796	271	378.312	0
550.984	0.05892	0.08027	293.907	292	377.678	0
550.01	0.06011	0.08171	294.019	314	377.678	400
548.998	0.06077	0.08249	294.131	337	377.678	0
547.986	0.06149	0.08336	294.243	362	376.623	0
547.011	0.06195	0.08392	294.355	389	376.623	4000
545.998	0.06274	0.08486	294.467	418	376.623	0
544.986	0.06348	0.08575	294.578	448	376.543	0
544.01	0.06332	0.08556	294.69	480	376.543	3600
542.997	0.06403	0.08641	294.802	515	376.543	0
541.983	0.06481	0.08736	294.914	551	375.778	0
541.007	0.06565	0.08836	295.026	590	375.778	2000
539.993	0.06735	0.09041	295.137	630	375.778	0
539.016	0.06826	0.09151	295.249	674	375.63	0
538.002	0.06921	0.09265	295.361	720	375.63	5900
536.987	0.0703	0.09396	295.473	768	375.63	0
536.01	0.07119	0.09504	295.585	819	374.744	0
534.995	0.07131	0.09518	295.696	874	374.744	3400
534.017	0.07231	0.09638	295.808	931	374.744	0
533.002	0.07344	0.09773	295.92	991	374.439	0
531.986	0.07546	0.10017	296.032	1050	374.439	9600
531.007	0.07574	0.10051	296.144	1120	374.439	0
529.991	0.07693	0.10193	296.256	1190	374.077	0
529.012	0.07807	0.10331	296.367	1270	374.077	2000
527.995	0.07933	0.10482	296.479	1350	374.077	0
527.016	0.08155	0.1075	296.591	1430	372.862	0
525.999	0.08295	0.10918	296.703	1510	372.862	400
524.981	0.08441	0.11094	296.815	1600	372.862	0
524.001	0.08578	0.11259	296.926	1700	371.711	0
522.984	0.08721	0.1143	297.038	1800	371.711	14400
522.003	0.08873	0.11614	297.15	1900	371.711	0
520.985	0.09015	0.11784	297.262	2010	371.032	0
520.004	0.09143	0.11938	297.374	2130	371.032	400
518.985	0.09285	0.12109	297.486	2250	371.032	0
518.004	0.09429	0.12282	297.597	2370	370.401	0
516.985	0.09588	0.12474	297.709	2500	370.401	900
516.003	0.09708	0.12618	297.821	2640	370.401	0
514.983	0.09865	0.12806	297.933	2780	369.738	0
514.001	0.1001	0.12982	298.045	2930	369.738	900
513.019	0.10138	0.13136	298.156	3080	369.738	0
511.999	0.10283	0.1331	298.268	3240	368.814	0
511.016	0.10414	0.13467	298.38	3410	368.814	1000
509.995	0.1057	0.13655	298.492	3590	368.814	0
509.012	0.10715	0.13829	298.604	3770	368.595	0
507.991	0.10832	0.1397	298.715	3960	368.595	3000
507.007	0.10962	0.14126	298.827	4150	368.595	0
505.985	0.11109	0.14304	298.939	4350	368.266	0
505.001	0.11239	0.1446	299.051	4560	368.266	12600
504.017	0.11364	0.14611	299.163	4780	368.266	0
502.995	0.11535	0.14816	299.275	5000	367.818	0
502.01	0.11657	0.14962	299.386	5240	367.818	4800
500.987	0.11804	0.15139	299.498	5480	367.818	0
500.002	0.11933	0.15294	299.61	5730	366.654	0
499.017	0.1207	0.15459	299.722	5980	366.654	1500
497.994	0.12222	0.15643	299.834	6250	366.654	0
497.008	0.12359	0.15808	299.945	6520	365.412	0
495.984	0.125	0.15978	300.057	6800	365.412	3100
494.998	0.12638	0.16143	300.169	7100	365.412	0
494.012	0.12688	0.16203	300.281	7400	364.949	0
492.987	0.12836	0.16382	300.393	7700	364.949	3700
492.001	0.1296	0.16531	300.504	8020	364.949	0
491.014	0.13108	0.16708	300.616	8350	364.21	0
489.989	0.13272	0.16905	300.728	8680	364.21	700
489.001	0.13399	0.17058	300.84	9020	364.21	0
488.014	0.13549	0.17239	300.952	9380	363.899	0
486.988	0.13689	0.17408	301.064	9740	363.899	10800
486	0.13849	0.176	301.175	10100	363.899	0
485.012	0.14001	0.17783	301.287	10500	363.058	0
483.986	0.14148	0.1796	301.399	10900	363.058	8000
482.997	0.14297	0.18139	301.511	11300	363.058	0
482.008	0.14555	0.18449	301.623	11700	361.871	0
480.981	0.14737	0.18669	301.734	12100	361.871	4300
479.992	0.14911	0.18878	301.846	12500	361.871	0
479.003	0.15083	0.19085	301.958	13000	361.47	0
478.014	0.15266	0.19304	302.07	13400	361.47	7700
476.986	0.15471	0.19552	302.182	13800	361.47	0
475.996	0.15666	0.19786	302.293	14300	360.671	0
475.006	0.15862	0.20022	302.405	14800	360.671	1300
474.015	0.16064	0.20265	302.517	15200	360.671	0
472.987	0.16287	0.20533	302.629	15700	359.99	0
471.996	0.16498	0.20787	302.741	16200	359.99	9200
471.005	0.16699	0.21028	302.853	16700	359.99	0
470.014	0.16933	0.21311	302.964	17200	359.51	0
468.985	0.17178	0.21605	303.076	17700	359.51	10100
467.993	0.17381	0.2185	303.188	18300	359.51	0
467.002	0.17601	0.22114	303.3	18800	358.16	0
466.01	0.17841	0.22402	303.412	19300	358.16	2200
465.018	0.18012	0.22609	303.523	19900	358.16	0
463.987	0.18264	0.22911	303.635	20400	357.994	0
462.995	0.18487	0.2318	303.747	21000	357.994	6800
462.002	0.18614	0.23333	303.859	21500	357.994	0
461.01	0.18816	0.23576	303.971	22100	357.386	0
460.017	0.19031	0.23834	304.083	22600	357.386	2500
458.985	0.19329	0.24193	304.194	23200	357.386	0
457.992	0.19537	0.24444	304.306	23800	357.046	0
456.998	0.19743	0.24691	304.418	24400	357.046	1500
456.005	0.19942	0.24931	304.53	25000	357.046	0
455.011	0.20139	0.25167	304.642	25600	356.799	0
454.017	0.20345	0.25416	304.753	26100	356.799	5100
452.984	0.20539	0.25649	304.865	26700	356.799	0
451.99	0.20734	0.25883	304.977	27300	356.379	0
450.995	0.2091	0.26095	305.089	27900	356.379	3300
450	0.21052	0.26266	305.201	28500	356.379	0
449.005	0.21267	0.26524	305.312	29100	355.99	0
448.01	0.21447	0.26741	305.424	29800	355.99	8100
447.014	0.2165	0.26985	305.536	30400	355.99	0
446.019	0.21861	0.27239	305.648	31000	355.49	0
444.985	0.22115	0.27545	305.76	31600	355.49	1800
443.989	0.22328	0.27801	305.872	32200	355.49	0
442.993	0.22454	0.27953	305.983	32800	355.062	0
441.996	0.22655	0.28194	306.095	33400	355.062	4300
441	0.22852	0.28432	306.207	34000	355.062	0
440.003	0.23105	0.28736	306.319	34600	354.798	0
439.006	0.23311	0.28983	306.431	35200	354.798	2900
438.009	0.23496	0.29206	306.542	35800	354.798	0
437.012	0.2369	0.29439	306.654	36400	354.311	0
436.015	0.23864	0.29649	306.766	37000	354.311	11900
435.017	0.24062	0.29887	306.878	37600	354.311	0
433.981	0.24236	0.30097	306.99	38100	353.604	0
432.983	0.24423	0.30322	307.101	38700	353.604	15200
431.985	0.24617	0.30555	307.213	39300	353.604	0
430.987	0.24789	0.30762	307.325	39900	353.342	0
429.988	0.24978	0.30989	307.437	40400	353.342	2900
428.99	0.25156	0.31204	307.549	41000	353.342	0
427.991	0.25263	0.31332	307.661	41500	352.859	0
426.992	0.25443	0.31549	307.772	42100	352.859	2800
425.993	0.25618	0.31759	307.884	42600	352.859	0
424.993	0.25804	0.31984	307.996	43100	352.729	0
423.994	0.25975	0.32188	308.108	43700	352.729	3100
422.994	0.26159	0.3241	308.22	44200	352.729	0
421.994	0.26348	0.32638	308.331	44700	351.728	0
420.994	0.26525	0.32851	308.443	45200	351.728	1100
419.994	0.26718	0.33082	308.555	45700	351.728	0
418.994	0.26961	0.33375	308.667	46200	351.409	0
417.993	0.27149	0.33601	308.779	46600	351.409	4300
416.993	0.27341	0.33832	308.891	47100	351.409	0
415.992	0.27504	0.34028	309.002	47600	351.31	0
414.991	0.27712	0.34279	309.114	48000	351.31	900
413.989	0.27887	0.34489	309.226	48400	351.31	0
412.988	0.28064	0.34702	309.338	48900	350.882	0
411.987	0.28269	0.34949	309.45	49300	350.882	1600
410.985	0.2846	0.35178	309.561	49700	350.882	0
409.983	0.28658	0.35417	309.673	50100	350.446	0
408.981	0.2884	0.35635	309.785	50500	350.446	3600
408.017	0.29022	0.35855	309.897	50800	350.446	0
407.015	0.29216	0.36088	310.009	51200	350.178	0
406.012	0.29421	0.36335	310.12	51500	350.178	7000
405.01	0.29604	0.36554	310.232	51900	350.178	0
404.007	0.29826	0.36822	310.344	52200	349.527	0
403.004	0.30043	0.37083	310.456	52500	349.527	7900
402.001	0.30261	0.37345	310.568	52800	349.527	0
400.997	0.30478	0.37607	310.68	53100	349.064	0
399.994	0.30737	0.37918	310.791	53400	349.064	9200
398.99	0.30972	0.382	310.903	53700	349.064	0
397.986	0.31193	0.38467	311.015	54000	348.78	0
396.982	0.31461	0.38788	311.127	54200	348.78	1600
396.017	0.31717	0.39097	311.239	54400	348.78	0
395.012	0.31986	0.39421	311.35	54700	348.192	0
394.008	0.32254	0.39743	311.462	54900	348.192	1700
393.003	0.32564	0.40116	311.574	55100	348.192	0
391.998	0.32824	0.40428	311.686	55300	347.743	0
390.993	0.33127	0.40793	311.798	55500	347.743	1900
389.988	0.33487	0.41227	311.909	55600	347.743	0
388.983	0.33805	0.4161	312.021	55800	347.441	0
388.016	0.34138	0.4201	312.133	55900	347.441	1400
387.01	0.34464	0.42401	312.245	56100	347.441	0
386.005	0.34844	0.42859	312.357	56200	347.207	0
384.999	0.35242	0.43338	312.469	56300	347.207	4000
383.993	0.35589	0.43755	312.58	56400	347.207	0
382.986	0.35957	0.44199	312.692	56500	346.809	0
382.019	0.36263	0.44567	312.804	56600	346.809	4600
381.012	0.36665	0.4505	312.916	56700	346.809	0
380.006	0.37111	0.45587	313.028	56700	346.344	0
378.999	0.37552	0.46117	313.139	56800	346.344	3500
377.992	0.37957	0.46604	313.251	56800	346.344	0
376.985	0.38366	0.47096	313.363	56900	346.073	0
376.016	0.38635	0.47421	313.475	56900	346.073	1900
375.009	0.39141	0.48029	313.587	56900	346.073	0
374.001	0.39563	0.48536	313.699	56900	345.822	0
372.993	0.39934	0.48983	313.81	56900	345.822	8300
371.985	0.40838	0.5007	313.922	56900	345.822	0
371.016	0.41163	0.50462	314.034	56900	345.418	0
370.008	0.4134	0.50674	314.146	56800	345.418	4200
368.999	0.41725	0.51138	314.258	56800	345.418	0
367.991	0.42126	0.5162	314.369	56700	344.544	0
366.982	0.42547	0.52127	314.481	56700	344.544	10100
366.012	0.42967	0.52632	314.593	56600	344.544	0
365.003	0.43454	0.53218	314.705	56500	343.913	0
363.994	0.43915	0.53773	314.817	56500	343.913	3300
362.985	0.44348	0.54293	314.928	56400	343.913	0
362.014	0.44803	0.54841	315.04	56300	343.608	0
361.005	0.45289	0.55425	315.152	56200	343.608	2100
359.995	0.45723	0.55947	315.264	56100	343.608	0
358.985	0.46283	0.56622	315.376	55900	343.247	0
358.014	0.46759	0.57194	315.488	55800	343.247	8500
357.004	0.47241	0.57774	315.599	55700	343.247	0
355.994	0.47752	0.58389	315.711	55500	342.943	0
354.983	0.48256	0.58995	315.823	55400	342.943	3000
354.012	0.48776	0.5962	315.935	55200	342.943	0
353.001	0.49323	0.60278	316.047	55100	342.621	0
351.99	0.49856	0.60919	316.158	54900	342.621	6100
351.018	0.50372	0.61541	316.27	54700	342.621	0
350.007	0.50956	0.62244	316.382	54600	342.403	0
348.996	0.51513	0.62913	316.494	54400	342.403	2300
347.984	0.52106	0.63628	316.606	54200	342.403	0
347.012	0.52694	0.64334	316.717	54000	341.714	0
346	0.53297	0.6506	316.829	53800	341.714	1600
344.988	0.53909	0.65796	316.941	53600	341.714	0
344.015	0.54529	0.66542	317.053	53400	341.479	0
343.003	0.55183	0.67329	317.165	53200	341.479	13300
341.991	0.55879	0.68166	317.277	53000	341.479	0
341.017	0.56568	0.68995	317.388	52800	341.056	0
340.005	0.57272	0.69842	317.5	52600	341.056	5300
338.992	0.58024	0.70747	317.612	52400	341.056	0
338.018	0.58739	0.71607	317.724	52100	340.878	0
337.005	0.596	0.72643	317.836	51900	340.878	9300
335.992	0.60471	0.73691	317.947	51700	340.878	0
335.018	0.61292	0.74679	318.059	51400	340.588	0
334.005	0.6218	0.75747	318.171	51200	340.588	1100
332.991	0.63045	0.76788	318.283	51000	340.588	0
332.017	0.64003	0.7794	318.395	50700	340.055	0
331.003	0.65002	0.79142	318.507	50500	340.055	3000
329.989	0.65951	0.80284	318.618	50200	340.055	0
329.014	0.66917	0.81446	318.73	50000	339.655	0
328	0.67943	0.82681	318.842	49700	339.655	4700
326.986	0.68976	0.83923	318.954	49500	339.655	0
326.01	0.70064	0.85232	319.066	49200	339.58	0
324.996	0.7107	0.86443	319.177	49000	339.58	5300
323.981	0.72097	0.87678	319.289	48700	339.58	0
323.006	0.73155	0.88951	319.401	48500	338.903	0
321.991	0.74371	0.90414	319.513	48200	338.903	6200
321.015	0.75504	0.91777	319.625	48000	338.903	0
319.999	0.76741	0.93265	319.736	47700	338.607	0
318.984	0.78021	0.94805	319.848	47400	338.607	700
318.008	0.79393	0.96456	319.96	47200	338.607	0
316.992	0.80822	0.98175	320.072	46900	338.117	0
316.016	0.82339	1	320.184	46700	338.117	1700
		0.72465	320.296	46400	338.117	0
		0.73903	320.407	46200	337.868	0
		0.75329	320.519	45900	337.868	2600
		0.7688	320.631	45600	337.868	0
		0.78584	320.743	45400	337.592	0
		0.80335	320.855	45100	337.592	2100
		0.8223	320.966	44900	337.592	0
		0.83967	321.078	44600	337.198	0
		0.86152	321.19	44400	337.198	6300
		0.8824	321.302	44100	337.198	0
		0.90379	321.414	43900	337.124	0
		0.92575	321.525	43600	337.124	10800
		0.95092	321.637	43400	337.124	0
		0.97409	321.749	43200	336.914	0
		1	321.861	42900	336.914	2000
		--	321.973	42700	336.914	0
		--	322.085	42400	336.548	0
		--	322.196	42200	336.548	4000
		--	322.308	42000	336.548	0
		--	322.42	41800	335.919	0
		--	322.532	41500	335.919	3500
		--	322.644	41300	335.919	0
		--	322.755	41100	335.791	0
		--	322.867	40900	335.791	3900
		--	322.979	40600	335.791	0
		--	323.091	40400	335.446	0
		--	323.203	40200	335.446	1300
		--	323.315	40000	335.446	0
		--	323.426	39800	334.957	0
		--	323.538	39600	334.957	100
		--	323.65	39400	334.957	0
		--	323.762	39200	334.631	0
		--	323.874	39000	334.631	6200
		--	323.985	38900	334.631	0
		--	324.097	38700	333.892	0
		--	324.209	38500	333.892	7400
		--	324.321	38300	333.892	0
		--	324.433	38100	333.354	0
		--	324.544	38000	333.354	3600
		--	324.656	37800	333.354	0
		--	324.768	37600	333.237	0
		--	324.88	37500	333.237	5200
		--	324.992	37300	333.237	0
		--	325.104	37200	333.076	0
		--	325.215	37000	333.076	4400
		--	325.327	36900	333.076	0
		--	325.439	36800	332.781	0
		--	325.551	36600	332.781	2000
		--	325.663	36500	332.781	0
		--	325.774	36400	332.228	0
		--	325.886	36200	332.228	2800
		--	325.998	36100	332.228	0
		--	326.11	36000	331.979	0
		--	326.222	35900	331.979	7900
		--	326.333	35800	331.979	0
		--	326.445	35700	331.473	0
		--	326.557	35600	331.473	3300
		--	326.669	35500	331.473	0
		--	326.781	35400	331.314	0
		--	326.893	35300	331.314	13700
		--	327.004	35200	331.314	0
		--	327.116	35100	331.243	0
		--	327.228	35000	331.243	4800
		--	327.34	34900	331.243	0
		--	327.452	34800	331.154	0
		--	327.563	34800	331.154	6600
		--	327.675	34700	331.154	0
		--	327.787	34600	330.413	0
		--	327.899	34600	330.413	9900
		--	328.011	34500	330.413	0
		--	328.122	34400	330.351	0
		--	328.234	34400	330.351	3600
		--	328.346	34300	330.351	0
		--	328.458	34300	330.219	0
		--	328.57	34200	330.219	4300
		--	328.682	34200	330.219	0
		--	328.793	34100	329.64	0
		--	328.905	34100	329.64	2500
		--	329.017	34100	329.64	0
		--	329.129	34000	329.334	0
		--	329.241	34000	329.334	2500
		--	329.352	33900	329.334	0
		--	329.464	33900	329.22	0
		--	329.576	33900	329.22	3900
		--	329.688	33900	329.22	0
		--	329.8	33800	328.348	0
		--	329.912	33800	328.348	3900
		--	330.023	33800	328.348	0
		--	330.135	33800	328.131	0
		--	330.247	33700	328.131	1100
		--	330.359	33700	328.131	0
		--	330.471	33700	327.992	0
		--	330.582	33700	327.992	7000
		--	330.694	33700	327.992	0
		--	330.806	33700	327.818	0
		--	330.918	33600	327.818	500
		--	331.03	33600	327.818	0
		--	331.141	33600	327.187	0
		--	331.253	33600	327.187	1300
		--	331.365	33600	327.187	0
		--	331.477	33600	327.057	0
		--	331.589	33600	327.057	600
		--	331.701	33600	327.057	0
		--	331.812	33600	326.911	0
		--	331.924	33600	326.911	100
		--	332.036	33500	326.911	0
		--	332.148	33500	326.79	0
		--	332.26	33500	326.79	100
		--	332.371	33500	326.79	0
		--	332.483	33500	326.532	0
		--	332.595	33500	326.532	800
		--	332.707	33500	326.532	0
		--	332.819	33500	326.274	0
		--	332.93	33500	326.274	1100
		--	333.042	33500	326.274	0
		--	333.154	33500	326.008	0
		--	333.266	33500	326.008	11200
		--	333.378	33500	326.008	0
		--	333.49	33500	325.657	0
		--	333.601	33500	325.657	2500
		--	333.713	33500	325.657	0
		--	333.825	33500	325.111	0
		--	333.937	33500	325.111	500
		--	334.049	33500	325.111	0
		--	334.16	33500	324.693	0
		--	334.272	33500	324.693	4100
		--	334.384	33500	324.693	0
		--	334.496	33500	324.574	0
		--	334.608	33500	324.574	6100
		--	334.72	33500	324.574	0
		--	334.831	33500	324.142	0
		--	334.943	33500	324.142	5000
		--	335.055	33500	324.142	0
		--	335.167	33400	323.955	0
		--	335.279	33400	323.955	900
		--	335.39	33400	323.955	0
		--	335.502	33400	323.642	0
		--	335.614	33400	323.642	2800
		--	335.726	33400	323.642	0
		--	335.838	33400	323.415	0
		--	335.949	33400	323.415	6800
		--	336.061	33400	323.415	0
		--	336.173	33400	323.229	0
		--	336.285	33400	323.229	2100
		--	336.397	33400	323.229	0
		--	336.509	33400	322.775	0
		--	336.62	33400	322.775	3900
		--	336.732	33400	322.775	0
		--	336.844	33300	322.489	0
		--	336.956	33300	322.489	1400
		--	337.068	33300	322.489	0
		--	337.179	33300	322.464	0
		--	337.291	33300	322.464	6100
		--	337.403	33300	322.464	0
		--	337.515	33300	322.347	0
		--	337.627	33300	322.347	0
		--	337.738	33300	322.347	0
		--	337.85	33300	322.095	0
		--	337.962	33200	322.095	4900
		--	338.074	33200	322.095	0
		--	338.186	33200	321.903	0
		--	338.298	33200	321.903	9900
		--	338.409	33200	321.903	0
		--	338.521	33200	321.452	0
		--	338.633	33200	321.452	800
		--	338.745	33200	321.452	0
		--	338.857	33100	321.011	0
		--	338.968	33100	321.011	15200
		--	339.08	33100	321.011	0
		--	339.192	33100	320.853	0
		--	339.304	33100	320.853	12200
		--	339.416	33100	320.853	0
		--	339.528	33000	320.82	0
		--	339.639	33000	320.82	3200
		--	339.751	33000	320.82	0
		--	339.863	33000	320.339	0
			339.975	33000	320.339	4200
			340.087	32900	320.339	0
			340.198	32900	320.174	0
			340.31	32900	320.174	4000
			340.422	32900	320.174	0
			340.534	32900	320.116	0
			340.646	32800	320.116	2000
			340.757	32800	320.116	0
			340.869	32800	319.918	0
			340.981	32800	319.918	2800
			341.093	32800	319.918	0
			341.205	32700	319.703	0
			341.317	32700	319.703	2300
			341.428	32700	319.703	0
			341.54	32700	319.522	0
			341.652	32600	319.522	2700
			341.764	32600	319.522	0
			341.876	32600	319.037	0
			341.987	32600	319.037	300
			342.099	32600	319.037	0
			342.211	32500	318.889	0
			342.323	32500	318.889	7300
			342.435	32500	318.889	0
			342.546	32400	318.734	0
			342.658	32400	318.734	4800
			342.77	32400	318.734	0
			342.882	32400	318.259	0
			342.994	32300	318.259	1800
			343.106	32300	318.259	0
			343.217	32300	318.145	0
			343.329	32300	318.145	1000
			343.441	32200	318.145	0
			343.553	32200	317.696	0
			343.665	32200	317.696	4800
			343.776	32100	317.696	0
			343.888	32100	317.534	0
			344	32100	317.534	1500
			344.112	32100	317.534	0
			344.224	32000	317.477	0
			344.336	32000	317.477	5200
			344.447	32000	317.477	0
			344.559	31900	317.298	0
			344.671	31900	317.298	3600
			344.783	31900	317.298	0
			344.895	31900	317.038	0
			345.006	31800	317.038	18000
			345.118	31800	317.038	0
			345.23	31800	316.965	0
			345.342	31700	316.965	1600
			345.454	31700	316.965	0
			345.565	31700	316.561	0
			345.677	31600	316.561	9900
			345.789	31600	316.561	0
			345.901	31600	316.504	0
			346.013	31600	316.504	8900
			346.125	31500	316.504	0
			346.236	31500	316.318	0
			346.348	31500	316.318	1500
			346.46	31400	316.318	0
			346.572	31400	316.149	0
			346.684	31400	316.149	1200
			346.795	31400	316.149	0
			346.907	31300	315.932	0
			347.019	31300	315.932	3600
			347.131	31300	315.932	0
			347.243	31200	315.787	0
			347.354	31200	315.787	10600
			347.466	31200	315.787	0
			347.578	31200	315.425	0
			347.69	31100	315.425	700
			347.802	31100	315.425	0
			347.914	31100	315.369	0
			348.025	31000	315.369	12500
			348.137	31000	315.369	0
			348.249	31000	315.209	0
			348.361	31000	315.209	2800
			348.473	30900	315.209	0
			348.584	30900	315.201	0
			348.696	30900	315.201	500
			348.808	30800	315.201	0
			348.92	30800	315.041	0
			349.032	30800	315.041	3200
			349.144	30800	315.041	0
			349.255	30700	314.873	0
			349.367	30700	314.873	3400
			349.479	30700	314.873	0
			349.591	30700	314.745	0
			349.703	30600	314.745	11900
			349.814	30600	314.745	0
			349.926	30600	314.609	0
			350.038	30500	314.609	2200
			350.15	30500	314.609	0
			350.262	30500	314.521	0
			350.373	30500	314.521	1800
			350.485	30400	314.521	0
			350.597	30400	314.29	0
			350.709	30400	314.29	5900
			350.821	30300	314.29	0
			350.933	30300	313.979	0
			351.044	30300	313.979	7300
			351.156	30300	313.979	0
			351.268	30200	313.9	0
			351.38	30200	313.9	4700
			351.492	30200	313.9	0
			351.603	30100	313.622	0
			351.715	30100	313.622	4900
			351.827	30100	313.622	0
			351.939	30000	313.392	0
			352.051	30000	313.392	1300
			352.162	30000	313.392	0
			352.274	29900	313.368	0
			352.386	29900	313.368	1600
			352.498	29900	313.368	0
			352.61	29800	313.099	0
			352.722	29800	313.099	2000
			352.833	29800	313.099	0
			352.945	29700	313.02	0
			353.057	29700	313.02	11800
			353.169	29700	313.02	0
			353.281	29600	312.728	0
			353.392	29600	312.728	3200
			353.504	29500	312.728	0
			353.616	29500	312.476	0
			353.728	29500	312.476	3600
			353.84	29400	312.476	0
			353.951	29400	312.413	0
			354.063	29300	312.413	7800
			354.175	29300	312.413	0
			354.287	29300	312.224	0
			354.399	29200	312.224	300
			354.511	29200	312.224	0
			354.622	29100	311.871	0
			354.734	29100	311.871	2200
			354.846	29000	311.871	0
			354.958	29000	311.831	0
			355.07	28900	311.831	8800
			355.181	28900	311.831	0
			355.293	28800	311.542	0
			355.405	28800	311.542	3000
			355.517	28700	311.542	0
			355.629	28700	311.205	0
			355.741	28600	311.205	7600
			355.852	28600	311.205	0
			355.964	28500	311.065	0
			356.076	28500	311.065	10200
			356.188	28400	311.065	0
			356.3	28300	310.909	0
			356.411	28300	310.909	11000
			356.523	28200	310.909	0
			356.635	28200	310.839	0
			356.747	28100	310.839	7700
			356.859	28000	310.839	0
			356.97	28000	310.706	0
			357.082	27900	310.706	4700
			357.194	27900	310.706	0
			357.306	27800	310.473	0
			357.418	27700	310.473	11900
			357.53	27700	310.473	0
			357.641	27600	310.116	0
			357.753	27500	310.116	1900
			357.865	27500	310.116	0
			357.977	27400	309.868	0
			358.089	27300	309.868	7800
			358.2	27300	309.868	0
			358.312	27200	309.782	0
			358.424	27100	309.782	3000
			358.536	27100	309.782	0
			358.648	27000	309.612	0
			358.759	26900	309.612	7100
			358.871	26800	309.612	0
			358.983	26800	309.481	0
			359.095	26700	309.481	1000
			359.207	26600	309.481	0
			359.319	26500	309.211	0
			359.43	26500	309.211	1200
			359.542	26400	309.211	0
			359.654	26300	309.118	0
			359.766	26200	309.118	9300
			359.878	26200	309.118	0
			359.989	26100	308.941	0
			360.101	26000	308.941	6400
			360.213	25900	308.941	0
			360.325	25800	308.802	0
			360.437	25800	308.802	6400
			360.549	25700	308.802	0
			360.66	25600	308.672	0
			360.772	25500	308.672	3300
			360.884	25500	308.672	0
			360.996	25400	308.61	0
			361.108	25300	308.61	9900
			361.219	25200	308.61	0
			361.331	25100	308.449	0
			361.443	25100	308.449	11600
			361.555	25000	308.449	0
			361.667	24900	308.142	0
			361.778	24800	308.142	3800
			361.89	24700	308.142	0
			362.002	24700	308.058	0
			362.114	24600	308.058	1500
			362.226	24500	308.058	0
			362.338	24400	307.806	0
			362.449	24300	307.806	5200
			362.561	24300	307.806	0
			362.673	24200	307.584	0
			362.785	24100	307.584	1000
			362.897	24000	307.584	0
			363.008	23900	307.5	0
			363.12	23900	307.5	2100
			363.232	23800	307.5	0
			363.344	23700	307.333	0
			363.456	23600	307.333	1500
			363.567	23600	307.333	0
			363.679	23500	307.279	0
			363.791	23400	307.279	7300
			363.903	23300	307.279	0
			364.015	23200	306.869	0
			364.127	23200	306.869	2900
			364.238	23100	306.869	0
			364.35	23000	306.762	0
			364.462	22900	306.762	300
			364.574	22900	306.762	0
			364.686	22800	306.679	0
			364.797	22700	306.679	2800
			364.909	22600	306.679	0
			365.021	22600	306.596	0
			365.133	22500	306.596	6500
			365.245	22400	306.596	0
			365.356	22400	306.467	0
			365.468	22300	306.467	1800
			365.58	22200	306.467	0
			365.692	22100	306.202	0
			365.804	22100	306.202	4800
			365.916	22000	306.202	0
			366.027	21900	306.134	0
			366.139	21900	306.134	4600
			366.251	21800	306.134	0
			366.363	21700	306.066	0
			366.475	21700	306.066	8000
			366.586	21600	306.066	0
			366.698	21500		0
			366.81	21500	--	0
			366.922	21400		0
			367.034	21300	--	0
			367.146	21300		0
			367.257	21200	--	0
			367.369	21200		0
			367.481	21100	--	0
			367.593	21000		0
			367.705	21000	--	0
			367.816	20900		0
			367.928	20900	--	0
			368.04	20800		0
			368.152	20700	--	0
			368.264	20700		0
			368.375	20600	--	0
			368.487	20600		0
			368.599	20500	--	0
			368.711	20500		0
			368.823	20400	--	0
			368.935	20300		0
			369.046	20300	--	0
			369.158	20200		0
			369.27	20200	--	0
			369.382	20100		0
			369.494	20100	--	0
			369.605	20000		0
			369.717	20000	--	0
			369.829	19900		0
			369.941	19900	--	0
			370.053	19800		0
			370.164	19800	--	0
			370.276	19700		0
			370.388	19700	--	0
			370.5	19600		0
			370.612	19600	--	0
			370.724	19500		0
			370.835	19500	--	0
			370.947	19400		0
			371.059	19400	--	0
			371.171	19300		0
			371.283	19300	--	0
			371.394	19300		0
			371.506	19200	--	0
			371.618	19200		0
			371.73	19100	--	0
			371.842	19100		0
			371.954	19000	--	0
			372.065	19000		0
			372.177	19000	--	0
			372.289	18900		0
			372.401	18900	--	0
			372.513	18800		0
			372.624	18800	--	0
			372.736	18800		0
			372.848	18700	--	0
			372.96	18700		0
			373.072	18600	--	0
			373.183	18600		0
			373.295	18600	--	0
			373.407	18500		0
			373.519	18500	--	0
			373.631	18400		0
			373.743	18400	--	0
			373.854	18400		0
			373.966	18300	--	0
			374.078	18300		0
			374.19	18300	--	0
			374.302	18200		0
			374.413	18200	--	0
			374.525	18200		0
			374.637	18100	--	0
			374.749	18100		0
			374.861	18100	--	0
			374.972	18000		0
			375.084	18000	--	0
			375.196	18000		0
			375.308	17900	--	0
			375.42	17900		0
			375.532	17900	--	0
			375.643	17800		0
			375.755	17800	--	0
			375.867	17800		0
			375.979	17800	--	0
			376.091	17700		0
			376.202	17700	--	0
			376.314	17700		0
			376.426	17600	--	0
			376.538	17600		0
			376.65	17600	--	0
			376.762	17600		0
			376.873	17500	--	0
			376.985	17500		0
			377.097	17500	--	0
			377.209	17500		0
			377.321	17400	--	0
			377.432	17400		0
			377.544	17400	--	0
			377.656	17400		0
			377.768	17300	--	0
			377.88	17300		0
			377.991	17300	--	0
			378.103	17300		0
			378.215	17200	--	0
			378.327	17200		0
			378.439	17200	--	0
			378.551	17200		0
			378.662	17100	--	0
			378.774	17100		0
			378.886	17100	--	0
			378.998	17100		0
			379.11	17100	--	0
			379.221	17000		0
			379.333	17000	--	0
			379.445	17000		0
			379.557	17000	--	0
			379.669	17000		0
			379.78	16900	--	0
			379.892	16900		0
			380.004	16900	--	0
			380.116	16900		0
			380.228	16900	--	0
			380.34	16800		0
			380.451	16800	--	0
			380.563	16800		0
			380.675	16800	--	0
			380.787	16800		0
			380.899	16700	--	0
			381.01	16700		0
			381.122	16700	--	0
			381.234	16700		0
			381.346	16700	--	0
			381.458	16600		0
			381.57	16600	--	0
			381.681	16600		0
			381.793	16600	--	0
			381.905	16600		0
			382.017	16600	--	0
			382.129	16500		0
			382.24	16500	--	0
			382.352	16500		0
			382.464	16500	--	0
			382.576	16500		0
			382.688	16500	--	0
			382.799	16400		0
			382.911	16400	--	0
			383.023	16400		0
			383.135	16400	--	0
			383.247	16400		0
			383.359	16400	--	0
			383.47	16300		0
			383.582	16300	--	0
			383.694	16300		0
			383.806	16300	--	0
			383.918	16300		0
			384.029	16300	--	0
			384.141	16200		0
			384.253	16200	--	0
			384.365	16200		0
			384.477	16200	--	0
			384.588	16200		0
			384.7	16200	--	0
			384.812	16100		0
			384.924	16100	--	0
			385.036	16100		0
			385.148	16100	--	0
			385.259	16100		0
			385.371	16100	--	0
			385.483	16000		0
			385.595	16000	--	0
			385.707	16000		0
			385.818	16000	--	0
			385.93	16000		0
			386.042	16000	--	0
			386.154	15900		0
			386.266	15900	--	0
			386.377	15900		0
			386.489	15900	--	0
			386.601	15900		0
			386.713	15900	--	0
			386.825	15800		0
			386.937	15800	--	0
			387.048	15800		0
			387.16	15800	--	0
			387.272	15800		0
			387.384	15700	--	0
			387.496	15700		0
			387.607	15700	--	0
			387.719	15700		0
			387.831	15700	--	0
			387.943	15700		0
			388.055	15600	--	0
			388.167	15600		0
			388.278	15600	--	0
			388.39	15600		0
			388.502	15600	--	0
			388.614	15600		0
			388.726	15500	--	0
			388.837	15500		0
			388.949	15500	--	0
			389.061	15500		0
			389.173	15500	--	0
			389.285	15400		0
			389.396	15400	--	0
			389.508	15400		0
			389.62	15400	--	0
			389.732	15400		0
			389.844	15400	--	0
			389.956	15300		0
			390.067	15300	--	0
			390.179	15300		0
			390.291	15300	--	0
			390.403	15300		0
			390.515	15300	--	0
			390.626	15200		0
			390.738	15200	--	0
			390.85	15200		0
			390.962	15200	--	0
			391.074	15200		0
			391.185	15200	--	0
			391.297	15100		0
			391.409	15100	--	0
			391.521	15100		0
			391.633	15100	--	0
			391.745	15100		0
			391.856	15100	--	0
			391.968	15100		0
			392.08	15000	--	0
			392.192	15000		0
			392.304	15000	--	0
			392.415	15000		0
			392.527	15000	--	0
			392.639	15000		0
			392.751	15000	--	0
			392.863	15000		0
			392.975	14900	--	0
			393.086	14900		0
			393.198	14900	--	0
			393.31	14900		0
			393.422	14900	--	0
			393.534	14900		0
			393.645	14900	--	0
			393.757	14900		0
			393.869	14900	--	0
			393.981	14900		0
			394.093	14900	--	0
			394.204	14900		0
			394.316	14800	--	0
			394.428	14800		0
			394.54	14800	--	0
			394.652	14800		0
			394.764	14800	--	0
			394.875	14800		0
			394.987	14800	--	0
			395.099	14800		0
			395.211	14800	--	0
			395.323	14800		0
			395.434	14800	--	0
			395.546	14800		0
			395.658	14800	--	0
			395.77	14800		0
			395.882	14800	--	0
			395.993	14800		0
			396.105	14800	--	0
			396.217	14800		0
			396.329	14800	--	0
			396.441	14800		0
			396.553	14800	--	0
			396.664	14800		0
			396.776	14800	--	0
			396.888	14800		0
			397	14800	--	0
			397.112	14800		0
			397.223	14800	--	0
			397.335	14800		0
			397.447	14800	--	0
			397.559	14800		0
			397.671	14900	--	0
			397.783	14900		0
			397.894	14900	--	0
			398.006	14900		0
			398.118	14900	--	0
			398.23	14900		0
			398.342	14900	--	0
			398.453	14900		0
			398.565	14900	--	0
			398.677	14900		0
			398.789	14900	--	0
			398.901	14900		0
			399.012	15000	--	0
			399.124	15000		0
			399.236	15000	--	0
			399.348	15000		0
			399.46	15000	--	0
			399.572	15000		0
			399.683	15000	--	0
			399.795	15000		0
			399.907	15000	--	0
			400.019	15000		0
			400.131	15100	--	0
			400.242	15100		0
			400.354	15100	--	0
			400.466	15100		0
			400.578	15100	--	0
			400.69	15100		0
			400.801	15100	--	0
			400.913	15100		0
			401.025	15200	--	0
			401.137	15200		0
			401.249	15200	--	0
			401.361	15200		0
			401.472	15200	--	0
			401.584	15200		0
			401.696	15200	--	0
			401.808	15300		0
			401.92	15300	--	0
			402.031	15300		0
			402.143	15300	--	0
			402.255	15300		0
			402.367	15300	--	0
			402.479	15300		0
			402.591	15300	--	0
			402.702	15400		0
			402.814	15400	--	0
			402.926	15400		0
			403.038	15400	--	0
			403.15	15400		0
			403.261	15400	--	0
			403.373	15400		0
			403.485	15400	--	0
			403.597	15500		0
			403.709	15500	--	0
			403.82	15500		0
			403.932	15500	--	0
			404.044	15500		0
			404.156	15500	--	0
			404.268	15500		0
			404.38	15500	--	0
			404.491	15500		0
			404.603	15500	--	0
			404.715	15600		0
			404.827	15600	--	0
			404.939	15600		0
			405.05	15600	--	0
			405.162	15600		0
			405.274	15600	--	0
			405.386	15600		0
			405.498	15600	--	0
			405.609	15600		0
			405.721	15600	--	0
			405.833	15600		0
			405.945	15600	--	0
			406.057	15600		0
			406.169	15600	--	0
			406.28	15700		0
			406.392	15700	--	0
			406.504	15700		0
			406.616	15700	--	0
			406.728	15700		0
			406.839	15700	--	0
			406.951	15700		0
			407.063	15700	--	0
			407.175	15700		0
			407.287	15700	--	0
			407.399	15700		0
			407.51	15700	--	0
			407.622	15700		0
			407.734	15700	--	0
			407.846	15700		0
			407.958	15700	--	0
			408.069	15700		0
			408.181	15700	--	0
			408.293	15700		0
			408.405	15700	--	0
			408.517	15700		0
			408.628	15700	--	0
			408.74	15700		0
			408.852	15700	--	0
			408.964	15700		0
			409.076	15700	--	0
			409.188	15700		0
			409.299	15600	--	0
			409.411	15600		0
			409.523	15600	--	0
			409.635	15600		0
			409.747	15600	--	0
			409.858	15600		0
			409.97	15600	--	0
			410.082	15600		0
			410.194	15600	--	0
			410.306	15600		0
			410.417	15600	--	0
			410.529	15600		0
			410.641	15600	--	0
			410.753	15600		0
			410.865	15500	--	0
			410.977	15500		0
			411.088	15500	--	0
			411.2	15500		0
			411.312	15500	--	0
			411.424	15500		0
			411.536	15500	--	0
			411.647	15500		0
			411.759	15500	--	0
			411.871	15500		0
			411.983	15400	--	0
			412.095	15400		0
			412.207	15400	--	0
			412.318	15400		0
			412.43	15400	--	0
			412.542	15400		0
			412.654	15400	--	0
			412.766	15300		0
			412.877	15300	--	0
			412.989	15300		0
			413.101	15300	--	0
			413.213	15300		0
			413.325	15300	--	0
			413.436	15300		0
			413.548	15200	--	0
			413.66	15200		0
			413.772	15200	--	0
			413.884	15200		0
			413.996	15200	--	0
			414.107	15200		0
			414.219	15200	--	0
			414.331	15100		0
			414.443	15100	--	0
			414.555	15100		0
			414.666	15100	--	0
			414.778	15100		0
			414.89	15100	--	0
			415.002	15000		0
			415.114	15000	--	0
			415.225	15000		0
			415.337	15000	--	0
			415.449	15000		0
			415.561	15000	--	0
			415.673	14900		0
			415.785	14900	--	0
			415.896	14900		0
			416.008	14900	--	0
			416.12	14900		0
			416.232	14800	--	0
			416.344	14800		0
			416.455	14800	--	0
			416.567	14800		0
			416.679	14800	--	0
			416.791	14700		0
			416.903	14700	--	0
			417.014	14700		0
			417.126	14700	--	0
			417.238	14700		0
			417.35	14600	--	0
			417.462	14600		0
			417.574	14600	--	0
			417.685	14600		0
			417.797	14600	--	0
			417.909	14500		0
			418.021	14500	--	0
			418.133	14500		0
			418.244	14500	--	0
			418.356	14500		0
			418.468	14400	--	0
			418.58	14400		0
			418.692	14400	--	0
			418.804	14400		0
			418.915	14400	--	0
			419.027	14300		0
			419.139	14300	--	0
			419.251	14300		0
			419.363	14300	--	0
			419.474	14300		0
			419.586	14200	--	0
			419.698	14200		0
			419.81	14200	--	0
			419.922	14200		0
			420.033	14100	--	0
			420.145	14100		0
			420.257	14100	--	0
			420.369	14100		0
			420.481	14100	--	0
			420.593	14000		0
			420.704	14000	--	0
			420.816	14000		0
			420.928	14000	--	0
			421.04	13900		0
			421.152	13900	--	0
			421.263	13900		0
			421.375	13900	--	0
			421.487	13800		0
			421.599	13800	--	0
			421.711	13800		0
			421.822	13800	--	0
			421.934	13700		0
			422.046	13700	--	0
			422.158	13700		0
			422.27	13700	--	0
			422.382	13600		0
			422.493	13600	--	0
			422.605	13600		0
			422.717	13600	--	0
			422.829	13500		0
			422.941	13500	--	0
			423.052	13500		0
			423.164	13500	--	0
			423.276	13400		0
			423.388	13400	--	0
			423.5	13400		0
			423.612	13400	--	0
			423.723	13300		0
			423.835	13300	--	0
			423.947	13300		0
			424.059	13300	--	0
			424.171	13200		0
			424.282	13200	--	0
			424.394	13200		0
			424.506	13100	--	0
			424.618	13100		0
			424.73	13100	--	0
			424.841	13100		0
			424.953	13000	--	0
			425.065	13000		0
			425.177	13000	--	0
			425.289	12900		0
			425.401	12900	--	0
			425.512	12900		0
			425.624	12900	--	0
			425.736	12800		0
			425.848	12800	--	0
			425.96	12800		0
			426.071	12700	--	0
			426.183	12700		0
			426.295	12700	--	0
			426.407	12600		0
			426.519	12600	--	0
			426.63	12600		0
			426.742	12600	--	0
			426.854	12500		0
			426.966	12500	--	0
			427.078	12500		0
			427.19	12400	--	0
			427.301	12400		0
			427.413	12400	--	0
			427.525	12300		0
			427.637	12300	--	0
			427.749	12300		0
			427.86	12200	--	0
			427.972	12200		0
			428.084	12200	--	0
			428.196	12200		0
			428.308	12100	--	0
			428.42	12100		0
			428.531	12100	--	0
			428.643	12000		0
			428.755	12000	--	0
			428.867	12000		0
			428.979	11900	--	0
			429.09	11900		0
			429.202	11900	--	0
			429.314	11800		0
			429.426	11800	--	0
			429.538	11800		0
			429.649	11700	--	0
			429.761	11700		0
			429.873	11700	--	0
			429.985	11600		0
			430.097	11600	--	0
			430.209	11600		0
			430.32	11500	--	0
			430.432	11500		0
			430.544	11500	--	0
			430.656	11400		0
			430.768	11400	--	0
			430.879	11400		0
			430.991	11300	--	0
			431.103	11300		0
			431.215	11300	--	0
			431.327	11200		0
			431.438	11200	--	0
			431.55	11200		0
			431.662	11100	--	0
			431.774	11100		0
			431.886	11100	--	0
			431.998	11000		0
			432.109	11000	--	0
			432.221	11000		0
			432.333	10900	--	0
			432.445	10900		0
			432.557	10900	--	0
			432.668	10800		0
			432.78	10800	--	0
			432.892	10800		0
			433.004	10700	--	0
			433.116	10700		0
			433.228	10700	--	0
			433.339	10600		0
			433.451	10600	--	0
			433.563	10600		0
			433.675	10500	--	0
			433.787	10500		0
			433.898	10500	--	0
			434.01	10400		0
			434.122	10400	--	0
			434.234	10400		0
			434.346	10300	--	0
			434.457	10300		0
			434.569	10300	--	0
			434.681	10200		0
			434.793	10200	--	0
			434.905	10200		0
			435.017	10100	--	0
			435.128	10100		0
			435.24	10100	--	0
			435.352	10000		0
			435.464	10000	--	0
			435.576	9970		0
			435.687	9940	--	0
			435.799	9910		0
			435.911	9870	--	0
			436.023	9840		0
			436.135	9810	--	0
			436.246	9780		0
			436.358	9740	--	0
			436.47	9710		0
			436.582	9680	--	0
			436.694	9640		0
			436.806	9610	--	0
			436.917	9580		0
			437.029	9550	--	0
			437.141	9510		0
			437.253	9480	--	0
			437.365	9450		0
			437.476	9420	--	0
			437.588	9390		0
			437.7	9350	--	0
			437.812	9320		0
			437.924	9290	--	0
			438.036	9260		0
			438.147	9220	--	0
			438.259	9190		0
			438.371	9160	--	0
			438.483	9130		0
			438.595	9100	--	0
			438.706	9070		0
			438.818	9030	--	0
			438.93	9000		0
			439.042	8970	--	0
			439.154	8940		0
			439.265	8910	--	0
			439.377	8880		0
			439.489	8850	--	0
			439.601	8810		0
			439.713	8780	--	0
			439.825	8750		0
			439.936	8720	--	0
			440.048	8690		0
			440.16	8660	--	0
			440.272	8630		0
			440.384	8600	--	0
			440.495	8570		0
			440.607	8540	--	0
			440.719	8510		0
			440.831	8480	--	0
			440.943	8450		0
			441.054	8410	--	0
			441.166	8380		0
			441.278	8350	--	0
			441.39	8320		0
			441.502	8290	--	0
			441.614	8260		0
			441.725	8230	--	0
			441.837	8200		0
			441.949	8170	--	0
			442.061	8150		0
			442.173	8120	--	0
			442.284	8090		0
			442.396	8060	--	0
			442.508	8030		0
			442.62	8000	--	0
			442.732	7970		0
			442.843	7940	--	0
			442.955	7910		0
			443.067	7880	--	0
			443.179	7850		0
			443.291	7820	--	0
			443.403	7790		0
			443.514	7770	--	0
			443.626	7740		0
			443.738	7710	--	0
			443.85	7680		0
			443.962	7650	--	0
			444.073	7620		0
			444.185	7600	--	0
			444.297	7570		0
			444.409	7540	--	0
			444.521	7510		0
			444.633	7480	--	0
			444.744	7460		0
			444.856	7430	--	0
			444.968	7400		0
			445.08	7370	--	0
			445.192	7340		0
			445.303	7320	--	0
			445.415	7290		0
			445.527	7260	--	0
			445.639	7240		0
			445.751	7210	--	0
			445.862	7180		0
			445.974	7150	--	0
			446.086	7130		0
			446.198	7100	--	0
			446.31	7070		0
			446.422	7050	--	0
			446.533	7020		0
			446.645	6990	--	0
			446.757	6970		0
			446.869	6940	--	0
			446.981	6920		0
			447.092	6890	--	0
			447.204	6860		0
			447.316	6840	--	0
			447.428	6810		0
			447.54	6790	--	0
			447.651	6760		0
			447.763	6730	--	0
			447.875	6710		0
			447.987	6680	--	0
			448.099	6660		0
			448.211	6630	--	0
			448.322	6610		0
			448.434	6580	--	0
			448.546	6560		0
			448.658	6530	--	0
			448.77	6510		0
			448.881	6480	--	0
			448.993	6460		0
			449.105	6430	--	0
			449.217	6410		0
			449.329	6380	--	0
			449.441	6360		0
			449.552	6330	--	0
			449.664	6310		0
			449.776	6290	--	0
			449.888	6260		0
			450	6240	--	0
			450.111	6210		0
			450.223	6190	--	0
			450.335	6170		0
			450.447	6140	--	0
			450.559	6120		0
			450.67	6090	--	0
			450.782	6070		0
			450.894	6050	--	0
			451.006	6020		0
			451.118	6000	--	0
			451.23	5980		0
			451.341	5950	--	0
			451.453	5930		0
			451.565	5910	--	0
			451.677	5880		0
			451.789	5860	--	0
			451.9	5840		0
			452.012	5820	--	0
			452.124	5790		0
			452.236	5770	--	0
			452.348	5750		0
			452.459	5720	--	0
			452.571	5700		0
			452.683	5680	--	0
			452.795	5660		0
			452.907	5630	--	0
			453.019	5610		0
			453.13	5590	--	0
			453.242	5570		0
			453.354	5550	--	0
			453.466	5520		0
			453.578	5500	--	0
			453.689	5480		0
			453.801	5460	--	0
			453.913	5430		0
			454.025	5410	--	0
			454.137	5390		0
			454.248	5370	--	0
			454.36	5350		0
			454.472	5330	--	0
			454.584	5300		0
			454.696	5280	--	0
			454.808	5260		0
			454.919	5240	--	0
			455.031	5220		0
			455.143	5200	--	0
			455.255	5170		0
			455.367	5150	--	0
			455.478	5130		0
			455.59	5110	--	0
			455.702	5090		0
			455.814	5070	--	0
			455.926	5040		0
			456.038	5020	--	0
			456.149	5000		0
			456.261	4980	--	0
			456.373	4960		0
			456.485	4940	--	0
			456.597	4920		0
			456.708	4900	--	0
			456.82	4880		0
			456.932	4850	--	0
			457.044	4830		0
			457.156	4810	--	0
			457.267	4790		0
			457.379	4770	--	0
			457.491	4750		0
			457.603	4730	--	0
			457.715	4710		0
			457.827	4690	--	0
			457.938	4660		0
			458.05	4640	--	0
			458.162	4620		0
			458.274	4600	--	0
			458.386	4580		0
			458.497	4560	--	0
			458.609	4540		0
			458.721	4520	--	0
			458.833	4500		0
			458.945	4480	--	0
			459.057	4460		0
			459.168	4440	--	0
			459.28	4410		0
			459.392	4390	--	0
			459.504	4370		0
			459.616	4350	--	0
			459.727	4330		0
			459.839	4310	--	0
			459.951	4290		0
			460.063	4270	--	0
			460.175	4250		0
			460.286	4230	--	0
			460.398	4210		0
			460.51	4190	--	0
			460.622	4170		0
			460.734	4150	--	0
			460.846	4120		0
			460.957	4100	--	0
			461.069	4080		0
			461.181	4060	--	0
			461.293	4040		0
			461.405	4020	--	0
			461.516	4000		0
			461.628	3980	--	0
			461.74	3960		0
			461.852	3940	--	0
			461.964	3920		0
			462.075	3900	--	0
			462.187	3880		0
			462.299	3860	--	0
			462.411	3840		0
			462.523	3820	--	0
			462.635	3800		0
			462.746	3780	--	0
			462.858	3760		0
			462.97	3740	--	0
			463.082	3720		0
			463.194	3700	--	0
			463.305	3680		0
			463.417	3660	--	0
			463.529	3640		0
			463.641	3620	--	0
			463.753	3600		0
			463.864	3580	--	0
			463.976	3560		0
			464.088	3540	--	0
			464.2	3520		0
			464.312	3500	--	0
			464.424	3480		0
			464.535	3460	--	0
			464.647	3440		0
			464.759	3420	--	0
			464.871	3400		0
			464.983	3380	--	0
			465.094	3360		0
			465.206	3340	--	0
			465.318	3320		0
			465.43	3300	--	0
			465.542	3280		0
			465.654	3260	--	0
			465.765	3240		0
			465.877	3230	--	0
			465.989	3210		0
			466.101	3190	--	0
			466.213	3170		0
			466.324	3150	--	0
			466.436	3130		0
			466.548	3110	--	0
			466.66	3090		0
			466.772	3070	--	0
			466.883	3060		0
			466.995	3040	--	0
			467.107	3020		0
			467.219	3000	--	0
			467.331	2980		0
			467.443	2960	--	0
			467.554	2950		0
			467.666	2930	--	0
			467.778	2910		0
			467.89	2890	--	0
			468.002	2870		0
			468.113	2860	--	0
			468.225	2840		0
			468.337	2820	--	0
			468.449	2800		0
			468.561	2790	--	0
			468.672	2770		0
			468.784	2750	--	0
			468.896	2730		0
			469.008	2720	--	0
			469.12	2700		0
			469.232	2680	--	0
			469.343	2670		0
			469.455	2650	--	0
			469.567	2630		0
			469.679	2620	--	0
			469.791	2600		0
			469.902	2590	--	0
			470.014	2570		0
			470.126	2550	--	0
			470.238	2540		0
			470.35	2520	--	0
			470.462	2510		0
			470.573	2490	--	0
			470.685	2480		0
			470.797	2460	--	0
			470.909	2450		0
			471.021	2430	--	0
			471.132	2420		0
			471.244	2400	--	0
			471.356	2390		0
			471.468	2370	--	0
			471.58	2360		0
			471.691	2340	--	0
			471.803	2330		0
			471.915	2310	--	0
			472.027	2300		0
			472.139	2290	--	0
			472.251	2270		0
			472.362	2260	--	0
			472.474	2250		0
			472.586	2230	--	0
			472.698	2220		0
			472.81	2210	--	0
			472.921	2190		0
			473.033	2180	--	0
			473.145	2170		0
			473.257	2160	--	0
			473.369	2140		0
			473.48	2130	--	0
			473.592	2120		0
			473.704	2110	--	0
			473.816	2100		0
			473.928	2080	--	0
			474.04	2070		0
			474.151	2060	--	0
			474.263	2050		0
			474.375	2040	--	0
			474.487	2030		0
			474.599	2020	--	0
			474.71	2010		0
			474.822	2000	--	0
			474.934	1990		0
			475.046	1980	--	0
			475.158	1970		0
			475.27	1960	--	0
			475.381	1950		0
			475.493	1940	--	0
			475.605	1930		0
			475.717	1920	--	0
			475.829	1910		0
			475.94	1900	--	0
			476.052	1890		0
			476.164	1880	--	0
			476.276	1880		0
			476.388	1870	--	0
			476.499	1860		0
			476.611	1850	--	0
			476.723	1840		0
			476.835	1840	--	0
			476.947	1830		0
			477.059	1820	--	0
			477.17	1810		0
			477.282	1810	--	0
			477.394	1800		0
			477.506	1790	--	0
			477.618	1790		0
			477.729	1780	--	0
			477.841	1770		0
			477.953	1770	--	0
			478.065	1760		0
			478.177	1760	--	0
			478.288	1750		0
			478.4	1740	--	0
			478.512	1740		0
			478.624	1730	--	0
			478.736	1730		0
			478.848	1720	--	0
			478.959	1720		0
			479.071	1710	--	0
			479.183	1710		0
			479.295	1710	--	0
			479.407	1700		0
			479.518	1700	--	0
			479.63	1690		0
			479.742	1690	--	0
			479.854	1690		0
			479.966	1680	--	0
			480.077	1680		0
			480.189	1680	--	0
			480.301	1670		0
			480.413	1670	--	0
			480.525	1670		0
			480.637	1660	--	0
			480.748	1660		0
			480.86	1660	--	0
			480.972	1660		0
			481.084	1650	--	0
			481.196	1650		0
			481.307	1650	--	0
			481.419	1650		0
			481.531	1650	--	0
			481.643	1650		0
			481.755	1640	--	0
			481.867	1640		0
			481.978	1640	--	0
			482.09	1640		0
			482.202	1640	--	0
			482.314	1640		0
			482.426	1640	--	0
			482.537	1640		0
			482.649	1640	--	0
			482.761	1640		0
			482.873	1640	--	0
			482.985	1640		0
			483.096	1640	--	0
			483.208	1640		0
			483.32	1640	--	0
			483.432	1640		0
			483.544	1640	--	0
			483.656	1640		0
			483.767	1640	--	0
			483.879	1640		0
			483.991	1640	--	0
			484.103	1640		0
			484.215	1640	--	0
			484.326	1650		0
			484.438	1650	--	0
			484.55	1650		0
			484.662	1650	--	0
			484.774	1650		0
			484.885	1650	--	0
			484.997	1660		0
			485.109	1660	--	0
			485.221	1660		0
			485.333	1660	--	0
			485.445	1660		0
			485.556	1670	--	0
			485.668	1670		0
			485.78	1670	--	0
			485.892	1670		0
			486.004	1680	--	0
			486.115	1680		0
			486.227	1680	--	0
			486.339	1690		0
			486.451	1690	--	0
			486.563	1690		0
			486.675	1700	--	0
			486.786	1700		0
			486.898	1700	--	0
			487.01	1710		0
			487.122	1710	--	0
			487.234	1710		0
			487.345	1720	--	0
			487.457	1720		0
			487.569	1720	--	0
			487.681	1730		0
			487.793	1730	--	0
			487.904	1740		0
			488.016	1740	--	0
			488.128	1740		0
			488.24	1750	--	0
			488.352	1750		0
			488.464	1760	--	0
			488.575	1760		0
			488.687	1770	--	0
			488.799	1770		0
			488.911	1780	--	0
			489.023	1780		0
			489.134	1790	--	0
			489.246	1790		0
			489.358	1790	--	0
			489.47	1800		0
[truncated: 3,099 more rows]

## Sheet: Fig.4b
300	99.3345	0.10881	650	31.9344	0.02586
301	25.0852	0.04954	651	9.761	0.0133
302	53.2008	0.07199	652	-7.92378	0.00328
303	28.764	0.05248	653	15.6282	0.01662
304	28.0149	0.05188	654	12.1254	0.01464
305	-4.83134	0.02566	655	7.47303	0.012
306	46.8652	0.06693	656	7.8008	0.01219
307	54.7923	0.07326	657	11.5495	0.01431
308	-36.9747	0	658	13.5164	0.01543
309	35.2649	0.05767	659	15.1095	0.01633
310	63.9226	0.08055	660	14.2642	0.01585
311	35.4252	0.0578	661	14.7776	0.01614
312	32.5338	0.05549	662	17.14	0.01748
313	45.7267	0.06602	663	8.34567	0.0125
314	18.8106	0.04453	664	5.34614	0.0108
315	-4.88362	0.02562	665	7.59601	0.01207
316	22.5446	0.04751	666	14.3776	0.01591
317	42.0912	0.06312	667	4.72088	0.01044
318	-4.47906	0.02594	668	29.5864	0.02453
319	23.8993	0.0486	669	24.9654	0.02191
320	53.3195	0.07208	670	6.97319	0.01172
321	9.20275	0.03686	671	4.50867	0.01032
322	35.2764	0.05768	672	13.0708	0.01517
323	22.2642	0.04729	673	3.22512	0.0096
324	45.6615	0.06597	674	33.5408	0.02677
325	25.2294	0.04966	675	12.4341	0.01481
326	35.8071	0.0581	676	13.2927	0.0153
327	26.2868	0.0505	677	0.64198	0.00813
328	4.70342	0.03327	678	16.1879	0.01694
329	52.7064	0.07159	679	14.6926	0.01609
330	28.2031	0.05203	680	0.97333	0.00832
331	47.9369	0.06778	681	13.4034	0.01536
332	69.6597	0.08513	682	23.8045	0.02125
333	28.6841	0.05242	683	18.5407	0.01827
334	18.0285	0.04391	684	22.6255	0.02058
335	23.5901	0.04835	685	4.93324	0.01056
336	36.5703	0.05871	686	21.5678	0.01999
337	49.22	0.06881	687	0.29975	0.00794
338	26.1333	0.05038	688	6.86716	0.01166
339	40.3706	0.06174	689	26.6329	0.02285
340	53.572	0.07228	690	7.41	0.01197
341	39.8019	0.06129	691	29.9504	0.02473
342	37.5676	0.05951	692	14.4819	0.01597
343	52.7941	0.07166	693	-11.6773	0.00116
344	58.736	0.07641	694	6.2225	0.01129
345	50.5226	0.06985	695	-7.81346	0.00334
346	65.0057	0.08141	696	25.6202	0.02228
347	57.5289	0.07544	697	19.9242	0.01905
348	57.1296	0.07512	698	16.0779	0.01688
349	72.1778	0.08714	699	16.4049	0.01706
350	53.7821	0.07245	700	16.8341	0.0173
351	58.4216	0.07615	701	27.0424	0.02309
352	93.5214	0.10417	702	4.40659	0.01027
353	69.936	0.08535	703	-0.96747	0.00722
354	82.4306	0.09532	704	25.1899	0.02204
355	80.4386	0.09373	705	-3.20969	0.00595
356	77.8946	0.0917	706	29.1419	0.02428
357	71.3714	0.08649	707	12.8499	0.01505
358	85.4993	0.09777	708	15.4247	0.01651
359	87.5132	0.09938	709	-3.73605	0.00565
360	97.3952	0.10727	710	20.6933	0.01949
361	68.6117	0.08429	711	5.90781	0.01112
362	91.1812	0.10231	712	9.63815	0.01323
363	98.165	0.10788	713	3.55662	0.00978
364	115.222	0.1215	714	-1.28275	0.00704
365	97.9111	0.10768	715	20.2659	0.01925
366	116.323	0.12238	716	16.9387	0.01736
367	119.452	0.12487	717	-12.8487	0.000492336
368	106.516	0.11455	718	8.89483	0.01281
369	116.292	0.12235	719	15.8696	0.01676
370	130.882	0.134	720	-13.718	0
371	129.47	0.13287	721	8.46647	0.01257
372	119.965	0.12528	722	0.00138	0.00777
373	144.963	0.14524	723	7.39707	0.01196
374	145.27	0.14548	724	13.2938	0.0153
375	128.996	0.13249	725	15.8597	0.01675
376	141.398	0.14239	726	24.9609	0.02191
377	153.587	0.15212	727	31.861	0.02582
378	161.523	0.15846	728	-1.51398	0.00691
379	160.868	0.15794	729	20.0508	0.01913
380	182.156	0.17493	730	13.1947	0.01524
381	152.4	0.15118	731	29.8402	0.02467
382	189.718	0.18097	732	39.9514	0.0304
383	179.058	0.17246	733	8.13485	0.01238
384	175.878	0.16992	734	8.82312	0.01277
385	191.604	0.18247	735	14.4733	0.01597
386	215.411	0.20148	736	6.85321	0.01165
387	185.547	0.17764	737	13.9341	0.01566
388	205.28	0.19339	738	20.4765	0.01937
389	228.093	0.2116	739	11.9604	0.01454
390	232.541	0.21515	740	12.208	0.01468
391	210.35	0.19744	741	30.5307	0.02506
392	224.542	0.20877	742	16.0829	0.01688
393	233.125	0.21562	743	15.1149	0.01633
394	245.478	0.22548	744	24.0135	0.02137
395	245.261	0.22531	745	16.7041	0.01723
396	264.345	0.24054	746	24.3201	0.02154
397	263.893	0.24018	747	23.7837	0.02124
398	273.022	0.24747	748	28.0956	0.02368
399	280.341	0.25331	749	28.3916	0.02385
400	276.099	0.24992	750	22.3916	0.02045
401	263.101	0.23955	751	12.7555	0.01499
402	278.112	0.25153	752	38.3509	0.02949
403	275.898	0.24976	753	12.8635	0.01506
404	278.504	0.25184	754	35.5995	0.02793
405	308.956	0.27615	755	19.9487	0.01907
406	311.107	0.27787	756	11.0544	0.01403
407	312.131	0.27869	757	35.0501	0.02762
408	312.032	0.27861	758	26.2715	0.02265
409	332.512	0.29496	759	11.4579	0.01426
410	344.1	0.30421	760	36.25	0.0283
411	344.243	0.30432	761	36.368	0.02837
412	326.082	0.28983	762	17.2755	0.01755
413	340.801	0.30158	763	20.2712	0.01925
414	345.257	0.30513	764	17.5793	0.01773
415	373.533	0.32771	765	16.4129	0.01707
416	356.162	0.31384	766	15.1206	0.01633
417	354.028	0.31214	767	23.8867	0.0213
418	367.043	0.32252	768	16.289	0.017
419	385.939	0.33761	769	25.4021	0.02216
420	394.222	0.34422	770	18.6561	0.01834
421	403.883	0.35193	771	32.5917	0.02623
422	443.226	0.38334	772	32.363	0.0261
423	403.705	0.35179	773	35.3577	0.0278
424	431.454	0.37394	774	37.9268	0.02925
425	440.908	0.38149	775	37.3842	0.02894
426	443.371	0.38346	776	38.4432	0.02954
427	435.922	0.37751	777	21.7628	0.0201
428	459.169	0.39607	778	26.2438	0.02263
429	457.423	0.39467	779	43.7177	0.03253
430	464.946	0.40068	780	29.366	0.0244
431	484.641	0.4164	781	18.9805	0.01852
432	478.037	0.41113	782	49.2276	0.03565
433	491.211	0.42165	783	47.5958	0.03473
434	509.388	0.43616	784	31.4476	0.02558
435	516.299	0.44168	785	19.193	0.01864
436	514.142	0.43995	786	17.5905	0.01773
437	529.095	0.45189	787	34.7325	0.02744
438	521.281	0.44565	788	61.1825	0.04242
439	533.77	0.45562	789	16.8568	0.01732
440	548.529	0.4674	790	18.7551	0.01839
441	579.735	0.49232	791	41.6088	0.03134
442	579.114	0.49182	792	28.3221	0.02381
443	549.952	0.46854	793	29.048	0.02422
444	588.244	0.49911	794	44.3772	0.0329
445	603.972	0.51166	795	43.1024	0.03218
446	585.414	0.49685	796	23.5647	0.02112
447	624.192	0.52781	797	33.2143	0.02658
448	616.26	0.52147	798	56.9348	0.04002
449	598.911	0.50762	799	52.299	0.03739
450	638.456	0.53919	800	33.0033	0.02646
451	673.735	0.56736	801	52.316	0.0374
452	690.919	0.58107	802	62.5607	0.0432
453	664.264	0.5598	803	51.2782	0.03681
454	715.387	0.60061	804	50.8231	0.03656
455	693.005	0.58274	805	47.775	0.03483
456	669.796	0.56421	806	36.1149	0.02823
457	671.669	0.56571	807	43.3003	0.03229
458	714.58	0.59996	808	52.0564	0.03725
459	715.354	0.60058	809	50.816	0.03655
460	694.909	0.58426	810	60.029	0.04177
461	743.522	0.62307	811	59.0506	0.04122
462	740.366	0.62055	812	57.2617	0.0402
463	733.12	0.61476	813	45.9464	0.03379
464	779.939	0.65214	814	66.7751	0.04559
465	750.385	0.62854	815	46.7522	0.03425
466	744.649	0.62397	816	60.3072	0.04193
467	799.225	0.66753	817	60.853	0.04224
468	814.323	0.67959	818	48.9554	0.0355
469	791.968	0.66174	819	57.5895	0.04039
470	803.443	0.6709	820	67.3397	0.04591
471	833.804	0.69514	821	63.3009	0.04362
472	823.625	0.68701	822	67.5526	0.04603
473	809.211	0.67551	823	68.4133	0.04652
474	837.407	0.69801	824	62.3199	0.04307
475	856.681	0.7134	825	78.4071	0.05218
476	856.665	0.71339	826	67.3011	0.04589
477	866.391	0.72115	827	61.3242	0.0425
478	904.892	0.75189	828	74.0423	0.04971
479	883.83	0.73507	829	64.2043	0.04413
480	920.008	0.76395	830	70.3411	0.04761
481	908.387	0.75468	831	67.8859	0.04622
482	939.459	0.77948	832	74.8301	0.05015
483	894.834	0.74386	833	64.6367	0.04438
484	945.488	0.78429	834	89.7513	0.0586
485	948.458	0.78667	835	63.5035	0.04374
486	968.166	0.8024	836	75.5276	0.05055
487	943.195	0.78246	837	87.3242	0.05723
488	997.102	0.8255	838	89.8717	0.05867
489	928.929	0.77108	839	92.2574	0.06002
490	939.416	0.77945	840	83.0189	0.05479
491	986.475	0.81701	841	77.5994	0.05172
492	963.404	0.7986	842	87.3871	0.05727
493	977.502	0.80985	843	111.375	0.07085
494	1016.73	0.84117	844	98.6311	0.06363
495	1026.49	0.84896	845	95.0327	0.0616
496	1040.76	0.86035	846	95.2995	0.06175
497	1043.04	0.86217	847	95.9669	0.06212
498	1009.91	0.83572	848	108.174	0.06904
499	1037.24	0.85754	849	105.404	0.06747
500	1067	0.8813	850	114.245	0.07248
501	1094.45	0.90321	851	108.639	0.0693
502	1051.23	0.8687	852	111.103	0.0707
503	1016.95	0.84134	853	97.1341	0.06279
504	1082.53	0.89369	854	101.064	0.06501
505	1127.39	0.92951	855	124.591	0.07834
506	1055.26	0.87192	856	109.273	0.06966
507	1035.78	0.85637	857	110.111	0.07014
508	1106.82	0.91308	858	121.22	0.07643
509	1116.51	0.92082	859	130.619	0.08175
510	1071.83	0.88515	860	140.607	0.08741
511	1147.59	0.94563	861	125.242	0.07871
512	1086.41	0.8968	862	122.302	0.07704
513	1100.02	0.90765	863	148.457	0.09185
514	1121.25	0.9246	864	162.749	0.09995
515	1098.46	0.90641	865	156.926	0.09665
516	1138.3	0.93822	866	128.899	0.08078
517	1127.92	0.92993	867	132.105	0.08259
518	1164.29	0.95897	868	145.042	0.08992
519	1142.16	0.9413	869	164.313	0.10084
520	1123.06	0.92605	870	153.497	0.09471
521	1122.67	0.92574	871	164.61	0.101
522	1145.34	0.94384	872	175.268	0.10704
523	1069.79	0.88352	873	184.776	0.11243
524	1110.26	0.91583	874	176.532	0.10776
525	1137.46	0.93754	875	200.973	0.1216
526	1102.49	0.90963	876	192.631	0.11687
527	1138.05	0.93802	877	193.801	0.11754
528	1150.84	0.94823	878	187.563	0.114
529	1134.85	0.93546	879	211.214	0.1274
530	1112.32	0.91748	880	204.04	0.12334
531	1192.19	0.98124	881	200.777	0.12149
532	1119.71	0.92337	882	220.841	0.13285
533	1099.87	0.90754	883	223.654	0.13445
534	1103.7	0.91059	884	242.74	0.14526
535	1135.21	0.93575	885	258.887	0.1544
536	1162.45	0.9575	886	282.621	0.16784
537	1085.07	0.89573	887	261.099	0.15565
538	1123.6	0.92648	888	268.039	0.15959
539	1131.59	0.93286	889	257.701	0.15373
540	1126.97	0.92917	890	281.439	0.16718
541	1129.1	0.93087	891	303.657	0.17976
542	1133.83	0.93465	892	257.672	0.15371
543	1110.91	0.91635	893	313.822	0.18552
544	1141.33	0.94064	894	314.797	0.18607
545	1129.26	0.931	895	352.184	0.20724
546	1098.63	0.90655	896	333.749	0.1968
547	1095.67	0.90418	897	331.396	0.19547
548	1087.14	0.89738	898	358.107	0.2106
549	1100.42	0.90797	899	354.787	0.20872
550	1097.7	0.90581	900	366.05	0.2151
551	1111.52	0.91684	901	392.076	0.22984
552	1122.35	0.92549	902	384.816	0.22573
553	1124.64	0.92731	903	387.69	0.22735
554	1097.79	0.90588	904	407.159	0.23838
555	1119.85	0.92348	905	409.954	0.23997
556	1050.3	0.86796	906	426.619	0.2494
557	1125.51	0.928	907	425.69	0.24888
558	1060.07	0.87577	908	426.008	0.24906
559	1083.53	0.89449	909	468.357	0.27304
560	1075.01	0.88769	910	458.497	0.26746
561	1096.7	0.905	911	469.137	0.27349
562	1148.66	0.94649	912	488.662	0.28454
563	1052.06	0.86937	913	512.114	0.29783
564	1138.45	0.93834	914	481.886	0.28071
565	1172.94	0.96586	915	509.754	0.29649
566	1091.12	0.90055	916	516.182	0.30013
567	1097.94	0.906	917	543.167	0.31542
568	1160.36	0.95582	918	559.855	0.32487
569	1123.27	0.92622	919	573.179	0.33241
570	1062.47	0.87768	920	554.495	0.32183
571	1136.06	0.93643	921	590.343	0.34214
572	1115.23	0.9198	922	611.398	0.35406
573	1130.43	0.93193	923	597.314	0.34608
574	1160.38	0.95584	924	599.125	0.34711
575	1099.57	0.9073	925	643.669	0.37234
576	1118.51	0.92242	926	610.967	0.35382
577	1142.28	0.94139	927	633.525	0.36659
578	1134.36	0.93507	928	624.068	0.36124
579	1150.99	0.94834	929	674.283	0.38968
580	1059.45	0.87527	930	674.856	0.39
581	1126.36	0.92869	931	670.632	0.38761
582	1157.6	0.95363	932	667.945	0.38609
583	1116.66	0.92094	933	706.728	0.40806
584	1215.7	1	934	729.131	0.42074
585	1146.77	0.94498	935	713.025	0.41162
586	1108.26	0.91424	936	719.745	0.41543
587	1104.06	0.91088	937	725.211	0.41852
588	1178.75	0.9705	938	734.66	0.42388
589	1088.21	0.89823	939	755.851	0.43588
590	1124.02	0.92682	940	761.095	0.43885
591	1106.63	0.91293	941	773.676	0.44597
592	1138.33	0.93824	942	776.739	0.44771
593	1091.75	0.90106	943	820.547	0.47252
594	1140.28	0.9398	944	817.208	0.47063
595	1145.91	0.94429	945	829.969	0.47786
596	1059.45	0.87527	946	833.02	0.47959
597	1120.14	0.92372	947	833.969	0.48012
598	1141.19	0.94052	948	857.67	0.49355
599	1111.82	0.91708	949	895.191	0.5148
600	1133.51	0.93439	950	910.307	0.52336
601	1101.43	0.90878	951	895.223	0.51482
602	1116.9	0.92113	952	918.057	0.52775
603	1112.28	0.91744	953	920.333	0.52904
604	1144.18	0.94291	954	918.832	0.52819
605	1144.53	0.94318	955	926.753	0.53268
606	1082.64	0.89378	956	959.7	0.55134
607	1067.78	0.88192	957	965	0.55434
608	1086.73	0.89704	958	987.31	0.56698
609	1112.61	0.91771	959	996.077	0.57194
610	1064.1	0.87899	960	981.417	0.56364
611	1134.48	0.93516	961	1010.5	0.58011
612	1144.13	0.94287	962	1035.82	0.59445
613	1024	0.84697	963	1030.82	0.59162
614	1122.27	0.92542	964	1050.95	0.60302
615	1138.04	0.93801	965	1051.18	0.60315
616	1065.93	0.88044	966	1075.24	0.61678
617	1135.91	0.93631	967	1093.1	0.62689
618	1133.11	0.93408	968	1096.47	0.6288
619	1095.51	0.90406	969	1076.45	0.61746
620	1082.61	0.89376	970	1105.04	0.63366
621	1139.88	0.93948	971	1132.45	0.64918
622	1083.87	0.89477	972	1126.73	0.64594
623	1046.12	0.86463	973	1148.46	0.65825
624	1145.98	0.94435	974	1137.25	0.6519
625	1089.89	0.89957	975	1152.14	0.66034
626	1003.22	0.83038	976	1174.5	0.673
627	1049.47	0.8673	977	1172.26	0.67173
628	1138.26	0.93818	978	1183.68	0.6782
629	1034.45	0.85532	979	1204.19	0.68982
630	1078.04	0.89011	980	1174.18	0.67282
631	1044.33	0.8632	981	1193.55	0.68379
632	1099.68	0.90738	982	1201.81	0.68847
633	996.219	0.82479	983	1230.75	0.70486
634	1017.31	0.84163	984	1230.64	0.7048
635	1105.66	0.91216	985	1241.31	0.71084
636	1125.73	0.92818	986	1221.86	0.69982
637	1118.72	0.92259	987	1251.33	0.71651
638	1068.81	0.88274	988	1257.63	0.72008
639	1119.2	0.92296	989	1280.98	0.73331
640	1075.27	0.8879	990	1282.59	0.73422
641	1028.96	0.85093	991	1313.48	0.75172
642	1032.57	0.85381	992	1281.3	0.73349
643	1029.67	0.8515	993	1318.42	0.75451
644	1059.71	0.87547	994	1315.23	0.75271
645	1038.07	0.8582	995	1292.41	0.73978
646	1003.84	0.83087	996	1305.38	0.74713
647	1025.17	0.84791	997	1358.64	0.77729
648	1086.4	0.89678	998	1360.33	0.77825
649	1057.99	0.8741	999	1319.56	0.75516
650	925.219	0.76811	1000	1352.71	0.77393
651	1108.95	0.91479	1001	1351.95	0.7735
652	1085.21	0.89584	1002	1331.6	0.76198
653	1035.95	0.85651	1003	1408.34	0.80544
654	1007.03	0.83342	1004	1375.68	0.78694
655	989.394	0.81934	1005	1389.16	0.79458
656	960.397	0.7962	1006	1423.87	0.81424
657	996.765	0.82523	1007	1420.6	0.81239
658	1045.38	0.86404	1008	1403.68	0.8028
659	970.203	0.80402	1009	1393.39	0.79697
660	940.607	0.7804	1010	1438.58	0.82257
661	995.905	0.82454	1011	1415.48	0.80949
662	1023.95	0.84693	1012	1433.04	0.81943
663	999.368	0.82731	1013	1459.79	0.83459
664	1024.87	0.84766	1014	1436.52	0.8214
665	968.308	0.80251	1015	1441.33	0.82413
666	1008.48	0.83458	1016	1481.61	0.84695
667	930.26	0.77214	1017	1474.44	0.84288
668	957.92	0.79422	1018	1474.76	0.84306
669	960.045	0.79592	1019	1426.77	0.81588
670	1043.8	0.86277	1020	1473.15	0.84215
671	1074.16	0.88701	1021	1507.57	0.86165
672	986.525	0.81705	1022	1497.4	0.85589
673	919.154	0.76327	1023	1499.14	0.85687
674	921.632	0.76525	1024	1526.15	0.87217
675	1011.72	0.83717	1025	1530.95	0.87489
676	978.329	0.81051	1026	1516.86	0.86691
677	917.192	0.76171	1027	1514.12	0.86536
678	956.385	0.79299	1028	1560.65	0.89171
679	1002.59	0.82988	1029	1522.05	0.86985
680	1028.16	0.85029	1030	1572.57	0.89846
681	915.308	0.7602	1031	1574.73	0.89969
682	925.333	0.76821	1032	1584.49	0.90521
683	902.343	0.74985	1033	1568.18	0.89598
684	941.871	0.78141	1034	1561.28	0.89207
685	896.573	0.74525	1035	1539.98	0.88
686	930.791	0.77256	1036	1584.28	0.90509
687	956.37	0.79298	1037	1583.05	0.9044
688	776.448	0.64935	1038	1573.96	0.89925
689	849.49	0.70766	1039	1588.87	0.90769
690	863.576	0.7189	1040	1622.5	0.92674
691	801.108	0.66904	1041	1590.64	0.9087
692	927.061	0.76958	1042	1624.41	0.92783
693	887.505	0.73801	1043	1627.82	0.92976
694	861.462	0.71722	1044	1599.53	0.91373
695	873.079	0.72649	1045	1616.44	0.92331
696	899.239	0.74737	1046	1645.67	0.93987
697	826.971	0.68968	1047	1602.87	0.91562
698	826.009	0.68892	1048	1647.78	0.94106
699	778.372	0.65089	1049	1659.15	0.9475
700	881.127	0.73292	1050	1633.67	0.93307
701	852.79	0.71029	1051	1677.41	0.95785
702	814.674	0.67987	1052	1675.27	0.95663
703	813.012	0.67854	1053	1652.01	0.94346
704	790.347	0.66045	1054	1632.92	0.93264
705	866.585	0.72131	1055	1684.61	0.96192
706	857.66	0.71418	1056	1657.97	0.94683
707	824.754	0.68791	1057	1678.75	0.9586
708	766.302	0.64125	1058	1699.76	0.9705
709	823.57	0.68697	1059	1690.89	0.96548
710	852.959	0.71043	1060	1679.38	0.95896
711	760.425	0.63656	1061	1681.33	0.96007
712	785.09	0.65625	1062	1668.17	0.95261
713	826.666	0.68944	1063	1719.57	0.98172
714	735.277	0.61648	1064	1717.1	0.98032
715	735.912	0.61699	1065	1690.49	0.96525
716	842.648	0.7022	1066	1715.02	0.97914
717	823.812	0.68716	1067	1740.95	0.99383
718	753.149	0.63075	1068	1700.92	0.97116
719	697.773	0.58654	1069	1718.41	0.98107
720	754.242	0.63162	1070	1712.2	0.97755
721	671.844	0.56585	1071	1674.99	0.95647
722	730.251	0.61247	1072	1699.28	0.97023
723	796.056	0.665	1073	1751.84	1
724	755.835	0.6329	1074	1725.59	0.98513
725	732.284	0.61409	1075	1733.95	0.98987
726	740.634	0.62076	1076	1735.14	0.99054
727	636.937	0.53798	1077	1696.48	0.96865
728	667.025	0.562	1078	1728.21	0.98661
729	659.258	0.5558	1079	1750.3	0.99913
730	751.969	0.62981	1080	1707.31	0.97478
731	587.786	0.49874	1081	1732.69	0.98915
732	718.45	0.60305	1082	1746.74	0.99711
733	662.855	0.55867	1083	1712.81	0.97789
734	721.788	0.60572	1084	1726.44	0.98562
735	641.857	0.54191	1085	1736.24	0.99117
736	711.043	0.59714	1086	1724.29	0.9844
737	760.618	0.63671	1087	1710.74	0.97672
738	594.983	0.50449	1088	1744.17	0.99565
739	630.884	0.53315	1089	1711.65	0.97724
740	731.742	0.61366	1090	1700.12	0.97071
741	598.502	0.5073	1091	1706.84	0.97451
742	643.456	0.54318	1092	1699.89	0.97058
743	637.093	0.5381	1093	1742.51	0.99472
744	567.987	0.48294	1094	1735.06	0.99049
745	561.407	0.47768	1095	1730.31	0.98781
746	717.719	0.60247	1096	1691.13	0.96561
747	580.878	0.49323	1097	1700.42	0.97088
748	574.945	0.48849	1098	1709.81	0.97619
749	525.606	0.44911	1099	1687.31	0.96345
750	576.667	0.48987	1100	1719.58	0.98173
751	622.783	0.52668	1101	1684.44	0.96183
752	560.136	0.47667	1102	1669.42	0.95332
753	736.632	0.61757	1103	1689.71	0.96481
754	617.241	0.52226	1104	1651.04	0.94291
755	507.817	0.4349	1105	1683.54	0.96132
756	615.112	0.52056	1106	1662.91	0.94963
757	733.06	0.61471	1107	1650.55	0.94263
758	571.631	0.48585	1108	1646.1	0.94011
759	527.154	0.45034	1109	1648.84	0.94166
760	598.008	0.5069	1110	1626.95	0.92926
761	513.545	0.43948	1111	1635.99	0.93439
762	512.949	0.439	1112	1673.3	0.95552
763	543.793	0.46362	1113	1609.26	0.91924
764	498.221	0.42724	1114	1621.75	0.92632
765	467.893	0.40303	1115	1665.86	0.9513
766	507.341	0.43452	1116	1617.06	0.92366
767	563.036	0.47899	1117	1629.42	0.93066
768	361.552	0.31814	1118	1619.42	0.925
769	474.443	0.40826	1119	1609.54	0.9194
770	666.88	0.56188	1120	1579.37	0.90232
771	420.659	0.36533	1121	1619.57	0.92508
772	581.309	0.49357	1122	1570.9	0.89752
773	591.976	0.50209	1123	1580.17	0.90277
774	602.651	0.51061	1124	1564.86	0.8941
775	508.151	0.43517	1125	1504.53	0.85993
776	621.161	0.52539	1126	1518.49	0.86783
777	388.606	0.33974	1127	1517.53	0.86729
778	543.327	0.46325	1128	1470.96	0.84091
779	368.002	0.32329	1129	1442.64	0.82487
780	501.449	0.42982	1130	1470.18	0.84047
781	413.747	0.35981	1131	1431.39	0.8185
782	330.977	0.29373	1132	1386.25	0.79293
783	471.477	0.40589	1133	1357.09	0.77642
784	470.412	0.40504	1134	1338.23	0.76574
785	415.995	0.3616	1135	1312.3	0.75105
786	483.33	0.41536	1136	1280.24	0.73289
787	454.186	0.39209	1137	1236.17	0.70793
788	266.093	0.24194	1138	1216.48	0.69677
789	378.692	0.33182	1139	1220.14	0.69885
790	473.875	0.40781	1140	1185.47	0.67921
791	394.438	0.34439	1141	1195.74	0.68503
792	485.801	0.41733	1142	1201.69	0.6884
793	624.062	0.5277	1143	1192.85	0.68339
794	301.2	0.26996	1144	1166.17	0.66828
795	493.277	0.4233	1145	1211.43	0.69392
796	327.814	0.29121	1146	1227.8	0.70319
797	300.043	0.26904	1147	1207.31	0.69158
798	426.615	0.37008	1148	1250.11	0.71582
799	398.836	0.34791	1149	1259.18	0.72096
800	369.723	0.32466	1150	1266.23	0.72495
		0.27726	1151	1262.31	0.72273
		0.27763	1152	1275.33	0.73011
		0.31652	1153	1265.9	0.72477
		0.39491	1154	1302.71	0.74562
		0.22653	1155	1312.93	0.7514
		0.47735	1156	1302.85	0.74569
		0.26632	1157	1348.86	0.77175
		0.34881	1158	1334.64	0.7637
		0.29286	1159	1340.76	0.76717
		0.3935	1160	1394	0.79732
		0.2183	1161	1395.94	0.79842
		0.21662	1162	1350.73	0.77282
		0.27709	1163	1429.4	0.81737
		0.2595	1164	1407.61	0.80503
		0.2477	1165	1405.31	0.80373
		0.31312	1166	1428.75	0.817
		0.27781	1167	1447.67	0.82772
		0.16259	1168	1423.51	0.81404
		0.21357	1169	1434.15	0.82006
		0.20181	1170	1412.99	0.80808
		0.19113	1171	1431.43	0.81852
		0.18656	1172	1445.92	0.82673
		0.19862	1173	1426.78	0.81589
		0.17003	1174	1476.95	0.84431
		0.16548	1175	1474.08	0.84268
		0.16687	1176	1448.72	0.82831
		0.17952	1177	1445.84	0.82668
		0.15451	1178	1456.37	0.83265
		0.1807	1179	1476.62	0.84412
		0.17593	1180	1444.81	0.8261
		0.14407	1181	1453.33	0.83093
		0.157	1182	1438.54	0.82255
		0.22681	1183	1408.71	0.80565
		0.19139	1184	1421.71	0.81301
		0.17336	1185	1430.31	0.81788
		0.1851	1186	1430.95	0.81825
		0.16334	1187	1425.89	0.81539
		0.18523	1188	1434.07	0.82002
		0.19817	1189	1382.84	0.791
		0.21175	1190	1373.07	0.78547
		0.18632	1191	1400.39	0.80094
		0.16982	1192	1393.18	0.79686
		0.25882	1193	1385.41	0.79246
		0.14485	1194	1412.63	0.80787
		0.0816	1195	1388.81	0.79438
		0.13619	1196	1399.42	0.80039
		0.40787	1197	1375.84	0.78704
		0.34676	1198	1361.66	0.779
		0.12326	1199	1366.61	0.78181
		0	1200	1355.73	0.77565
		0.16922	1201	1335.38	0.76412
		0.18177	1202	1331.64	0.762
		0.24953	1203	1342.2	0.76798
		0.21516	1204	1292.89	0.74005
		0.19765	1205	1314.96	0.75256
		0.20905	1206	1325.54	0.75855
		0.18793	1207	1284.03	0.73503
		0.20917	1208	1306.98	0.74804
		0.22174	1209	1318.68	0.75466
		0.23491	1210	1269.78	0.72697
		0.21023	1211	1290.2	0.73853
		0.19421	1212	1272.89	0.72873
		0.2806	1213	1254.05	0.71806
		0.16998	1214	1258.51	0.72058
		0.10859	1215	1263.97	0.72368
		0.16157	1216	1249.37	0.7154
		0.42527	1217	1235.58	0.70759
		0.36595	1218	1255.16	0.71868
		0.14903	1219	1218.43	0.69788
		0.02939	1220	1206.67	0.69122
		0.20477	1221	1222.62	0.70026
		0.20015	1222	1206.37	0.69105
		0.16922	1223	1186.42	0.67975
		0.18177	1224	1189.55	0.68152
		0.24953	1225	1199.33	0.68706
		0.21516	1226	1170.83	0.67092
		0.19765	1227	1201.39	0.68823
		0.20905	1228	1179.28	0.67571
		0.18793	1229	1179.35	0.67574
		0.20917	1230	1144.1	0.65578
		0.22174	1231	1146.85	0.65734
		0.23491	1232	1136.24	0.65133
		0.21023	1233	1139.59	0.65323
		0.19421	1234	1135.83	0.6511
		0.2806	1235	1151.27	0.65984
		0.16998	1236	1102.73	0.63235
		0.10859	1237	1107.96	0.63531
		0.16157	1238	1107.25	0.63491
		0.42527	1239	1116.74	0.64028
		0.36595	1240	1091.14	0.62578
		0.14903	1241	1105.85	0.63412
		0.02939	1242	1095.35	0.62817
			1243	1062.41	0.60951
			1244	1077.68	0.61816
			1245	1076.86	0.6177
			1246	1058.4	0.60724
			1247	1038.28	0.59585
			1248	1068.91	0.61319
			1249	1047.39	0.60101
			1250	1104.68	0.63345
			1251	1077.36	0.61798
			1252	1056.73	0.60629
			1253	1071.93	0.6149
			1254	1034.78	0.59386
			1255	1086.06	0.62291
			1256	1047.92	0.6013
			1257	1035.23	0.59411
			1258	1033.87	0.59335
			1259	1044.78	0.59953
			1260	1021.89	0.58656
			1261	1031.77	0.59216
			1262	1012.89	0.58147
			1263	1015.16	0.58275
			1264	996.493	0.57218
			1265	1012.04	0.58098
			1266	990.795	0.56895
			1267	987.635	0.56716
			1268	967.094	0.55553
			1269	984.618	0.56545
			1270	988.742	0.56779
			1271	960.479	0.55178
			1272	929.99	0.53451
			1273	956.536	0.54955
			1274	931.646	0.53545
			1275	924.557	0.53143
			1276	932.672	0.53603
			1277	921.119	0.52949
			1278	881.27	0.50691
			1279	895.571	0.51501
			1280	898.775	0.51683
			1281	895.446	0.51494
			1282	911.149	0.52384
			1283	910.719	0.52359
			1284	847.847	0.48798
			1285	870.011	0.50054
			1286	864.522	0.49743
			1287	851.483	0.49004
			1288	857.558	0.49349
			1289	855.914	0.49255
			1290	846.044	0.48696
			1291	844.317	0.48599
			1292	815.171	0.46948
			1293	832.335	0.4792
			1294	806.867	0.46477
			1295	846.096	0.48699
			1296	795.116	0.45812
			1297	801.35	0.46165
			1298	798.171	0.45985
			1299	782.097	0.45074
			1300	780.806	0.45001
			1301	766.917	0.44215
			1302	780.845	0.45004
			1303	776.21	0.44741
			1304	742.684	0.42842
			1305	748.842	0.43191
			1306	761.256	0.43894
			1307	725.086	0.41845
			1308	750.703	0.43296
			1309	749.366	0.43221
			1310	728.01	0.42011
			1311	702.918	0.4059
			1312	705.245	0.40722
			1313	697.148	0.40263
			1314	693.215	0.4004
			1315	714.855	0.41266
			1316	714.879	0.41267
			1317	679.434	0.3926
			1318	671.935	0.38835
			1319	674.325	0.3897
			1320	667.205	0.38567
			1321	646.82	0.37412
			1322	653.184	0.37773
			1323	627.579	0.36323
			1324	623.123	0.3607
			1325	640.124	0.37033
			1326	619.219	0.35849
			1327	617.482	0.35751
			1328	614.31	0.35571
			1329	577.449	0.33483
			1330	561.33	0.3257
			1331	587.202	0.34036
			1332	547.718	0.31799
			1333	553.14	0.32106
			1334	558.152	0.3239
			1335	527.37	0.30647
			1336	548.921	0.31867
			1337	510.245	0.29677
			1338	551.545	0.32016
			1339	548.449	0.31841
			1340	505.701	0.2942
			1341	507.875	0.29543
			1342	489.674	0.28512
			1343	494.108	0.28763
			1344	483.908	0.28185
			1345	482.498	0.28105
			1346	454.492	0.26519
			1347	445.469	0.26008
			1348	431.687	0.25227
			1349	423.053	0.24738
			1350	401.129	0.23497
			1351	423.934	0.24788
			1352	394.906	0.23144
			1353	384.59	0.2256
			1354	371.869	0.21839
			1355	377.353	0.2215
			1356	357.907	0.21049
			1357	352.465	0.2074
			1358	356.792	0.20985
			1359	340.525	0.20064
			1360	351.509	0.20686
			1361	341.034	0.20093
			1362	336.858	0.19856
			1363	326.603	0.19276
			1364	330.612	0.19503
			1365	332.217	0.19594
			1366	319.078	0.18849
			1367	284.026	0.16864
			1368	298.577	0.17688
			1369	317.861	0.1878
			1370	324.446	0.19153
			1371	289.52	0.17175
			1372	273.281	0.16255
			1373	287.027	0.17034
			1374	285.492	0.16947
			1375	282.25	0.16763
			1376	267.733	0.15941
			1377	275.083	0.16357
			1378	286.669	0.17014
			1379	284.21	0.16874
			1380	268.311	0.15974
			1381	259.429	0.15471
			1382	284.471	0.16889
			1383	241.359	0.14447
			1384	277.964	0.16521
			1385	272.537	0.16213
			1386	271.803	0.16172
			1387	258.115	0.15396
			1388	241.683	0.14466
			1389	270.425	0.16094
			1390	247.464	0.14793
			1391	263.208	0.15685
			1392	254.233	0.15177
			1393	247.423	0.14791
			1394	264.701	0.15769
			1395	241.558	0.14459
			1396	241.941	0.1448
			1397	245.307	0.14671
			1398	217.903	0.13119
			1399	234.478	0.14058
			1400	228.353	0.13711
			1401	217.487	0.13095
			1402	207.097	0.12507
			1403	222.418	0.13375
			1404	193.947	0.11762
			1405	206.788	0.12489
			1406	201.951	0.12215
			1407	204.76	0.12374
			1408	199.676	0.12087
			1409	210.628	0.12707
			1410	226.847	0.13625
			1411	203.039	0.12277
			1412	210.044	0.12674
			1413	198.966	0.12046
			1414	208.258	0.12573
			1415	212.118	0.12791
			1416	230.92	0.13856
			1417	221.482	0.13322
			1418	211.993	0.12784
			1419	212.365	0.12805
			1420	215.566	0.12986
			1421	229.629	0.13783
			1422	206.575	0.12477
			1423	202.659	0.12255
			1424	204.267	0.12347
			1425	224.797	0.13509
			1426	187.111	0.11375
			1427	207.745	0.12544
			1428	207.182	0.12512
			1429	217.726	0.13109
			1430	228.266	0.13706
			1431	216.47	0.13038
			1432	216.413	0.13034
			1433	216.438	0.13036
			1434	190.06	0.11542
			1435	204.624	0.12367
			1436	220.719	0.13278
			1437	226.52	0.13607
			1438	203.106	0.12281
			1439	223.343	0.13427
			1440	212.451	0.1281
			1441	210.734	0.12713
			1442	218.752	0.13167
			1443	227.008	0.13635
			1444	210.892	0.12722
			1445	233.509	0.14003
			1446	204.648	0.12368
			1447	194.921	0.11817
			1448	187.354	0.11389
			1449	222.291	0.13367
			1450	194.857	0.11814
			1451	201.886	0.12212
			1452	219.899	0.13232
			1453	190.4	0.11561
			1454	197.514	0.11964
			1455	213.294	0.12858
			1456	202.289	0.12234
			1457	189.677	0.1152
			1458	213.2	0.12852
			1459	185.146	0.11263
			1460	181.595	0.11062
			1461	174.28	0.10648
			1462	189.833	0.11529
			1463	187.437	0.11393
			1464	202.171	0.12228
			1465	176.806	0.10791
			1466	163.229	0.10022
			1467	184.323	0.11217
			1468	171.141	0.1047
			1469	166.285	0.10195
			1470	163.177	0.10019
			1471	185.912	0.11307
			1472	193.913	0.1176
			1473	171.148	0.10471
			1474	165.704	0.10162
			1475	176.358	0.10766
			1476	188.686	0.11464
			1477	160.006	0.0984
			1478	179.37	0.10936
			1479	183.892	0.11192
			1480	153.364	0.09463
			1481	145.594	0.09023
			1482	148.459	0.09186
			1483	150.874	0.09322
			1484	147.801	0.09148
			1485	177.579	0.10835
			1486	152.695	0.09426
			1487	162.691	0.09992
			1488	131.854	0.08245
			1489	152.235	0.09399
			1490	162.868	0.10002
			1491	160.246	0.09853
			1492	140.291	0.08723
			1493	153.993	0.09499
			1494	150.16	0.09282
			1495	122.637	0.07723
			1496	142.934	0.08873
			1497	138.254	0.08608
			1498	134.113	0.08373
			1499	129.353	0.08103
			1500	133.665	0.08348
			1501	127.65	0.08007
			1502	139.09	0.08655
			1503	140.206	0.08718
			1504	143.562	0.08908
			1505	133.348	0.0833
			1506	148.505	0.09188
			1507	123.547	0.07775
			1508	134.185	0.08377
			1509	123	0.07744
			1510	121.241	0.07644
			1511	133.364	0.08331
			1512	126.723	0.07954
			1513	128.589	0.0806
			1514	113.798	0.07222
			1515	132.899	0.08304
			1516	136.103	0.08486
			1517	137.038	0.08539
			1518	126.239	0.07927
			1519	122.809	0.07733
			1520	119.574	0.0755
			1521	123.98	0.07799
			1522	128.992	0.08083
			1523	110.508	0.07036
			1524	124.382	0.07822
			1525	122.115	0.07693
			1526	125.705	0.07897
			1527	117.377	0.07425
			1528	98.7974	0.06373
			1529	115.499	0.07319
			1530	110.374	0.07028
			1531	91.7152	0.05972
			1532	126.733	0.07955
			1533	110.169	0.07017
			1534	98.7578	0.06371
			1535	118.525	0.0749
			1536	112.311	0.07138
			1537	100.156	0.0645
			1538	102.524	0.06584
			1539	98.1399	0.06336
			1540	108.206	0.06906
			1541	95.3951	0.0618
			1542	99.1624	0.06393
			1543	105.25	0.06738
			1544	108.815	0.0694
			1545	119.57	0.07549
			1546	99.0085	0.06385
			1547	99.2963	0.06401
			1548	107.293	0.06854
			1549	88.1195	0.05768
			1550	93.3689	0.06065
			1551	107.86	0.06886
			1552	83.8257	0.05525
			1553	82.5616	0.05453
			1554	78.9201	0.05247
			1555	95.2094	0.0617
			1556	127.607	0.08005
			1557	101.906	0.06549
			1558	87.7257	0.05746
			1559	97.6212	0.06306
			1560	100.086	0.06446
			1561	85.9741	0.05646
			1562	84.0149	0.05536
			1563	86.1205	0.05655
			1564	69.6732	0.04723
			1565	80.2823	0.05324
			1566	105.731	0.06765
			1567	81.6056	0.05399
			1568	72.5002	0.04883
			1569	106.815	0.06827
			1570	79.7064	0.05291
			1571	88.7082	0.05801
			1572	82.2742	0.05437
			1573	107.8	0.06883
			1574	80.4088	0.05331
			1575	86.6582	0.05685
			1576	66.4197	0.04539
			1577	106.62	0.06816
			1578	97.1837	0.06281
			1579	100.857	0.06489
			1580	98.8418	0.06375
			1581	84.932	0.05587
			1582	73.3771	0.04933
			1583	75.6101	0.05059
			1584	91.1416	0.05939
			1585	71.1266	0.04806
			1586	60.6787	0.04214
			1587	101.911	0.06549
			1588	69.0415	0.04687
			1589	53.3378	0.03798
			1590	89.385	0.0584
			1591	71.6018	0.04832
			1592	79.9816	0.05307
			1593	86.1493	0.05656
			1594	62.0599	0.04292
			1595	48.3726	0.03517
			1596	75.7042	0.05065
			1597	93.4549	0.0607
			1598	59.4912	0.04147
			1599	67.853	0.0462
			1600	76.5646	0.05114

## Sheet: Fig.4c
Start	0	12000	12000
Stop	99800	99800	99800
Step	200	200	200
Fixed/Offset
XAxis	Time(ns)	Time	Time
YAxis	Counts	Counts	Counts
--
0	131
200	142
400	121
600	149
800	147
1000	134
1200	163
1400	119
1600	153
1800	138
2000	150
2200	134
2400	135
2600	153
2800	137
3000	121
3200	127
3400	142
3600	150
3800	156
4000	127
4200	128
4400	146
4600	128
4800	117
5000	130
5200	129
5400	123
5600	131
5800	121
6000	154
6200	116
6400	127
6600	139
6800	144
7000	136
7200	130
7400	154
7600	147
7800	127
8000	117
8200	116
8400	160
8600	140
8800	137
9000	141
9200	205
9400	388
9600	718
9800	1165
10000	1736
10200	2326
10400	3010
10600	3520
10800	3985
11000	4396
11200	4831
11400	4901
11600	4988
11800	5003
12000	4734	4776.76	-0.62146
12200	4491	4385.17	1.57914
12400	4121	4034.47	1.34788
12600	3962	3720.22	3.84113
12800	3363	3438.47	-1.30147
13000	3204	3185.71	0.32312
13200	2971	2958.79	0.22392
13400	2628	2754.94	-2.47613
13600	2517	2571.65	-1.08922
13800	2381	2406.71	-0.5268
14000	2130	2258.14	-2.77646
14200	2054	2124.19	-1.54865
14400	1980	2003.28	-0.52316
14600	1834	1894.02	-1.40147
14800	1743	1795.16	-1.24932
15000	1654	1705.59	-1.2685
15200	1675	1624.32	1.23829
15400	1468	1550.47	-2.15249
15600	1413	1483.26	-1.869
15800	1429	1421.97	0.18593
16000	1394	1366	0.75005
16200	1317	1314.77	0.06142
16400	1264	1267.8	-0.10691
16600	1283	1224.64	1.62922
16800	1188	1184.9	0.08987
17000	1208	1148.23	1.71975
17200	1186	1114.31	2.08182
17400	1140	1082.85	1.6925
17600	1137	1053.63	2.47257
17800	1080	1026.4	1.63107
18000	1118	1000.97	3.50007
18200	1007	977.165	0.94018
18400	1007	954.826	1.64416
18600	999	933.81	2.06253
18800	931	913.991	0.55743
19000	932	895.258	1.20353
19200	980	877.508	3.27399
19400	903	860.652	1.40925
19600	929	844.61	2.76876
19800	898	829.308	2.29227
20000	866	814.684	1.74377
20200	780	800.68	-0.74046
20400	806	787.243	0.66069
20600	788	774.327	0.48707
20800	741	761.892	-0.76749
21000	775	749.9	0.90164
21200	726	738.316	-0.4571
21400	769	727.113	1.51049
21600	685	716.262	-1.19445
21800	668	705.739	-1.46017
22000	723	695.523	1.02188
22200	686	685.594	0.01552
22400	683	675.933	0.2704
22600	698	666.526	1.19131
22800	676	657.357	0.71703
23000	646	648.414	-0.09497
23200	606	639.684	-1.36831
23400	569	631.157	-2.60574
23600	609	622.822	-0.5601
23800	573	614.672	-1.74086
24000	576	606.697	-1.27903
24200	615	598.89	0.64962
24400	569	591.244	-0.93254
24600	566	583.754	-0.74625
24800	563	576.413	-0.56528
25000	567	569.215	-0.09303
25200	569	562.157	0.28688
25400	576	555.233	0.86531
25600	526	548.438	-0.97836
25800	500	541.77	-1.86803
26000	473	535.225	-2.8611
26200	471	528.798	-2.6632
26400	485	522.487	-1.70221
26600	485	516.289	-1.42076
26800	471	510.201	-1.80627
27000	479	504.219	-1.1523
27200	457	498.343	-1.93392
27400	494	492.568	0.06443
27600	442	486.893	-2.13534
27800	450	481.316	-1.47623
28000	484	475.834	0.3712
28200	456	470.445	-0.67646
28400	445	465.148	-0.95512
28600	426	459.941	-1.64444
28800	392	454.821	-3.17296
29000	454	449.788	0.19767
29200	429	444.839	-0.76472
29400	448	439.973	0.37923
29600	397	435.188	-1.91662
29800	409	430.483	-1.06229
30000	413	425.857	-0.63264
30200	400	421.307	-1.06535
30400	394	416.833	-1.15029
30600	398	412.433	-0.72344
30800	382	408.105	-1.33566
31000	391	403.849	-0.64982
31200	393	399.664	-0.33615
31400	381	395.548	-0.74529
31600	395	391.499	0.17615
31800	381	387.517	-0.33389
32000	370	383.601	-0.70708
32200	384	379.749	0.21692
32400	374	375.961	-0.10139
32600	397	372.235	1.24294
32800	355	368.57	-0.72021
33000	385	364.965	1.02107
33200	350	361.42	-0.6104
33400	341	357.932	-0.91694
33600	335	354.502	-1.06552
33800	367	351.128	0.82849
34000	376	347.81	1.45379
34200	369	344.546	1.27303
34400	330	341.335	-0.62399
34600	335	338.178	-0.17361
34800	290	335.071	-2.64668
35000	335	332.016	0.16302
35200	324	329.011	-0.27839
35400	323	326.055	-0.16999
35600	306	323.148	-0.98026
35800	314	320.288	-0.35483
36000	311	317.475	-0.36714
36200	321	314.708	0.35121
36400	308	311.986	-0.22712
36600	322	309.309	0.70726
36800	322	306.675	0.854
37000	327	304.085	1.26719
37200	285	301.538	-0.9796
37400	291	299.031	-0.47081
37600	312	296.566	0.87375
37800	304	294.142	0.56541
38000	301	291.757	0.53277
38200	286	289.411	-0.20169
38400	249	287.103	-2.4147
38600	306	284.833	1.21001
38800	294	282.601	0.66481
39000	277	280.405	-0.20457
39200	289	278.245	0.63267
39400	274	276.12	-0.12806
39600	270	274.03	-0.24524
39800	293	271.974	1.22836
40000	294	269.952	1.40252
40200	284	267.963	0.95164
40400	278	266.006	0.71934
40600	296	264.082	1.85522
40800	272	262.189	0.5949
41000	242	260.327	-1.17808
41200	285	258.495	1.57002
41400	264	256.693	0.44969
41600	281	254.921	1.55573
41800	274	253.178	1.25789
42000	252	251.464	0.03379
42200	263	249.777	0.81536
42400	268	248.118	1.21448
42600	252	246.486	0.34733
42800	270	244.881	1.52868
43000	278	243.302	2.08102
43200	270	241.749	1.71928
43400	254	240.222	0.86452
43600	264	238.719	1.55592
43800	246	237.241	0.55843
44000	259	235.788	1.44235
44200	204	234.357	-2.12545
44400	216	232.951	-1.15336
44600	213	231.567	-1.27221
44800	270	230.206	2.42177
45000	222	228.868	-0.46093
45200	245	227.551	1.11478
45400	226	226.256	-0.01701
45600	220	224.982	-0.33586
45800	236	223.728	0.79881
46000	230	222.496	0.49482
46200	244	221.283	1.45429
46400	241	220.091	1.3469
46600	251	218.917	2.02503
46800	224	217.763	0.4167
47000	221	216.628	0.29407
47200	206	215.512	-0.66272
47400	209	214.414	-0.37447
47600	235	213.333	1.41337
47800	197	212.271	-1.088
48000	235	211.226	1.55087
48200	239	210.198	1.86308
48400	246	209.186	2.34716
48600	216	208.192	0.5313
48800	200	207.213	-0.51004
49000	226	206.251	1.31371
49200	190	205.304	-1.11027
49400	204	204.373	-0.0261
49600	223	203.457	1.30871
49800	218	202.556	1.04601
50000	218	201.67	1.10603
50200	223	200.798	1.48676
50400	194	199.94	-0.4265
50600	189	199.097	-0.73445
50800	170	198.267	-2.16801
51000	224	197.451	1.77385
51200	194	196.649	-0.19017
51400	164	195.859	-2.48778
51600	196	195.082	0.06554
51800	202	194.319	0.54046
52000	194	193.567	0.03108
52200	196	192.828	0.22657
52400	173	192.101	-1.45222
52600	187	191.386	-0.32072
52800	183	190.682	-0.5679
53000	216	189.99	1.76973
53200	177	189.31	-0.92526
53400	214	188.64	1.73355
53600	190	187.982	0.14641
53800	209	187.334	1.49866
54000	195	186.697	0.59459
54200	194	186.07	0.56932
54400	192	185.454	0.47243
54600	192	184.847	0.51619
54800	178	184.251	-0.46853
55000	176	183.664	-0.57772
55200	175	183.087	-0.61134
55400	170	182.52	-0.96021
55600	175	181.961	-0.52622
55800	180	181.412	-0.10524
56000	200	180.872	1.35257
56200	201	180.34	1.45722
56400	175	179.818	-0.36418
56600	185	179.304	0.41881
56800	200	178.798	1.49922
57000	167	178.3	-0.87445
57200	226	177.811	3.20548
57400	193	177.33	1.12797
57600	192	176.856	1.09291
57800	196	176.391	1.40067
58000	187	175.933	0.80933
58200	187	175.482	0.84228
58400	184	175.039	0.66063
58600	181	174.603	0.4755
58800	185	174.174	0.79594
59000	156	173.752	-1.42131
59200	177	173.337	0.27531
59400	182	172.929	0.67237
59600	182	172.528	0.70213
59800	158	172.133	-1.12435
60000	172	171.745	0.01948
60200	161	171.362	-0.81668
60400	157	170.987	-1.11626
60600	184	170.617	0.9866
60800	183	170.253	0.94225
61000	162	169.896	-0.62035
61200	194	169.544	1.75584
61400	180	169.198	0.80513
61600	166	168.858	-0.22179
61800	191	168.523	1.62639
62000	161	168.194	-0.56693
62200	155	167.87	-1.03371
62400	168	167.551	0.03465
62600	166	167.238	-0.09605
62800	154	166.929	-1.04187
63000	175	166.626	0.63302
63200	180	166.328	1.01907
63400	157	166.034	-0.72102
63600	166	165.746	0.01974
63800	163	165.462	-0.19282
64000	185	165.183	1.45701
64200	177	164.908	0.9089
64400	150	164.638	-1.19517
64600	159	164.372	-0.42603
64800	172	164.111	0.60156
65000	169	163.853	0.39589
65200	154	163.601	-0.77364
65400	180	163.352	1.24088
65600	179	163.107	1.18789
65800	168	162.866	0.39607
66000	153	162.63	-0.77851
66200	146	162.397	-1.357
66400	141	162.168	-1.78264
66600	162	161.942	0.00453
66800	159	161.721	-0.21576
67000	162	161.503	0.03907
67200	158	161.288	-0.2616
67400	170	161.077	0.68434
67600	155	160.87	-0.47147
67800	154	160.666	-0.53714
68000	173	160.465	0.95302
68200	185	160.267	1.81837
68400	161	160.073	0.07304
68600	152	159.882	-0.63933
68800	180	159.694	1.5135
69000	156	159.509	-0.28098
69200	173	159.328	1.0395
69400	182	159.149	1.69385
69600	170	158.973	0.84575
69800	173	158.8	1.07963
70000	176	158.63	1.30935
70200	182	158.462	1.74475
70400	162	158.297	0.2909
70600	137	158.135	-1.80572
70800	151	157.976	-0.5677
71000	159	157.819	0.09363
71200	145	157.665	-1.05178
71400	188	157.513	2.22346
71600	141	157.364	-1.37812
71800	162	157.218	0.37574
72000	153	157.073	-0.3293
72200	150	156.931	-0.56594
72400	156	156.792	-0.06338
72600	146	156.654	-0.88175
72800	159	156.519	0.19674
73000	149	156.386	-0.60511
73200	155	156.256	-0.10085
73400	158	156.127	0.14901
73600	176	156	1.50752
73800	130	155.876	-2.26948
74000	151	155.754	-0.38685
74200	149	155.633	-0.54342
74400	140	155.515	-1.31125
74600	145	155.398	-0.86354
74800	163	155.284	0.60437
75000	150	155.171	-0.42223
75200	149	155.06	-0.49648
75400	167	154.951	0.93235
75600	142	154.844	-1.07785
75800	171	154.739	1.24354
76000	180	154.635	1.89061
76200	146	154.533	-0.70618
76400	163	154.432	0.67107
76600	159	154.334	0.37007
76800	157	154.236	0.22055
77000	164	154.141	0.76986
77200	174	154.047	1.51264
77400	144	153.954	-0.82954
77600	135	153.864	-1.62352
77800	146	153.774	-0.64339
78000	154	153.686	0.02529
78200	160	153.6	0.506
78400	161	153.514	0.58994
78600	171	153.431	1.34355
78800	166	153.348	0.98196
79000	157	153.267	0.2979
79200	139	153.188	-1.20338
79400	173	153.109	1.51226
79600	133	153.032	-1.73701
79800	149	152.956	-0.32412
80000	142	152.882	-0.91318
80200	159	152.808	0.49103
80400	147	152.736	-0.47311
80600	145	152.665	-0.63656
80800	166	152.595	1.0404
81000	165	152.527	0.97105
81200	129	152.459	-2.06546
81400	136	152.393	-1.40566
81600	139	152.327	-1.1304
81800	158	152.263	0.45641
82000	169	152.2	1.29233
82200	164	152.137	0.92631
82400	142	152.076	-0.84558
82600	144	152.016	-0.66801
82800	154	151.957	0.16464
83000	136	151.899	-1.3633
83200	152	151.841	0.01287
83400	146	151.785	-0.47877
83600	152	151.73	0.02194
83800	148	151.675	-0.30208
84000	156	151.621	0.35057
84200	158	151.569	0.51165
84400	147	151.517	-0.37253
84600	142	151.466	-0.79434
84800	139	151.415	-1.05307
85000	159	151.366	0.60541
85200	135	151.318	-1.40439
85400	146	151.27	-0.43613
85600	146	151.223	-0.43224
85800	117	151.177	-3.15962
86000	157	151.131	0.4684
86200	171	151.086	1.52284
86400	142	151.042	-0.75881
86600	153	150.999	0.16177
86800	160	150.956	0.71496
87000	156	150.915	0.40716
87200	154	150.873	0.25195
87400	144	150.833	-0.56941
87600	151	150.793	0.01684
87800	161	150.754	0.80751
88000	149	150.715	-0.14052
88200	142	150.677	-0.72819
88400	158	150.64	0.58553
88600	119	150.603	-2.89707
88800	128	150.567	-1.99468
89000	140	150.532	-0.89009
89200	158	150.497	0.59692
89400	147	150.462	-0.28558
89600	144	150.429	-0.53572
89800	171	150.395	1.57567
90000	163	150.363	0.98983
90200	147	150.331	-0.2747
90400	149	150.299	-0.10641
90600	132	150.268	-1.59001
90800	145	150.237	-0.43493
91000	153	150.207	0.22579
91200	144	150.177	-0.51479
91400	132	150.148	-1.57961
91600	139	150.12	-0.94316
91800	141	150.092	-0.76565
92000	142	150.064	-0.6767
92200	138	150.037	-1.02462
92400	163	150.01	1.01748
92600	157	149.983	0.55999
92800	136	149.957	-1.19684
93000	163	149.932	1.02358
93200	143	149.907	-0.57757
93400	118	149.882	-2.93498
93600	149	149.858	-0.07027
93800	145	149.834	-0.40143
94000	152	149.81	0.1776
94200	158	149.787	0.65337
94400	138	149.764	-1.00146
94600	162	149.742	0.96307
94800	156	149.72	0.50279
95000	151	149.698	0.10592
95200	157	149.677	0.58442
95400	153	149.656	0.27033
95600	169	149.636	1.48957
95800	123	149.615	-2.39983
96000	161	149.595	0.8988
96200	153	149.576	0.27683
96400	137	149.557	-1.07278
96600	129	149.538	-1.80823
96800	160	149.519	0.8286
97000	166	149.501	1.2806
97200	151	149.483	0.12349
97400	152	149.465	0.20563
97600	168	149.447	1.43137
97800	158	149.43	0.68178
98000	137	149.413	-1.06053
98200	146	149.397	-0.28111
98400	155	149.38	0.45139
98600	135	149.364	-1.23627
98800	145	149.348	-0.36111
99000	148	149.333	-0.10956
99200	169	149.318	1.51404
99400	138	149.302	-0.96213
99600	157	149.288	0.61551
99800	143	149.273	-0.52458

## Sheet: Fig.4d
0	-5.47664	-5.23664	-4.98331	-4.72998	-4.47664	-4.23664	-3.98331	-3.72998	-3.47664	-3.23664	-2.98331	-2.72998	-2.47664	-2.23664	-1.98331	-1.72998	-1.47664	-1.23664	-0.98331	-0.72998	-0.47664	-0.46331	-0.43664	-0.42331	-0.39664	-0.36998	-0.34331	-0.31664	-0.28998	-0.26331	-0.22331	-0.19664	-0.15664	-0.12998	-0.08998	-0.04998	-0.00998	0.04336	0.08336	0.13669	0.19002	0.24336	0.29669	0.36336	0.41669	0.48336	0.55002	0.63002	0.71002
469.609	NaN	NaN	-5.8e-05	-4.4e-05	2.8e-05	1.3e-05	-2.2e-05	1e-05	-5.6e-05	-0.000108	-6.8e-05	9e-06	2.4e-05	2.6e-05	3.2e-05	7.9e-05	-1.2e-05	4.7e-05	5.5e-05	-2.8e-05	9.3e-05	0.000104	0.000125	0.000136	0.000141	0.000111	8e-05	5e-05	1.9e-05	-1.1e-05	-5.7e-05	-8.7e-05	-0.000133	1.2e-05	-8.3e-05	-0.000418	-0.000263	8.1e-05	0.000776	0.0019	0.00295	0.00349	0.00384	0.00401	0.00407	0.0038	0.0036	0.00346	0.00334
470.197	NaN	NaN	-1.8e-05	-1.9e-05	2.7e-05	-5.9e-05	-5.6e-05	9e-06	-0.000158	-0.0001	4.4e-05	0.000126	7.1e-05	-3.1e-05	1.2e-05	0.000121	-9.4e-05	2e-05	4.7e-05	-3.7e-05	9.7e-05	0.000108	0.000129	0.00014	0.00013	9.7e-05	6.5e-05	3.2e-05	-1e-06	-3.4e-05	-8.3e-05	-0.000116	-0.000131	-0.000114	-0.00017	-0.000401	-0.000253	0.000171	0.000936	0.00202	0.00313	0.00366	0.00396	0.00399	0.00408	0.00381	0.00363	0.00351	0.00339
470.784	NaN	NaN	-6.1e-05	2.6e-05	4.6e-05	-1.2e-05	1e-06	5.7e-05	-9.8e-05	-0.00011	2.6e-05	0.000157	3e-05	-0.00018	-4.4e-05	9.5e-05	2e-06	2e-05	6e-05	-7e-05	0.000109	0.000124	0.000154	0.000169	0.000149	0.00012	9.1e-05	6.2e-05	3.3e-05	5e-06	-3.9e-05	-6.8e-05	1.8e-05	-0.000128	-0.000154	-0.000445	-0.000192	0.000277	0.00103	0.00216	0.00313	0.00375	0.00412	0.00412	0.00412	0.00382	0.00373	0.00351	0.00347
471.372	NaN	NaN	-6.8e-05	3.2e-05	5e-05	6.4e-05	1.2e-05	-9.8e-05	-0.00012	-0.000107	5.7e-05	0.000107	6.1e-05	-0.000119	-2.3e-05	0.0001	-3.7e-05	-7e-06	7.4e-05	-7.3e-05	0.000103	0.000118	0.000146	0.000154	0.000122	8.9e-05	5.7e-05	2.5e-05	-8e-06	-4e-05	-8.8e-05	-0.000121	0.000101	-2e-05	-0.000267	-0.000398	-0.00019	0.000297	0.00108	0.00235	0.00321	0.00382	0.00416	0.00418	0.0041	0.00389	0.00375	0.00355	0.00357
471.96	NaN	NaN	-6.4e-05	2.4e-05	-2e-06	6e-06	1.7e-05	-4.8e-05	-6.2e-05	-3.2e-05	1.4e-05	6e-06	4.5e-05	-6e-06	5e-06	4.5e-05	-5.6e-05	-1.9e-05	-3.6e-05	-4.4e-05	0.000168	0.000181	0.000208	0.000201	0.000167	0.000134	0.000101	6.8e-05	3.5e-05	2e-06	-4.7e-05	-8e-05	7e-06	-3.2e-05	-0.00036	-0.000403	-0.000271	0.000512	0.0012	0.00247	0.0034	0.00407	0.00417	0.00426	0.00418	0.00388	0.0038	0.00356	0.0036
472.547	NaN	NaN	-3.3e-05	4.9e-05	3.8e-05	4.8e-05	1.9e-05	3.3e-05	-2.4e-05	-2.2e-05	1e-06	3e-05	-4.7e-05	-2.8e-05	1.4e-05	3.3e-05	-8.4e-05	-1.9e-05	-7.3e-05	-4.9e-05	0.000168	0.000181	0.000202	0.000185	0.000151	0.000117	8.2e-05	4.8e-05	1.4e-05	-2e-05	-7.1e-05	-0.000105	-3.3e-05	-6.9e-05	-0.000397	-0.000467	-0.000302	0.00049	0.00125	0.00254	0.00338	0.0041	0.00432	0.00432	0.00414	0.0039	0.00375	0.00361	0.00372
473.135	NaN	NaN	1.4e-05	2.8e-05	-1.8e-05	4.2e-05	3e-05	-4.5e-05	2.3e-05	2.3e-05	1e-05	6.5e-05	1.7e-05	-0.000103	6e-06	4.9e-05	-4e-05	-2.3e-05	5.5e-05	-8.5e-05	9.1e-05	0.000103	0.000113	0.000104	8.5e-05	6.7e-05	4.8e-05	2.9e-05	1.1e-05	-8e-06	-3.6e-05	-5.4e-05	-9.6e-05	-8.9e-05	-0.000376	-0.000426	-0.000341	0.000342	0.0011	0.00241	0.00321	0.00395	0.00439	0.00438	0.00424	0.004	0.00386	0.00365	0.0038
473.723	NaN	NaN	-8.1e-05	-5.7e-05	1.3e-05	2e-06	3.4e-05	-7.7e-05	1.1e-05	-4e-05	7.7e-05	0.000127	-2.4e-05	-5.3e-05	2.1e-05	0.000128	-5.7e-05	-3.8e-05	9.7e-05	-9.5e-05	0.000106	0.00012	0.000117	0.000104	7.7e-05	4.9e-05	2.2e-05	-5e-06	-3.2e-05	-5.9e-05	-0.0001	-0.000115	-0.00014	-5.9e-05	-0.000399	-0.000394	-0.000323	0.000399	0.0012	0.00261	0.00334	0.00405	0.00439	0.0045	0.00428	0.00396	0.00399	0.00367	0.00391
474.311	NaN	NaN	-2.6e-05	4.1e-05	-1.1e-05	-3.9e-05	4.7e-05	-7e-06	-1.6e-05	-0.00012	8.7e-05	0.000178	2.2e-05	-7.2e-05	2.3e-05	0.000107	-0.000155	-2.9e-05	1.9e-05	-3.2e-05	8.6e-05	9.3e-05	7.9e-05	6.7e-05	4.4e-05	2e-05	-4e-06	-2.7e-05	-5.1e-05	-7.5e-05	-0.00011	-1.8e-05	-8.1e-05	-0.00012	-0.000435	-0.000421	-0.000236	0.00052	0.0014	0.00289	0.00358	0.00416	0.00448	0.00459	0.0044	0.00409	0.00398	0.00368	0.00391
474.899	NaN	NaN	-1.8e-05	1.2e-05	-1.6e-05	1.6e-05	7.2e-05	-5.5e-05	-5.9e-05	-6.3e-05	2.7e-05	6.9e-05	6.7e-05	-2.8e-05	3.8e-05	0.000119	-6.4e-05	6.5e-05	-5.5e-05	-0.000102	6.2e-05	7.1e-05	5.7e-05	4.9e-05	3.3e-05	1.7e-05	0	-1.6e-05	-3.2e-05	-4.8e-05	-7.2e-05	0.000111	-0.000129	-0.000153	-0.000453	-0.000359	-0.000209	0.000582	0.00153	0.00296	0.00369	0.00435	0.00464	0.00454	0.00433	0.00413	0.00401	0.00379	0.00375
475.486	NaN	NaN	-3e-05	1.1e-05	2.9e-05	8.1e-05	2.6e-05	-2.2e-05	-6.6e-05	-3.9e-05	6e-05	7e-05	4.4e-05	-9.2e-05	1.9e-05	0.000133	-7.8e-05	7e-06	-9.1e-05	-8.8e-05	6.7e-05	7.1e-05	5.9e-05	5.4e-05	4.2e-05	3e-05	1.8e-05	6e-06	-5e-06	-1.7e-05	-3.5e-05	0.000109	-6.7e-05	-0.000193	-0.000403	-0.000357	-0.000242	0.00064	0.00165	0.00291	0.00374	0.00451	0.00479	0.00459	0.00432	0.00419	0.00409	0.00393	0.0039
476.074	NaN	NaN	-9e-06	5e-05	-1e-05	1.3e-05	-2.9e-05	5.3e-05	-3.6e-05	-9.7e-05	8.7e-05	0.000143	-5e-06	-0.000113	1.1e-05	0.000111	-0.000188	3.4e-05	-3.9e-05	-0.000135	0.000181	0.000177	0.000149	0.000135	0.000107	7.9e-05	5.1e-05	2.3e-05	-6e-06	-3.4e-05	-7.6e-05	1.9e-05	-7.8e-05	-0.000195	-0.000336	-0.000326	-0.00014	0.000878	0.00183	0.00314	0.00398	0.00465	0.00481	0.00471	0.00443	0.00429	0.00408	0.00387	0.00395
476.662	NaN	NaN	-8e-06	4e-05	1e-06	1.1e-05	-4.2e-05	0.000108	-6.1e-05	-1.7e-05	9e-06	-4.3e-05	3.7e-05	-4.6e-05	-5.4e-05	9.7e-05	-6.1e-05	1.1e-05	-4.6e-05	-8.5e-05	0.000225	0.000208	0.000173	0.000156	0.000121	8.6e-05	5.2e-05	1.7e-05	-1.7e-05	-5.2e-05	-9.5e-05	2.7e-05	-8.6e-05	-0.000181	-0.000439	-0.00045	-0.000212	0.000763	0.00177	0.0031	0.00409	0.00466	0.00473	0.0047	0.00446	0.00424	0.00418	0.00392	0.00397
477.25	NaN	NaN	3.9e-05	-2.6e-05	7e-06	1.8e-05	-1.8e-05	3.2e-05	-5.5e-05	7.1e-05	-6.3e-05	-3e-05	5e-06	-1.8e-05	-3.3e-05	0.000108	-8.4e-05	-1.2e-05	-1.9e-05	2.3e-05	0.000123	0.000113	9.5e-05	8.5e-05	6.7e-05	4.8e-05	3e-05	1.1e-05	-7e-06	-2.6e-05	-1e-06	-9e-05	-0.000132	-0.000243	-0.00046	-0.000526	-0.000231	0.00073	0.00178	0.00298	0.00407	0.00469	0.00493	0.00471	0.00459	0.00421	0.00421	0.00411	0.00413
477.838	NaN	NaN	-2e-05	-0.000105	0.000112	6.1e-05	-4.4e-05	-9.3e-05	-2.6e-05	-5.3e-05	0	0.000116	-8.2e-05	-5.9e-05	5.1e-05	0.000108	-0.000144	5.8e-05	1e-05	6.1e-05	0.00012	0.000109	8.8e-05	7.7e-05	5.5e-05	3.4e-05	1.2e-05	-9e-06	-3.1e-05	-5.3e-05	7.7e-05	-0.00014	-9.3e-05	-0.000251	-0.00046	-0.000465	-0.000182	0.000814	0.00181	0.00307	0.00403	0.00473	0.00495	0.00477	0.00457	0.00432	0.00428	0.00416	0.00419
478.426	NaN	-0.000136	-8e-06	-8.1e-05	0.000105	1.3e-05	-1.8e-05	-1e-05	-5.9e-05	-0.000109	6.3e-05	0.000187	-2.5e-05	-0.000162	-1.2e-05	8.1e-05	-3.7e-05	3.8e-05	1.6e-05	-1.1e-05	0.000147	0.000134	0.00011	9.8e-05	7.3e-05	4.9e-05	2.4e-05	-1e-06	-2.5e-05	-5e-05	6e-05	-0.000172	-0.0001	-0.000352	-0.000396	-0.000465	-0.000159	0.000822	0.00178	0.00311	0.00411	0.00472	0.00504	0.00494	0.00462	0.00449	0.00425	0.00409	0.00413
479.014	NaN	-7.3e-05	-7.2e-05	-1.1e-05	2e-05	2.7e-05	-9e-05	-7e-06	-2.8e-05	-6.9e-05	4.5e-05	9e-05	6.1e-05	-6.2e-05	7e-06	6.3e-05	-6.4e-05	5.6e-05	7.5e-05	-5.6e-05	8.7e-05	7.9e-05	6.4e-05	5.6e-05	4e-05	2.5e-05	9e-06	-6e-06	-2.2e-05	-3.7e-05	-8e-06	-0.000112	-0.000147	-0.000347	-0.000453	-0.00047	-8.5e-05	0.000859	0.00193	0.0032	0.00425	0.00484	0.00525	0.00492	0.00466	0.00454	0.00433	0.00417	0.00416
479.602	NaN	-4.5e-05	-2e-05	7e-05	9e-06	8.3e-05	-7.4e-05	9e-06	-4.1e-05	-5.6e-05	-1.5e-05	6.4e-05	6.2e-05	-3.4e-05	-1.4e-05	7.1e-05	-4.1e-05	1.4e-05	3.9e-05	-0.000104	2.7e-05	2.4e-05	1.7e-05	1.4e-05	8e-06	1e-06	-6e-06	-1.2e-05	-1.9e-05	-2.5e-05	6e-06	-7.5e-05	-0.000182	-0.000374	-0.000437	-0.000485	-7.5e-05	0.000989	0.00205	0.00333	0.00431	0.005	0.00527	0.00491	0.00474	0.00455	0.00444	0.00429	0.00423
480.19	NaN	-0.000107	-3.5e-05	0.000111	5.7e-05	4.3e-05	-6e-05	-1.8e-05	-4.4e-05	-9.4e-05	-6e-06	6e-05	7.1e-05	-4.4e-05	-6e-06	2.8e-05	-7.8e-05	4.4e-05	3.8e-05	-4.1e-05	8.1e-05	7.1e-05	5.2e-05	4.2e-05	2.3e-05	4e-06	-1.6e-05	-3.5e-05	-5.4e-05	-7.3e-05	5.9e-05	1.8e-05	-0.00024	-0.000335	-0.000304	-0.000462	-0.000102	0.00103	0.00215	0.00347	0.0044	0.00514	0.00538	0.00512	0.00473	0.00462	0.00441	0.0043	0.00424
480.779	NaN	-8.5e-05	-3.9e-05	3e-05	1.9e-05	7e-05	-3.9e-05	-0.00012	-7.1e-05	-0.000124	-4e-06	8e-05	3.9e-05	2e-06	3.4e-05	9.2e-05	-4e-05	5.6e-05	2e-05	-3.5e-05	0.000118	0.000108	8.8e-05	7.7e-05	5.7e-05	3.7e-05	1.7e-05	-4e-06	-2.4e-05	-4.4e-05	-1.3e-05	-4e-06	-0.00023	-0.000314	-0.000383	-0.000489	-2.3e-05	0.00109	0.00225	0.00361	0.00458	0.00522	0.00542	0.00514	0.00476	0.00468	0.00444	0.00434	0.0043
481.367	NaN	-9.5e-05	-2.3e-05	4.1e-05	2.8e-05	-3.6e-05	3e-06	-9.4e-05	-0.000104	-0.000125	2.9e-05	0.000127	1.9e-05	-3.4e-05	2e-05	0.000119	-3.2e-05	7.9e-05	-2.1e-05	1e-05	8.4e-05	7.5e-05	5.7e-05	4.8e-05	3e-05	1.1e-05	-7e-06	-2.5e-05	-4.3e-05	-6.1e-05	-9.5e-05	-3.3e-05	-0.00026	-0.000297	-0.000442	-0.000466	1.2e-05	0.00117	0.00231	0.00357	0.0046	0.00528	0.00552	0.00513	0.00488	0.00464	0.00449	0.00435	0.00432
481.955	NaN	-0.00012	1e-06	3.9e-05	-3e-06	2.2e-05	-5.3e-05	-6.7e-05	-3.2e-05	3.5e-05	-2.7e-05	9.9e-05	1.5e-05	-1.1e-05	3e-05	4.9e-05	-2.9e-05	0	9e-06	-8e-06	6.8e-05	6.2e-05	5e-05	4.4e-05	3.2e-05	2.1e-05	9e-06	-3e-06	-1.5e-05	-2.6e-05	-0.000165	-4.6e-05	-0.000234	-0.000345	-0.000478	-0.0005	6e-06	0.00128	0.00239	0.00358	0.00459	0.00532	0.00558	0.00516	0.00494	0.00468	0.00453	0.00437	0.00433
482.543	NaN	-4e-05	-3.9e-05	5.5e-05	6.9e-05	0.0001	1e-05	-8.5e-05	-2.9e-05	1.5e-05	1.7e-05	2.6e-05	-4.7e-05	-0.000116	-1.3e-05	2.5e-05	-2.3e-05	1.7e-05	6e-06	-1.5e-05	6.4e-05	5.7e-05	4.2e-05	3.4e-05	2e-05	5e-06	-1e-05	-2.4e-05	-3.9e-05	-4e-05	-8.4e-05	1.9e-05	-0.000319	-0.000343	-0.000477	-0.000557	-2.3e-05	0.00123	0.00237	0.00363	0.00462	0.00542	0.00566	0.00513	0.00491	0.00474	0.00454	0.00451	0.00438
483.132	NaN	-8.1e-05	2.9e-05	9.5e-05	1.3e-05	4.2e-05	3.3e-05	-5.1e-05	-9.2e-05	-4e-05	8e-05	4.4e-05	-5e-06	-6.3e-05	2.1e-05	2.1e-05	-4e-05	-1e-06	-7e-06	-1.7e-05	9e-06	3e-06	-7e-06	-1.2e-05	-2.2e-05	-3.3e-05	-4.3e-05	-5.3e-05	-6.3e-05	-2e-05	-8.9e-05	-7e-06	-0.000301	-0.000313	-0.000537	-0.000653	-0.000173	0.00102	0.00221	0.00342	0.00457	0.00541	0.00562	0.00515	0.00493	0.00482	0.00452	0.00455	0.00444
483.72	NaN	-9.2e-05	2e-06	0.000155	3.9e-05	-1e-06	-3.7e-05	-2.7e-05	-0.000134	-8.7e-05	5.9e-05	4.7e-05	3.5e-05	-5e-05	8e-06	1.3e-05	-8.1e-05	5e-05	-1.5e-05	1e-05	0.000107	9.6e-05	7.3e-05	6.2e-05	3.9e-05	1.6e-05	-6e-06	-2.9e-05	-5.2e-05	3.6e-05	-1e-05	-1.2e-05	-0.000246	-0.000316	-0.000546	-0.000588	-0.000155	0.000974	0.0022	0.00347	0.0046	0.0055	0.00562	0.00524	0.00497	0.00487	0.0046	0.00461	0.00455
484.308	NaN	-4.3e-05	-1e-06	2.7e-05	5.4e-05	5.6e-05	-2.2e-05	-6.5e-05	-9.7e-05	-3.2e-05	7.2e-05	4.5e-05	2.8e-05	-9.7e-05	-3.4e-05	6.4e-05	-0.000153	5.3e-05	5.1e-05	-4.2e-05	0.000112	9.6e-05	6.5e-05	4.9e-05	1.7e-05	-1.4e-05	-4.6e-05	-7.7e-05	-0.000109	8.8e-05	4.8e-05	-7e-05	-0.000319	-0.000358	-0.000574	-0.000506	1.1e-05	0.00111	0.00238	0.00369	0.00468	0.00553	0.00567	0.00525	0.005	0.0049	0.00471	0.00456	0.00452
484.896	NaN	-8.6e-05	-2.8e-05	2.8e-05	-6e-06	3.4e-05	1.8e-05	-6e-06	-9.8e-05	-5.4e-05	7.2e-05	9.5e-05	4.4e-05	-0.000138	-2.8e-05	0.000121	-6.2e-05	3.8e-05	3.1e-05	-2.4e-05	1.5e-05	1e-06	-2.7e-05	-4.2e-05	-7e-05	-9.9e-05	-0.000127	-0.000156	-0.000184	7.7e-05	2.6e-05	-5e-05	-0.000315	-0.000338	-0.000615	-0.000485	-3.4e-05	0.00119	0.00248	0.00377	0.00476	0.00563	0.00578	0.00534	0.00512	0.005	0.00469	0.00464	0.0046
485.485	NaN	-6.4e-05	-6e-06	4.1e-05	5.7e-05	-1.7e-05	-3e-05	-4e-06	-9.6e-05	-0.000102	5e-06	3.9e-05	6e-05	-5.9e-05	3.1e-05	9.8e-05	-5.1e-05	4.6e-05	-3.6e-05	5.2e-05	1.1e-05	-1e-06	-2.5e-05	-3.7e-05	-6.1e-05	-8.6e-05	-0.00011	-0.000134	-0.000158	6.9e-05	4.5e-05	-5.4e-05	-0.000286	-0.000253	-0.000598	-0.00049	7.2e-05	0.00127	0.00258	0.00385	0.005	0.00571	0.00583	0.00537	0.00518	0.00498	0.00471	0.00466	0.00454
486.073	NaN	-5.2e-05	-2.8e-05	1.2e-05	5.4e-05	2e-05	-2.5e-05	-2.4e-05	-7.8e-05	-7.5e-05	-6e-06	5.2e-05	4.2e-05	-7.9e-05	4.7e-05	6e-05	-2.1e-05	3.6e-05	1.1e-05	2e-05	4e-06	-7e-06	-3e-05	-4.1e-05	-6.4e-05	-8.7e-05	-0.00011	-0.000133	-0.000156	6.7e-05	2.7e-05	-3.7e-05	-0.000328	-0.000262	-0.000594	-0.000518	4.9e-05	0.00133	0.00262	0.0039	0.00504	0.00585	0.00586	0.00544	0.00525	0.00511	0.00471	0.0047	0.00454
486.662	NaN	-3.2e-05	-7.2e-05	7e-06	4.9e-05	2.9e-05	1.6e-05	-6e-06	-9.4e-05	-7.9e-05	2.7e-05	5.8e-05	7e-06	-7.9e-05	7.7e-05	6.6e-05	-1.7e-05	8e-06	1.9e-05	-3.6e-05	-1e-06	-1.4e-05	-4e-05	-5.3e-05	-7.9e-05	-0.000105	-0.000131	-0.000157	-0.000183	4.4e-05	-2.2e-05	-7.3e-05	-0.000314	-0.00031	-0.000686	-0.000516	3.2e-05	0.00141	0.00262	0.00399	0.00512	0.00596	0.00599	0.00549	0.00527	0.00517	0.00479	0.00476	0.00453
487.25	NaN	5e-06	-4.4e-05	-1e-05	2.8e-05	4.8e-05	-8.1e-05	-4.4e-05	-6.9e-05	-3.9e-05	4.3e-05	3.5e-05	2.7e-05	-3e-05	5.7e-05	5.8e-05	-6e-05	2.2e-05	4.3e-05	-5e-05	1.8e-05	6e-06	-1.6e-05	-2.8e-05	-5.1e-05	-7.3e-05	-9.6e-05	-0.000119	-0.000136	2.7e-05	-1e-06	-0.000131	-0.000334	-0.000302	-0.0007	-0.000504	0.000146	0.00152	0.00274	0.00412	0.00524	0.00596	0.00597	0.00547	0.00528	0.00513	0.00485	0.0048	0.00468
487.839	NaN	-7.6e-05	-2.2e-05	-6.7e-05	4.6e-05	0.000108	-5.4e-05	-8.3e-05	-6e-05	-3.2e-05	2.3e-05	2.8e-05	-1.4e-05	-8.4e-05	0.000102	0.000115	-1.9e-05	6.5e-05	5.3e-05	-3.3e-05	-9e-06	-1.6e-05	-3.1e-05	-3.8e-05	-5.3e-05	-6.8e-05	-8.3e-05	-9.7e-05	-5.2e-05	7e-06	-1.4e-05	-0.000145	-0.000289	-0.000367	-0.000698	-0.000505	0.000184	0.00155	0.00277	0.00405	0.00523	0.00596	0.006	0.0055	0.00534	0.00509	0.00483	0.00482	0.00464
488.427	NaN	-8.7e-05	2.3e-05	1.8e-05	9.4e-05	8.7e-05	-1.7e-05	-3.3e-05	-9.1e-05	-3.7e-05	9e-06	5e-06	-7.4e-05	-6.6e-05	5.8e-05	6.4e-05	5e-06	9.7e-05	-3e-06	-5.5e-05	8e-06	0	-1.5e-05	-2.2e-05	-3.7e-05	-5.2e-05	-6.6e-05	-8.1e-05	-2e-05	-3.5e-05	-4.7e-05	-0.000225	-0.000252	-0.000377	-0.000695	-0.000477	0.000213	0.00154	0.00281	0.00399	0.00518	0.00604	0.00603	0.00555	0.00536	0.00516	0.00497	0.00482	0.00462
489.016	NaN	-5.1e-05	-2e-05	-2.7e-05	5.3e-05	7.4e-05	5e-06	-1.1e-05	-9.4e-05	8e-06	1.8e-05	7e-05	-3.5e-05	-7.2e-05	-5.8e-05	3e-05	2e-06	9.2e-05	2.8e-05	-2.6e-05	6e-06	-3e-06	-2.2e-05	-3.2e-05	-5.1e-05	-7e-05	-8.9e-05	-0.000108	3e-05	-5.3e-05	-1.4e-05	-0.000204	-0.000197	-0.000356	-0.000689	-0.000486	0.000123	0.00153	0.00284	0.00413	0.00523	0.00612	0.0061	0.0056	0.00541	0.00529	0.00505	0.00493	0.00468
489.604	NaN	-2.2e-05	-3.5e-05	3e-06	7e-05	5.2e-05	-1.1e-05	-4.3e-05	-0.000102	-1e-05	5.8e-05	9.9e-05	-3.3e-05	-5.5e-05	-3.3e-05	8e-06	-1.9e-05	5.3e-05	-3.9e-05	1.6e-05	2.8e-05	1.9e-05	0	-9e-06	-2.8e-05	-4.7e-05	-6.5e-05	-8.4e-05	5.8e-05	-4.4e-05	7.7e-05	-0.000149	-0.000189	-0.000375	-0.000693	-0.000494	0.000217	0.00161	0.00275	0.00412	0.00529	0.00619	0.00619	0.00569	0.00541	0.00529	0.00507	0.00492	0.00468
490.193	NaN	-1.5e-05	-2e-06	3e-06	2e-05	2e-06	-2.4e-05	-1.2e-05	-2.2e-05	8e-06	1.5e-05	1.5e-05	-3.2e-05	-7.3e-05	0	1.2e-05	2.8e-05	2e-05	-5.2e-05	4.6e-05	4e-05	2.9e-05	7e-06	-4e-06	-2.5e-05	-4.7e-05	-6.9e-05	-9.1e-05	6.6e-05	1.7e-05	5e-06	-0.00021	-0.000225	-0.000447	-0.000775	-0.000498	0.000367	0.0018	0.0029	0.0043	0.00543	0.00626	0.00621	0.00577	0.00552	0.00534	0.00509	0.00495	0.00481
490.782	NaN	-6e-05	-2.6e-05	-2.1e-05	-7e-06	2.5e-05	-3.8e-05	-2e-05	3.6e-05	2.2e-05	-2e-05	9e-06	1.8e-05	-1.7e-05	3e-05	6e-05	3e-05	4.9e-05	-5.5e-05	-2.7e-05	0	-1e-05	-3.1e-05	-4.2e-05	-6.3e-05	-8.4e-05	-0.000105	-0.000126	6e-05	1.4e-05	-1e-05	-0.000142	-0.000199	-0.000468	-0.000759	-0.000519	0.000296	0.00177	0.00297	0.0043	0.0055	0.00633	0.00632	0.00577	0.0056	0.00541	0.00512	0.00496	0.00483
491.37	NaN	-9e-05	-2.2e-05	-6.9e-05	1.5e-05	8.2e-05	3.6e-05	4e-05	-7e-06	-2.4e-05	4.1e-05	6.1e-05	-8e-06	-5e-05	3.1e-05	2.2e-05	-4.1e-05	2.4e-05	2e-06	-5.3e-05	-1.7e-05	-3e-05	-5.7e-05	-7e-05	-9.7e-05	-0.000124	-0.000151	-0.000177	-2.1e-05	-3.4e-05	-4.7e-05	-0.000174	-0.000229	-0.000508	-0.000735	-0.000513	0.000276	0.00183	0.00305	0.00436	0.00558	0.00639	0.00638	0.00587	0.00562	0.0054	0.00518	0.005	0.00479
491.959	NaN	-3.3e-05	-2.2e-05	-3.7e-05	2e-05	5.8e-05	4.3e-05	-5.5e-05	-0.000111	-2.7e-05	9.4e-05	0.000116	-3.5e-05	-8.1e-05	5.1e-05	2.1e-05	-7e-05	-1.3e-05	-5e-06	1.2e-05	6.2e-05	5.4e-05	3.8e-05	3e-05	1.4e-05	-3e-06	-1.9e-05	-3.5e-05	0	-3.6e-05	-0.000107	-0.000152	-0.000151	-0.000572	-0.000768	-0.00045	0.000171	0.00169	0.00281	0.00427	0.00551	0.00638	0.00642	0.00581	0.00567	0.00544	0.00515	0.00516	0.00485
492.548	NaN	-4.1e-05	-1.6e-05	9e-06	-1.5e-05	-5e-06	5.2e-05	-3.1e-05	-0.000111	-1.5e-05	6.7e-05	9.8e-05	-4.5e-05	-8.7e-05	9e-06	3.8e-05	-2.9e-05	1.9e-05	-3.9e-05	2.6e-05	0.00011	9.8e-05	7.3e-05	6e-05	3.5e-05	1.1e-05	-1.4e-05	-3.9e-05	9.7e-05	1e-06	-6.8e-05	-0.000177	-0.000165	-0.000557	-0.000855	-0.000565	6e-05	0.00146	0.00265	0.00409	0.00532	0.00634	0.00636	0.00585	0.00567	0.00538	0.00513	0.0051	0.00491
493.136	NaN	-8.5e-05	-3.1e-05	3.8e-05	7e-06	1.4e-05	2.1e-05	-2e-06	-0.000135	-0.000111	3.2e-05	8.3e-05	-3.3e-05	-6.7e-05	7.6e-05	7.3e-05	-3e-06	2.9e-05	-3.4e-05	3.9e-05	9.5e-05	8.4e-05	6e-05	4.8e-05	2.5e-05	1e-06	-2.3e-05	-4.6e-05	4.2e-05	2.3e-05	-8e-05	-0.000201	-0.000193	-0.000573	-0.000842	-0.000584	5.5e-05	0.00153	0.00274	0.00416	0.00536	0.00641	0.00643	0.00592	0.00569	0.00551	0.00526	0.00517	0.00498
493.725	NaN	-1.7e-05	-2e-06	4e-05	7e-05	1.2e-05	-6.4e-05	-4.8e-05	-0.000119	-9.3e-05	2.5e-05	5.3e-05	-1.6e-05	-1e-05	4.1e-05	6.4e-05	-3.2e-05	1.3e-05	1.4e-05	2.7e-05	4.7e-05	4.3e-05	3.4e-05	2.9e-05	2.1e-05	1.2e-05	3e-06	1e-06	3e-05	7.2e-05	-7.9e-05	-0.00018	-0.000209	-0.000563	-0.000824	-0.000555	8.4e-05	0.00153	0.00275	0.0042	0.00549	0.00646	0.0064	0.00604	0.00583	0.0056	0.0053	0.00524	0.00499
494.314	NaN	3e-06	5e-06	1.5e-05	4.8e-05	5.1e-05	-2.1e-05	-1e-05	-3.9e-05	0	4.8e-05	2.1e-05	-5.3e-05	-5.8e-05	3.5e-05	2.5e-05	-7.2e-05	-3.6e-05	-2e-05	-6e-06	5e-06	-7e-06	-3.2e-05	-4.4e-05	-6.9e-05	-9.4e-05	-0.000119	-8.2e-05	2.3e-05	1.2e-05	-0.000124	-0.000195	-0.000301	-0.000654	-0.000787	-0.000504	8.9e-05	0.0016	0.00273	0.00414	0.00545	0.00638	0.00641	0.00596	0.00578	0.00554	0.00528	0.0052	0.00498
494.903	NaN	-4.9e-05	-2.3e-05	-3.5e-05	3.1e-05	8e-05	6.3e-05	-9e-06	-0.000114	-2.7e-05	8.2e-05	6.6e-05	-4.9e-05	-4e-05	2.4e-05	-1.6e-05	-3.2e-05	4.1e-05	-2.2e-05	0	1.8e-05	9e-06	-1e-05	-1.9e-05	-3.7e-05	-5.6e-05	-7.4e-05	-2.2e-05	-3.1e-05	0	-0.000121	-0.000152	-0.0003	-0.000624	-0.000758	-0.000559	5.1e-05	0.00162	0.00275	0.0042	0.00556	0.00641	0.00651	0.00601	0.00576	0.00556	0.0053	0.00516	0.00499
495.492	NaN	-1e-06	-1.9e-05	2e-06	8e-06	2.9e-05	1.8e-05	-7.1e-05	-0.000143	-3.3e-05	3.2e-05	6e-05	-1.4e-05	-1.3e-05	2.9e-05	-1.5e-05	-4.3e-05	1.5e-05	-6e-06	6.1e-05	7.8e-05	6.7e-05	4.5e-05	3.4e-05	1.2e-05	-1.1e-05	-3.3e-05	1.1e-05	-2.9e-05	5.3e-05	-0.000138	-0.00014	-0.000281	-0.000626	-0.000803	-0.00055	7.2e-05	0.00166	0.00277	0.00418	0.00557	0.00644	0.00655	0.00608	0.0059	0.00562	0.00536	0.00519	0.00499
496.081	NaN	-2.5e-05	1.6e-05	4.7e-05	2e-05	-2.4e-05	-2.7e-05	-0.000124	-0.000106	-2e-05	8e-06	4.3e-05	-1.7e-05	-5.2e-05	6e-05	4.4e-05	-1.7e-05	4.2e-05	-2e-06	6.7e-05	4.2e-05	3e-05	5e-06	-7e-06	-3.1e-05	-5.6e-05	-8e-05	-1.5e-05	-8.4e-05	2.9e-05	-0.000178	-0.000193	-0.000328	-0.000605	-0.000716	-0.000439	0.000108	0.00168	0.00284	0.00434	0.00562	0.00656	0.00662	0.00609	0.00585	0.00562	0.00536	0.00525	0.00499
496.67	NaN	-1e-05	-4.3e-05	-1.4e-05	5.5e-05	2.2e-05	-5e-06	-6.1e-05	-7.7e-05	-1.6e-05	9e-06	4.2e-05	-5e-06	-4.5e-05	3.1e-05	6e-05	2.1e-05	4.6e-05	-3.4e-05	-2.8e-05	3.4e-05	2.6e-05	1.2e-05	4e-06	-1.1e-05	-2.6e-05	-4.1e-05	-9e-06	-8.5e-05	1.2e-05	-0.00013	-0.000156	-0.000313	-0.000577	-0.000725	-0.000322	0.0002	0.00178	0.00291	0.00434	0.00561	0.00647	0.0066	0.00614	0.00587	0.00557	0.0054	0.00529	0.00507
497.259	NaN	3.5e-05	1e-06	-3.1e-05	-8e-06	-5e-06	-6.1e-05	-4.9e-05	-7.2e-05	-5.9e-05	-1e-05	1.9e-05	2.6e-05	4.2e-05	2e-05	2e-05	4e-06	3.6e-05	1.2e-05	2.1e-05	1e-05	2e-06	-1.6e-05	-2.5e-05	-4.3e-05	-6.1e-05	-7.9e-05	0.00011	-4e-05	4.9e-05	-0.000131	-6.6e-05	-0.000284	-0.000586	-0.000741	-0.000379	0.000173	0.00177	0.00293	0.00429	0.00561	0.00647	0.00659	0.00616	0.00591	0.00565	0.00545	0.00532	0.00515
497.848	NaN	-1.3e-05	-4e-05	-4e-05	6e-06	-1e-06	-2.3e-05	-2.3e-05	-5.1e-05	-4.2e-05	3.3e-05	3.4e-05	1.3e-05	1.3e-05	9e-06	1.4e-05	2.5e-05	4.2e-05	-8e-06	8e-06	-4e-06	-1.5e-05	-3.8e-05	-4.9e-05	-7.1e-05	-9.3e-05	-0.000115	0.000117	-4.7e-05	2e-05	-0.000191	-8.1e-05	-0.000318	-0.000622	-0.00081	-0.000453	0.000138	0.00169	0.00285	0.00435	0.00565	0.00656	0.00659	0.00622	0.00594	0.00568	0.00539	0.00541	0.0051
498.437	NaN	-9e-06	-8e-06	2.5e-05	3.7e-05	-2e-05	-4e-06	-7.1e-05	-9e-05	-1.6e-05	7.4e-05	7.4e-05	-3e-06	-4.8e-05	2e-06	2.1e-05	1e-05	3.4e-05	-1.8e-05	-7e-06	-2.9e-05	-3.7e-05	-5.3e-05	-6.2e-05	-7.8e-05	-9.5e-05	-0.000111	-9e-06	-6.4e-05	1.1e-05	-0.000183	-6.1e-05	-0.000345	-0.000628	-0.000737	-0.000393	0.00029	0.00181	0.00292	0.00432	0.00562	0.00653	0.00658	0.00626	0.00603	0.00573	0.00545	0.00537	0.00506
499.026	NaN	-2.8e-05	-9e-06	4.6e-05	2.3e-05	-2e-05	2.7e-05	-4e-05	-8.4e-05	-4.5e-05	5.2e-05	9.4e-05	-5.5e-05	-4.2e-05	6.7e-05	6.8e-05	-1.2e-05	-3.8e-05	-5.3e-05	1.5e-05	7e-06	-2e-06	-1.9e-05	-2.7e-05	-4.4e-05	-6e-05	-7.7e-05	2e-05	-2.3e-05	5e-06	-0.000132	-0.000133	-0.000399	-0.000653	-0.000694	-0.000402	0.000202	0.00165	0.00285	0.00424	0.00564	0.00648	0.00661	0.0062	0.00598	0.00574	0.00553	0.00519	0.00515
499.615	NaN	-5.3e-05	-5.4e-05	-1.6e-05	2.5e-05	2.7e-05	3.9e-05	-4.3e-05	-8.5e-05	-1.8e-05	5.4e-05	2.2e-05	-8.2e-05	-4.2e-05	5.3e-05	0.000103	2.8e-05	-1.7e-05	1e-06	4.1e-05	1e-06	-7e-06	-2.4e-05	-3.3e-05	-4.9e-05	-6.6e-05	-8.3e-05	2.8e-05	5.2e-05	3e-05	-8.2e-05	-3.6e-05	-0.000355	-0.000677	-0.000734	-0.000389	0.000164	0.00151	0.00274	0.00422	0.00557	0.00652	0.00662	0.0063	0.00609	0.00579	0.00556	0.00532	0.00524
500.204	NaN	-3.6e-05	-2.3e-05	2.3e-05	5.7e-05	3.6e-05	-1.2e-05	-7.5e-05	-0.000114	-4.4e-05	3e-05	4.1e-05	4e-06	-2.3e-05	9e-06	1.6e-05	-4.2e-05	-2.5e-05	2.3e-05	0.000117	1.7e-05	7e-06	-1.4e-05	-2.4e-05	-4.5e-05	-6.5e-05	-8.6e-05	2.5e-05	4e-05	-2e-06	-5.7e-05	-8.3e-05	-0.000374	-0.000702	-0.000795	-0.000422	0.000242	0.00162	0.00281	0.00427	0.00562	0.00656	0.0067	0.00634	0.00619	0.00584	0.00564	0.00543	0.00529
500.793	NaN	1.9e-05	4e-06	3.1e-05	6.6e-05	2.3e-05	-2.9e-05	-3.4e-05	-7.8e-05	-3e-05	2.1e-05	5.2e-05	6e-06	-4.3e-05	-8e-06	-3.8e-05	-5.9e-05	-3.2e-05	-1.4e-05	7.2e-05	1.8e-05	8e-06	-1.2e-05	-2.2e-05	-4.2e-05	-6.2e-05	-8.2e-05	-1e-06	0	-4e-05	-6.2e-05	-8.6e-05	-0.000424	-0.000606	-0.000771	-0.000275	0.000409	0.00183	0.00301	0.00439	0.00572	0.00661	0.00674	0.00635	0.00622	0.00582	0.00564	0.00539	0.00527
501.382	NaN	-1e-05	-1.6e-05	-1e-06	3.4e-05	5.6e-05	5e-06	-6.6e-05	-6.4e-05	1.9e-05	6.6e-05	5.3e-05	-2e-06	-3.3e-05	-2e-05	-3.6e-05	-2.3e-05	4e-06	-2.9e-05	2.7e-05	-4.1e-05	-5.3e-05	-7.9e-05	-9.1e-05	-0.000117	-0.000142	-0.000168	1.8e-05	-5e-05	-8.1e-05	-2.8e-05	-6.7e-05	-0.0005	-0.00061	-0.000735	-0.000375	0.000323	0.00182	0.00314	0.00443	0.00576	0.0067	0.00679	0.00641	0.00616	0.00586	0.00564	0.00537	0.00529
501.971	NaN	-2.2e-05	-2.3e-05	-3.9e-05	-6e-06	0	-3.9e-05	-7.6e-05	-2e-06	5.1e-05	2.9e-05	1.9e-05	-1e-06	5e-06	5.8e-05	3.7e-05	7e-06	-6e-06	-5.4e-05	2.6e-05	1.4e-05	2e-06	-2.1e-05	-3.3e-05	-5.6e-05	-8e-05	-0.000101	3e-06	4.2e-05	-9e-06	-4.8e-05	-7.7e-05	-0.000449	-0.000714	-0.000792	-0.000433	0.000203	0.00167	0.00293	0.0043	0.00576	0.00662	0.00674	0.00645	0.00618	0.00581	0.00562	0.00544	0.00532
502.561	NaN	-3.5e-05	-2.5e-05	-7e-05	-3.6e-05	1e-06	-1.7e-05	-8.3e-05	-6.9e-05	-1.1e-05	5.2e-05	7e-05	1.1e-05	-9e-06	7.8e-05	0.000109	3.2e-05	0	-3.9e-05	2.7e-05	-1e-05	-2.3e-05	-4.8e-05	-6.1e-05	-8.6e-05	-0.000111	-0.000112	-2e-06	3.1e-05	4e-06	-2.3e-05	-1e-06	-0.000483	-0.00062	-0.000791	-0.00046	0.00027	0.00155	0.00291	0.00425	0.00566	0.00661	0.00673	0.0065	0.00632	0.0059	0.00563	0.00552	0.00539
503.15	NaN	-7.2e-05	-6.9e-05	-5.5e-05	-4.9e-05	-4.8e-05	-2.3e-05	-4e-06	-3.8e-05	-2e-05	0.0001	9.2e-05	2e-05	-8e-06	2.3e-05	-3e-06	-8e-06	5.5e-05	2e-05	5.5e-05	8e-06	-6e-06	-3.3e-05	-4.7e-05	-7.4e-05	-0.000102	-6.3e-05	2.9e-05	8e-06	-7e-05	-5.3e-05	-7.9e-05	-0.000468	-0.000721	-0.000784	-0.000447	0.000298	0.00151	0.00281	0.00428	0.00562	0.00654	0.00672	0.00645	0.00629	0.00591	0.00563	0.00549	0.00534
503.739	NaN	-9.5e-05	-8.3e-05	1.3e-05	2.5e-05	-5e-06	2e-06	-1.6e-05	-2.5e-05	1.4e-05	6.3e-05	8.5e-05	3.3e-05	-2.1e-05	-1e-05	-3.7e-05	-2.9e-05	2.7e-05	2e-06	4.1e-05	-4e-06	-1.4e-05	-3.5e-05	-4.5e-05	-6.6e-05	-8.6e-05	-4.6e-05	-1.7e-05	9.7e-05	-6.5e-05	8e-06	-5e-05	-0.000452	-0.000693	-0.000721	-0.000363	0.000255	0.00151	0.00271	0.0042	0.00559	0.00646	0.00673	0.00643	0.00618	0.00596	0.00569	0.00558	0.00541
504.328	NaN	-7.8e-05	-1.3e-05	5.2e-05	5.9e-05	1.8e-05	-5.6e-05	-4.7e-05	-2.6e-05	3.3e-05	5.9e-05	2.6e-05	-1.2e-05	-1.7e-05	-4e-06	-8.3e-05	-6.9e-05	3e-05	-1.7e-05	7.1e-05	6.6e-05	5.1e-05	2.2e-05	8e-06	-2.1e-05	-5e-05	-1.9e-05	-5.5e-05	9.5e-05	-6.7e-05	-3.3e-05	-2.8e-05	-0.000454	-0.000592	-0.000701	-0.000386	0.000272	0.00151	0.00274	0.00412	0.00556	0.00648	0.00676	0.00643	0.00624	0.00593	0.00565	0.00555	0.00543
504.918	NaN	-5.1e-05	0	2.6e-05	4.2e-05	3.1e-05	-2.5e-05	-6e-05	-9.1e-05	-5.1e-05	3.1e-05	6.4e-05	-1.6e-05	-3.9e-05	5.1e-05	-1.3e-05	-1e-05	1.3e-05	-3e-05	7.9e-05	2.2e-05	7e-06	-2.1e-05	-3.6e-05	-6.4e-05	-9.3e-05	-6.1e-05	-0.000121	2e-05	-0.000108	-4.7e-05	-1.8e-05	-0.000463	-0.000573	-0.000701	-0.000428	0.000256	0.00157	0.00278	0.00419	0.00562	0.00659	0.00681	0.00641	0.00618	0.00584	0.00563	0.00551	0.00538
505.507	NaN	-5.4e-05	-6.7e-05	-2e-06	7.4e-05	4.8e-05	-1.4e-05	-1e-05	-3.6e-05	-4.5e-05	-1.3e-05	3.3e-05	-4e-06	-6.2e-05	-3.1e-05	-3.4e-05	2.7e-05	4.9e-05	2.8e-05	8.2e-05	1.7e-05	8e-06	-1e-05	-1.9e-05	-3.7e-05	-5.5e-05	-3.1e-05	-0.000119	6e-05	-4.8e-05	-3.8e-05	-0.000116	-0.000494	-0.00069	-0.000746	-0.000446	0.000288	0.00154	0.00272	0.00426	0.00568	0.00654	0.00687	0.00652	0.00636	0.00596	0.00569	0.00549	0.00539
506.097	NaN	-9e-06	-6.8e-05	-3.5e-05	6.3e-05	5.8e-05	-3.1e-05	-3.9e-05	-1.4e-05	-3e-06	4.3e-05	2.9e-05	-4e-05	-2e-05	2.8e-05	3.2e-05	-8e-06	-4e-05	-1.9e-05	3e-05	3.4e-05	3.2e-05	2.7e-05	2.5e-05	2.1e-05	1.6e-05	5.9e-05	-4.1e-05	2.4e-05	-3.2e-05	-2.9e-05	-8.6e-05	-0.000558	-0.000771	-0.000828	-0.000501	0.00013	0.00146	0.00259	0.00414	0.00563	0.00648	0.00692	0.00658	0.00646	0.00606	0.00578	0.00559	0.00557
506.686	NaN	-8.8e-05	-3.2e-05	2.6e-05	3e-05	9e-06	-5e-06	-3.6e-05	-6.9e-05	-6e-06	0.00013	0.000101	-2e-06	-1.3e-05	1.3e-05	1e-06	-4.8e-05	-3.9e-05	-4.9e-05	4.3e-05	8.4e-05	7.6e-05	6e-05	5.2e-05	3.6e-05	2e-05	-6e-06	-6.7e-05	4.1e-05	-4.6e-05	-5.1e-05	-2.2e-05	-0.000578	-0.000736	-0.000834	-0.000562	6.1e-05	0.00138	0.00254	0.00403	0.0055	0.00648	0.00684	0.00652	0.00638	0.00609	0.00581	0.00556	0.0055
507.276	NaN	-9.3e-05	-4e-05	7.6e-05	5.2e-05	-9e-06	1.6e-05	-6.7e-05	-0.000121	-1.5e-05	0.000106	0.000123	5.8e-05	-2.6e-05	-1.5e-05	-5.1e-05	-9.6e-05	-5.5e-05	-1.8e-05	0.000117	6.6e-05	5.1e-05	2e-05	5e-06	-2.6e-05	-5.6e-05	8.4e-05	-0.000116	0.00011	-9e-06	-4.1e-05	-1.3e-05	-0.000544	-0.000724	-0.000804	-0.000497	0.000218	0.00152	0.00265	0.00415	0.00565	0.00668	0.00692	0.0067	0.00635	0.00614	0.00582	0.00559	0.00553
507.865	NaN	-9.4e-05	-5.2e-05	6.5e-05	-1e-06	-5.4e-05	-2.5e-05	-3e-05	-1.8e-05	4.4e-05	4.6e-05	5.5e-05	4.9e-05	-1.8e-05	1.8e-05	-1e-05	-5.7e-05	-1.2e-05	2e-05	5.4e-05	6.8e-05	6.7e-05	6.6e-05	6.5e-05	6.4e-05	6.3e-05	4.9e-05	-3e-06	7.2e-05	2e-06	-2.5e-05	2.3e-05	-0.00044	-0.000641	-0.000803	-0.00044	0.000264	0.00155	0.00274	0.00425	0.00571	0.00667	0.00696	0.00675	0.00643	0.00619	0.00585	0.00565	0.00561
508.455	NaN	-7.5e-05	-1e-05	3.7e-05	3.3e-05	1.9e-05	-1.9e-05	-3.6e-05	-3.4e-05	2.3e-05	5.8e-05	6.6e-05	-6e-06	-8.3e-05	-1.9e-05	-3.3e-05	-7.2e-05	-6e-06	3.6e-05	9.2e-05	8.3e-05	7.7e-05	6.5e-05	5.9e-05	4.7e-05	3.5e-05	6.4e-05	5.3e-05	0.000116	-4.5e-05	-1e-06	-2.6e-05	-0.00045	-0.000628	-0.000679	-0.000379	0.000409	0.00165	0.00279	0.00435	0.00581	0.00674	0.00705	0.00679	0.0065	0.00612	0.00592	0.00567	0.00553
509.044	NaN	-1.4e-05	-1.3e-05	2.1e-05	9.3e-05	7.1e-05	-5e-06	-1.9e-05	-9.5e-05	-6.6e-05	9.7e-05	8.9e-05	-4.5e-05	-9.7e-05	-4.2e-05	-6.1e-05	-6.4e-05	-1.5e-05	9e-06	9.3e-05	6.3e-05	5.4e-05	3.6e-05	2.7e-05	9e-06	-8e-06	-9e-06	1.3e-05	0.000108	-3e-06	4.6e-05	-5.9e-05	-0.000457	-0.000573	-0.000605	-0.000326	0.000377	0.00164	0.0028	0.00435	0.00568	0.00668	0.00696	0.00675	0.00649	0.00606	0.00596	0.00564	0.0055
509.634	NaN	-2e-05	-1e-05	3e-05	7.4e-05	3.5e-05	-2.7e-05	-6e-05	-7.6e-05	-1.5e-05	8.7e-05	9e-05	-2.4e-05	-6e-05	-1e-06	-5.4e-05	-6.3e-05	-2.4e-05	-2.6e-05	7.1e-05	-2e-06	-1.7e-05	-4.6e-05	-6e-05	-9e-05	-0.000119	-1.7e-05	1.7e-05	2.8e-05	-3.5e-05	3.8e-05	-7.7e-05	-0.000485	-0.000587	-0.00065	-0.000269	0.000365	0.00161	0.00277	0.00423	0.00562	0.00657	0.00705	0.00674	0.00656	0.00611	0.00588	0.00565	0.00558
510.223	NaN	-6e-05	-5.5e-05	1.9e-05	5.7e-05	-1e-05	-3.4e-05	-2.4e-05	-6.4e-05	-1e-05	6.9e-05	7.1e-05	2.3e-05	1e-05	4.1e-05	-2e-06	-6e-05	-2.4e-05	-5e-06	4.7e-05	1.7e-05	9e-06	-8e-06	-1.7e-05	-3.4e-05	-5.1e-05	-6.2e-05	-1.9e-05	2.9e-05	7e-06	-6e-06	-7.9e-05	-0.000499	-0.000612	-0.000776	-0.0004	0.000303	0.00147	0.00264	0.00415	0.00568	0.00658	0.00692	0.00675	0.00656	0.00616	0.00593	0.00571	0.00558
510.813	NaN	-2.5e-05	5e-06	6.5e-05	6.4e-05	3.3e-05	-2.5e-05	-9.6e-05	-0.00011	-4.5e-05	4.4e-05	5.9e-05	4.8e-05	7e-06	6.1e-05	5e-06	-5.5e-05	-1.1e-05	-1.4e-05	-7e-06	4e-05	4.4e-05	5e-05	5.4e-05	6e-05	6.7e-05	6e-06	2.2e-05	2.1e-05	-7.2e-05	-1.5e-05	-9.8e-05	-0.000515	-0.000652	-0.000772	-0.000426	0.000293	0.0015	0.00266	0.00416	0.00575	0.00668	0.007	0.00683	0.00659	0.00619	0.00591	0.00569	0.00565
511.403	NaN	2.9e-05	1.1e-05	2.4e-05	4e-05	-8e-06	-5.3e-05	-0.00013	-9e-05	2e-06	4.5e-05	3.8e-05	2.9e-05	3e-06	5.9e-05	1.8e-05	-7.8e-05	-4.9e-05	2e-06	4.7e-05	-2e-06	-9e-06	-2.3e-05	-2.9e-05	-4.3e-05	-5.7e-05	1.3e-05	2.1e-05	-1.8e-05	-0.000131	2.1e-05	-8.8e-05	-0.000504	-0.000621	-0.000696	-0.000415	0.000248	0.00147	0.00258	0.00409	0.00572	0.00664	0.00697	0.00682	0.00657	0.00621	0.00597	0.00568	0.0056
511.992	NaN	-3.5e-05	-5.9e-05	1e-06	2.6e-05	-3.7e-05	-4.6e-05	-0.000108	-6.7e-05	2.7e-05	6.2e-05	6.5e-05	4.7e-05	4e-06	1e-05	2.7e-05	-1e-05	-1e-05	6e-06	5.8e-05	-6e-06	-1.6e-05	-3.6e-05	-4.5e-05	-6.5e-05	-8.4e-05	-1e-05	5.8e-05	4.9e-05	-9.2e-05	3.5e-05	-0.000115	-0.000458	-0.000576	-0.000632	-0.000328	0.000263	0.00147	0.00258	0.00406	0.00573	0.00658	0.00705	0.00692	0.00671	0.00627	0.00601	0.00573	0.00565
512.582	NaN	-2.4e-05	1.2e-05	3e-05	2e-06	-4.2e-05	-1.1e-05	-6.8e-05	-0.000102	0	4.6e-05	2.9e-05	5.4e-05	3e-05	2.9e-05	1.5e-05	-6e-06	-2.4e-05	-3.3e-05	5.6e-05	1.3e-05	3e-06	-1.6e-05	-2.5e-05	-4.4e-05	-6.3e-05	-3.7e-05	5.7e-05	0.000111	-3.5e-05	3e-05	-9.4e-05	-0.000486	-0.00058	-0.000725	-0.000344	0.000255	0.0014	0.00253	0.004	0.00567	0.00658	0.0071	0.00686	0.00667	0.00624	0.00606	0.00578	0.00567
513.172	NaN	-3.5e-05	-4e-06	-1.3e-05	1.1e-05	8e-06	-1.8e-05	-6.2e-05	-8.2e-05	-1.4e-05	7.9e-05	7.5e-05	2.1e-05	-3.1e-05	2.4e-05	1.3e-05	-2e-06	-2e-06	-3.5e-05	4.4e-05	1.2e-05	3e-06	-1.4e-05	-2.3e-05	-4.1e-05	-5.9e-05	-5.3e-05	1e-05	4.7e-05	-3.3e-05	4.3e-05	-0.000144	-0.000508	-0.000593	-0.000823	-0.000418	-6e-06	0.00114	0.00232	0.00382	0.00551	0.00641	0.007	0.00693	0.00675	0.00624	0.00604	0.00578	0.0057
513.762	NaN	-6.1e-05	-1.2e-05	-4e-06	2.6e-05	1e-05	-1.8e-05	-2.2e-05	-3.1e-05	-4e-06	8.5e-05	6.3e-05	-4.7e-05	-6e-05	1.5e-05	-3.4e-05	1.1e-05	4.4e-05	-1.6e-05	6e-05	4e-06	-8e-06	-3e-05	-4.2e-05	-6.4e-05	-8.1e-05	-2.1e-05	9.3e-05	2.7e-05	-1e-05	5.8e-05	-5.9e-05	-0.000504	-0.000631	-0.000802	-0.000442	3.8e-05	0.00117	0.00222	0.00371	0.0054	0.00632	0.00695	0.00694	0.0067	0.00632	0.00614	0.00578	0.00572
514.351	NaN	-2.2e-05	-9e-06	2.4e-05	-2.4e-05	-6.4e-05	-4e-05	-4.6e-05	-1.9e-05	1.7e-05	8.9e-05	5.6e-05	8e-06	0	-2.5e-05	-4.4e-05	3.6e-05	2.1e-05	1.8e-05	3.2e-05	-1.2e-05	-1.5e-05	-1.9e-05	-2.2e-05	-2.6e-05	-3e-05	-3.8e-05	0.000106	6.3e-05	1.9e-05	4.6e-05	-6.7e-05	-0.00049	-0.000647	-0.000779	-0.000307	0.000178	0.00134	0.00238	0.00374	0.00546	0.00636	0.00698	0.00693	0.00667	0.00627	0.00607	0.00578	0.00573
514.941	NaN	2e-05	-2.7e-05	5e-06	2.9e-05	-7e-06	-5.8e-05	-8.3e-05	-5.7e-05	-4.8e-05	4.6e-05	8.4e-05	2.4e-05	-1.2e-05	1.4e-05	-1.3e-05	2.1e-05	4.9e-05	4.5e-05	-3.4e-05	-7e-05	-6.7e-05	-6.3e-05	-6.1e-05	-5.6e-05	-4.9e-05	-3.5e-05	7.5e-05	5e-05	-7.2e-05	1.3e-05	-0.000147	-0.000484	-0.000618	-0.00057	-0.000242	0.000263	0.00142	0.00249	0.0039	0.00554	0.00648	0.007	0.00697	0.00666	0.00619	0.00595	0.00573	0.0057
515.531	NaN	3e-06	-4.7e-05	-2.1e-05	1.8e-05	-1.6e-05	-4.9e-05	-6.1e-05	-3.7e-05	-8.1e-05	5.2e-05	0.000106	2.2e-05	7e-06	2.5e-05	0	1.1e-05	-7e-06	-1.7e-05	4.9e-05	-4.9e-05	-6e-05	-8.4e-05	-9.5e-05	-0.000119	-0.000113	-1.1e-05	9e-06	5.1e-05	-2e-06	9e-06	-0.000173	-0.000451	-0.000563	-0.000694	-0.000228	0.000237	0.00143	0.00256	0.00397	0.00559	0.00651	0.00703	0.00693	0.00673	0.00632	0.00609	0.00583	0.00572
516.121	NaN	-2.6e-05	-5.8e-05	-1.3e-05	-1.6e-05	-1.5e-05	7e-06	-8e-06	-4e-06	2e-06	3.9e-05	6.1e-05	-2.8e-05	-3.3e-05	1.5e-05	-7.4e-05	-2.1e-05	2.1e-05	-3.4e-05	9.4e-05	3.8e-05	2.5e-05	-2e-06	-1.6e-05	-4.3e-05	-5.8e-05	-5.5e-05	5.8e-05	-4e-06	-3.6e-05	-1.4e-05	-0.000171	-0.000446	-0.000571	-0.000623	-0.000316	0.000218	0.00147	0.00255	0.00396	0.00552	0.00663	0.00714	0.00705	0.00675	0.00636	0.00617	0.00588	0.00571
516.711	NaN	-4e-05	-2.3e-05	5.4e-05	-6e-06	-5.6e-05	3e-06	2.8e-05	1.2e-05	3.4e-05	8e-06	2.5e-05	1.4e-05	-1.8e-05	-4.9e-05	-8e-05	1.1e-05	1.6e-05	1.2e-05	4e-05	3.2e-05	3.2e-05	3e-05	2.9e-05	2.7e-05	-1.3e-05	-9.8e-05	8.4e-05	-5.5e-05	-5.7e-05	-3e-06	-0.00012	-0.000408	-0.000595	-0.000621	-0.000321	0.000324	0.00161	0.00266	0.0041	0.00565	0.00665	0.00717	0.00709	0.00679	0.00631	0.00609	0.00588	0.00575
517.301	NaN	-7e-06	2.7e-05	6.6e-05	2.8e-05	9e-06	0	0	-1.2e-05	-1.4e-05	-3.1e-05	-2.1e-05	-2.4e-05	-5.2e-05	-1.8e-05	-3e-06	1.1e-05	2.1e-05	-4e-05	2.1e-05	1.8e-05	1.2e-05	0	-6e-06	-1.7e-05	-9e-06	-8e-06	1.2e-05	-5.8e-05	-6.6e-05	7e-06	-0.00014	-0.000398	-0.000545	-0.000594	-0.000391	0.000318	0.00144	0.00253	0.00393	0.00556	0.0065	0.00706	0.00711	0.00683	0.00634	0.00614	0.0059	0.00572
517.891	NaN	-4.2e-05	7.8e-05	0.000123	6.7e-05	4.2e-05	-4e-06	-1e-05	-3.6e-05	-5.2e-05	-3.5e-05	2.4e-05	1.2e-05	-4e-05	-1.3e-05	-4.1e-05	-1.2e-05	1.3e-05	-5e-05	1e-06	-1.1e-05	-1.7e-05	-2.8e-05	-3.4e-05	-4.6e-05	-6e-06	-6e-06	7.1e-05	4e-06	-1.1e-05	3.3e-05	-0.000223	-0.000381	-0.000562	-0.000611	-0.000351	0.000228	0.00115	0.00235	0.00385	0.00538	0.00642	0.00708	0.00712	0.00678	0.00644	0.00619	0.00583	0.00578
518.481	NaN	-4.6e-05	4.7e-05	0.000107	4.5e-05	4.7e-05	-1.4e-05	-8.7e-05	-6.2e-05	-1.9e-05	5.3e-05	1.9e-05	-2.8e-05	-3e-05	5.8e-05	1e-06	-1.7e-05	-5.1e-05	-3.7e-05	2.9e-05	-7.1e-05	-8.1e-05	-0.000101	-0.000111	-0.000131	-0.000115	-6.2e-05	0.000102	-3e-06	-5.2e-05	9e-05	-0.000166	-0.000401	-0.00055	-0.000635	-0.000398	9.8e-05	0.00108	0.00226	0.00373	0.00527	0.00628	0.00707	0.00709	0.00688	0.00642	0.00615	0.00579	0.00577
519.071	NaN	-3e-06	4.5e-05	5.1e-05	-3.6e-05	-4.3e-05	-4.3e-05	-9.4e-05	-5.9e-05	1.6e-05	7.9e-05	4.9e-05	2.6e-05	-1.8e-05	-3.1e-05	-1.8e-05	-1e-05	-1.5e-05	2.3e-05	6e-05	-3.2e-05	-4.1e-05	-5.7e-05	-6.6e-05	-8.3e-05	-8.7e-05	-9e-06	2.1e-05	-5.5e-05	-6.4e-05	-1.2e-05	-0.000174	-0.000419	-0.000608	-0.000613	-0.000425	4.7e-05	0.00118	0.00227	0.00362	0.00529	0.00638	0.00709	0.0071	0.00689	0.00643	0.00617	0.00585	0.00579
519.661	NaN	-2.1e-05	-6.5e-05	-8e-06	-1e-06	-3.6e-05	2.1e-05	-5.2e-05	-5.5e-05	-1.6e-05	1.6e-05	7.3e-05	6.6e-05	3.1e-05	-1e-06	-7.8e-05	-2.3e-05	3.9e-05	8e-06	4.9e-05	2.6e-05	2e-05	1e-05	5e-06	-5e-06	1.6e-05	-6.6e-05	4.4e-05	-4.4e-05	-1.3e-05	0.000111	-6.3e-05	-0.000378	-0.000533	-0.000628	-0.000268	0.00018	0.00133	0.00221	0.00382	0.00541	0.00638	0.00711	0.00715	0.00689	0.00645	0.00619	0.00586	0.00583
520.251	NaN	1.9e-05	1.9e-05	-2.5e-05	-2.1e-05	-6.5e-05	-5e-06	-4e-05	-8.8e-05	-4.1e-05	2e-06	6.7e-05	4e-06	-1.9e-05	5.7e-05	1e-05	2.2e-05	-6e-06	-5e-06	7.3e-05	3.5e-05	2.9e-05	1.7e-05	1.1e-05	-1e-06	2.5e-05	-0.000136	9.5e-05	-4.2e-05	-4e-06	0.000121	-0.000113	-0.000397	-0.000515	-0.000628	-0.000358	0.000121	0.00127	0.00235	0.00386	0.00535	0.00632	0.00705	0.00717	0.00686	0.00646	0.00619	0.00585	0.00581
520.841	NaN	-2.4e-05	8.3e-05	1.5e-05	2.7e-05	-5.1e-05	-5.3e-05	-1.8e-05	-3.9e-05	-2.6e-05	-1.6e-05	7e-06	-5.7e-05	5.2e-05	8.3e-05	-1e-06	-1.2e-05	7e-06	1.5e-05	3.6e-05	-1.5e-05	-2.1e-05	-3.1e-05	-3.6e-05	-4.7e-05	-2.5e-05	-5.5e-05	4.6e-05	-0.00011	-7.2e-05	7.8e-05	-0.000189	-0.000386	-0.000567	-0.000596	-0.000335	0.000139	0.00121	0.00243	0.00375	0.00526	0.0063	0.00699	0.00721	0.00683	0.00647	0.00626	0.00589	0.00583
521.432	NaN	-6.7e-05	2.3e-05	8.4e-05	3e-05	1.3e-05	-2.7e-05	-4.9e-05	-6.4e-05	-5.8e-05	-1.2e-05	-7e-06	-2.2e-05	3.6e-05	4.9e-05	2.7e-05	-1e-06	-1.6e-05	-5e-06	5.6e-05	2.6e-05	2e-05	1e-05	5e-06	-5e-06	8e-06	-6e-05	3.7e-05	-6.5e-05	-4.1e-05	-7e-06	-0.000222	-0.00039	-0.000499	-0.00066	-0.000371	0.000106	0.00124	0.00233	0.00367	0.00529	0.0063	0.00702	0.0072	0.00685	0.00647	0.00626	0.00587	0.00588
522.022	NaN	-2e-05	-5e-06	1.9e-05	3.4e-05	-1.8e-05	-3.3e-05	-3.1e-05	-3.3e-05	-1e-05	3e-06	1.8e-05	1e-06	-7e-05	5e-06	-7e-06	-4.1e-05	1.4e-05	3.3e-05	8.3e-05	2.7e-05	1.9e-05	5e-06	-3e-06	-1.7e-05	1.9e-05	-5.1e-05	2.2e-05	-7.4e-05	-7e-05	4.6e-05	-0.000184	-0.000416	-0.000464	-0.000666	-0.000291	0.000188	0.00129	0.00231	0.00369	0.00532	0.00631	0.00704	0.00722	0.00689	0.00641	0.00616	0.00589	0.00581
522.612	NaN	-3.7e-05	-1.6e-05	-3.6e-05	2.4e-05	-3.2e-05	-4e-06	2.6e-05	-1.7e-05	4.4e-05	0.000105	4.7e-05	-5e-06	-7.7e-05	-2.5e-05	-2.4e-05	-3.5e-05	-1e-05	3.6e-05	5.1e-05	-1.2e-05	-1.7e-05	-2.6e-05	-3.1e-05	-4.1e-05	5.7e-05	-2.9e-05	1.9e-05	-9.1e-05	-3.2e-05	1.3e-05	-7.8e-05	-0.000373	-0.000425	-0.000547	-0.000128	0.000275	0.00123	0.00227	0.00368	0.00517	0.00617	0.00697	0.00716	0.00692	0.00641	0.00617	0.00594	0.0058
523.202	NaN	-4.8e-05	-3.2e-05	1e-06	8e-06	1.1e-05	2.1e-05	-2.3e-05	3.1e-05	5.9e-05	5.5e-05	6e-05	1.3e-05	-8e-05	-3.1e-05	-3.6e-05	-3.4e-05	-3e-06	3.1e-05	2.5e-05	-4.8e-05	-5.3e-05	-6.3e-05	-6.8e-05	-7.8e-05	1e-06	-6.3e-05	3e-06	-6.6e-05	1e-06	-5.3e-05	-0.00016	-0.000389	-0.000471	-0.000534	-0.000254	0.000212	0.00122	0.00214	0.00361	0.00504	0.00608	0.00686	0.00712	0.00696	0.00654	0.00629	0.00591	0.00588
523.793	NaN	3.6e-05	-4e-06	-2.6e-05	-6.8e-05	-1.5e-05	3.5e-05	-4.2e-05	-1.9e-05	-2.1e-05	1.2e-05	6.4e-05	5e-05	-1.2e-05	-3.8e-05	-9e-05	-2.1e-05	2.9e-05	3.8e-05	9.3e-05	-2.5e-05	-3.6e-05	-6e-05	-7.1e-05	-9.5e-05	-8.3e-05	-1.7e-05	-3.5e-05	-4.4e-05	6e-05	-8.4e-05	-0.00018	-0.000366	-0.000469	-0.000542	-0.000267	0.000127	0.00117	0.00205	0.00356	0.00504	0.00615	0.00685	0.00717	0.00695	0.00652	0.00621	0.00595	0.00588
524.383	NaN	1e-06	-5.9e-05	-2.6e-05	2.8e-05	4.4e-05	-2.6e-05	-0.000101	-6.7e-05	-2.2e-05	1e-05	7.2e-05	2.4e-05	-5e-05	-5.4e-05	-4.1e-05	5.4e-05	6.6e-05	2.3e-05	7.6e-05	-4e-06	-1.3e-05	-3.2e-05	-4.1e-05	-6e-05	-0.000102	-6e-06	2.7e-05	-7e-06	6.1e-05	-7.2e-05	-0.000134	-0.000346	-0.000453	-0.000522	-0.00027	0.000102	0.00108	0.00199	0.00351	0.00505	0.00611	0.00687	0.00718	0.00699	0.00661	0.00632	0.00601	0.00585
524.973	NaN	3.3e-05	4e-06	-1.1e-05	9e-06	3e-06	-7.3e-05	-0.000128	-2.2e-05	1.4e-05	4.6e-05	5.2e-05	2e-05	-1.3e-05	-8e-06	-4e-06	8e-06	0	-4.4e-05	4.3e-05	2.6e-05	2e-05	8e-06	2e-06	-1e-05	-2.9e-05	2e-06	2.8e-05	-3.9e-05	-5.4e-05	-2.2e-05	-0.000162	-0.000356	-0.000521	-0.000567	-0.000381	4.4e-05	0.00107	0.00206	0.00345	0.00502	0.00614	0.00693	0.00723	0.00707	0.0066	0.00632	0.00606	0.00594
525.564	NaN	1.4e-05	0	-6e-06	-3.8e-05	-1.6e-05	9e-06	-5.7e-05	-2.3e-05	9e-06	-2.5e-05	-8e-06	5e-06	-1.9e-05	1.4e-05	4e-05	8e-06	4e-06	-2.3e-05	3.4e-05	0	-6e-06	-1.8e-05	-2.3e-05	-3.5e-05	4.3e-05	2.6e-05	1.7e-05	-7.5e-05	-2.7e-05	-4.8e-05	-0.00015	-0.000361	-0.000523	-0.000534	-0.000304	0.000126	0.00106	0.00212	0.00347	0.00501	0.00611	0.00691	0.00728	0.00707	0.00656	0.00637	0.00609	0.00596
526.154	NaN	-2.4e-05	-1.5e-05	-7e-06	1.4e-05	1.8e-05	-2e-06	-2.5e-05	-5.2e-05	-1e-05	9.8e-05	5.7e-05	-3.2e-05	-7.7e-05	-7.9e-05	-4.1e-05	5.4e-05	3.8e-05	-4.2e-05	4.9e-05	4.5e-05	4e-05	3e-05	2.5e-05	1.5e-05	4.6e-05	0	-4.1e-05	-4e-05	1.5e-05	-1.9e-05	-7.2e-05	-0.000435	-0.00054	-0.000489	-0.000239	0.000145	0.00119	0.00217	0.00356	0.00502	0.00615	0.00696	0.0072	0.00697	0.00652	0.00632	0.00602	0.00598
526.745	NaN	-1.7e-05	-2e-05	2.6e-05	7.7e-05	2.6e-05	9e-06	-5.2e-05	-8e-05	-2.8e-05	4.8e-05	5.9e-05	4e-05	-5.7e-05	-6.2e-05	-4.1e-05	1.8e-05	-3.1e-05	-2.4e-05	6.2e-05	2.6e-05	2.1e-05	1e-05	5e-06	-6e-06	-2.8e-05	2.1e-05	-4.9e-05	1.3e-05	0.000105	1.3e-05	-0.000113	-0.000332	-0.000446	-0.000521	-0.000272	0.000103	0.00109	0.0021	0.00349	0.00502	0.00627	0.00707	0.0073	0.00706	0.00664	0.00636	0.00606	0.00598
527.335	NaN	-4.5e-05	-4.8e-05	4.5e-05	2e-05	-3e-06	4e-06	-5.3e-05	-3.9e-05	3.3e-05	8.8e-05	4.4e-05	4e-06	0	4e-06	-6.6e-05	-4.1e-05	1.9e-05	-4e-05	2.2e-05	-3e-06	-9e-06	-2.1e-05	-2.6e-05	-3.8e-05	-2.7e-05	2.7e-05	7e-06	-6.9e-05	3.5e-05	2.6e-05	-0.000147	-0.000344	-0.000477	-0.000601	-0.000294	3e-05	0.000922	0.00211	0.00346	0.005	0.0062	0.00703	0.00742	0.00717	0.00677	0.00648	0.00616	0.00605
527.926	NaN	6.6e-05	-5.3e-05	-5e-05	1e-05	-1.6e-05	-2.3e-05	1.1e-05	1.5e-05	-1e-05	5e-05	1.1e-05	-1.8e-05	-4.6e-05	-6.7e-05	-8.5e-05	-2.6e-05	3.5e-05	4.6e-05	7.5e-05	6e-06	-1e-06	-1.4e-05	-2.1e-05	-3.4e-05	-4e-05	3e-06	-6.3e-05	-7.4e-05	-5e-06	2e-06	-0.000169	-0.000363	-0.000449	-0.000504	-0.0003	3.6e-05	0.000998	0.00201	0.00335	0.00485	0.006	0.00683	0.00736	0.00712	0.00674	0.00643	0.00612	0.00607
528.516	NaN	-1.1e-05	-4.7e-05	4e-06	6.9e-05	-2.9e-05	-4.9e-05	-1.5e-05	1.8e-05	-4e-06	4e-06	-1e-06	-7e-06	-2.5e-05	-6.3e-05	-6.4e-05	-3e-06	4.6e-05	7.7e-05	9.8e-05	4.7e-05	4.2e-05	3.3e-05	2.9e-05	2e-05	1e-06	6e-05	3e-05	2.4e-05	-1.7e-05	1.2e-05	-0.000166	-0.000349	-0.000427	-0.000505	-0.000221	9.9e-05	0.000977	0.00192	0.00331	0.0048	0.00591	0.00681	0.00728	0.00708	0.00668	0.00642	0.00611	0.00611
529.107	NaN	-3.5e-05	-5.2e-05	-2.1e-05	-1e-06	-5.3e-05	-1e-06	-4.9e-05	-6.5e-05	2.1e-05	7.6e-05	6.3e-05	-1.3e-05	-5.9e-05	-2.8e-05	-3.9e-05	7e-06	5e-05	5.5e-05	9.4e-05	5.9e-05	5.4e-05	4.6e-05	4.2e-05	3.3e-05	2e-05	7.7e-05	-4.6e-05	1.5e-05	2.5e-05	-6.3e-05	-0.000162	-0.000302	-0.00043	-0.000502	-0.00022	0.000128	0.00107	0.00199	0.00335	0.00485	0.00598	0.00683	0.00737	0.00716	0.00668	0.00642	0.00602	0.00614
529.697	NaN	-4.3e-05	-5.3e-05	2.7e-05	7e-06	-2.7e-05	-2.3e-05	-3.6e-05	2.5e-05	3.7e-05	3.2e-05	3.4e-05	-1.8e-05	-5.4e-05	-2.4e-05	-6.4e-05	3.3e-05	3.9e-05	-5e-06	8.8e-05	7.4e-05	6.9e-05	6e-05	5.5e-05	4.6e-05	6.1e-05	3.1e-05	-2.2e-05	-0.000105	8.7e-05	-0.0001	-0.000216	-0.000348	-0.000458	-0.000493	-0.000295	0.000101	0.00109	0.00201	0.00343	0.00492	0.00606	0.00686	0.00737	0.00719	0.00667	0.00643	0.0061	0.00612
530.288	NaN	-1.7e-05	-5.8e-05	4.2e-05	7.1e-05	4.3e-05	3.1e-05	-3.2e-05	-2e-05	-1.7e-05	-3.2e-05	2e-05	-8e-06	-2.1e-05	-3.9e-05	-3.9e-05	9e-06	-4.9e-05	-1.2e-05	9.9e-05	6.2e-05	5.7e-05	4.6e-05	4e-05	2.9e-05	-3.9e-05	2.2e-05	-4.5e-05	-9.3e-05	3e-05	-5.6e-05	-0.000229	-0.000401	-0.000513	-0.000456	-0.000223	5e-05	0.000893	0.00191	0.00326	0.00475	0.00596	0.00686	0.00743	0.00716	0.00672	0.00646	0.00611	0.00602
530.879	NaN	-4.2e-05	-6.5e-05	5.5e-05	7e-05	-1.7e-05	5e-05	1.4e-05	-4.7e-05	-4.4e-05	6.3e-05	3.1e-05	-1.1e-05	-2.4e-05	-3e-06	1.9e-05	-6e-06	-3.4e-05	-3.7e-05	5.7e-05	5e-06	-2e-06	-1.6e-05	-2.3e-05	-3.8e-05	-2.2e-05	8.2e-05	-9.5e-05	-0.000109	5.1e-05	9.5e-05	-0.000122	-0.000335	-0.000495	-0.000477	-0.000198	0.000127	0.000912	0.00185	0.00321	0.0048	0.00599	0.00687	0.00738	0.00717	0.00679	0.00656	0.00615	0.00609
531.469	NaN	-2.9e-05	-5e-05	3e-06	1.8e-05	3.3e-05	3.2e-05	-2e-05	1.4e-05	1.3e-05	3.8e-05	-9e-06	-9.2e-05	-8e-05	-5.2e-05	2.1e-05	6e-05	4.2e-05	-3.4e-05	4.7e-05	5.8e-05	5.5e-05	4.9e-05	4.6e-05	3.8e-05	-1.7e-05	-1e-06	3.2e-05	-0.000118	-6e-06	4.3e-05	-0.000126	-0.000286	-0.000407	-0.000506	-0.000192	0.000166	0.000967	0.00183	0.00322	0.00475	0.00591	0.00683	0.00736	0.00722	0.00678	0.00661	0.0061	0.00618
532.06	NaN	4e-06	-6.3e-05	-4e-05	4.5e-05	-1e-06	-2.4e-05	-4.7e-05	-6.5e-05	-4e-05	2.7e-05	7.8e-05	3e-06	-3.7e-05	-2.6e-05	-1.2e-05	2.5e-05	-6e-06	4.1e-05	9.7e-05	0.0001	9.9e-05	9.8e-05	9.7e-05	8.3e-05	-3.9e-05	-2.3e-05	6.3e-05	-9.7e-05	7e-06	-5.5e-05	-0.000142	-0.000228	-0.00035	-0.000441	-0.000232	0.000136	0.00101	0.00199	0.00336	0.00486	0.00597	0.00683	0.00741	0.0072	0.0068	0.00658	0.00605	0.00613
532.651	NaN	-4.2e-05	-1e-05	2.5e-05	0.000104	7.8e-05	7.2e-05	2.1e-05	-8.9e-05	-8e-05	-6e-06	-2.6e-05	-7.4e-05	-2.6e-05	1.4e-05	-1.7e-05	-1.1e-05	-2.1e-05	3.1e-05	7.8e-05	-9e-06	-1.6e-05	-3.1e-05	-3.8e-05	-5.2e-05	1.1e-05	6.9e-05	-1e-05	-0.000123	7e-05	-4.9e-05	-0.000124	-0.000235	-0.000424	-0.000458	-0.000331	0.000112	0.000985	0.00186	0.00323	0.00477	0.00599	0.00685	0.00743	0.00731	0.00683	0.00653	0.00607	0.00611
533.241	NaN	-2e-05	1.8e-05	1.3e-05	7.5e-05	6.3e-05	-1.9e-05	-5.3e-05	1.8e-05	-1.5e-05	-2e-06	-9e-06	-0.000112	-2.6e-05	2.1e-05	2.2e-05	1.1e-05	3e-06	-8e-06	6e-06	1.6e-05	1.7e-05	1.7e-05	1.7e-05	4e-06	1.9e-05	6.5e-05	3.8e-05	-0.000187	-1e-06	1.1e-05	-8.3e-05	-0.000268	-0.000521	-0.000538	-0.000293	5.5e-05	0.000904	0.00176	0.00318	0.00471	0.00592	0.00683	0.00752	0.00745	0.00688	0.00656	0.00617	0.00613
533.832	NaN	4.4e-05	6.2e-05	5.4e-05	1.5e-05	-1.7e-05	7e-06	-3e-06	3e-05	-6e-06	-7e-06	-5.7e-05	-8.4e-05	-4.1e-05	3.3e-05	2e-06	-3e-06	-2.6e-05	-6e-05	1.1e-05	-1e-05	-1.4e-05	-2.2e-05	-2.7e-05	6e-06	8.1e-05	3.8e-05	9e-06	-0.000184	-4e-05	-7.8e-05	-0.000209	-0.000392	-0.000539	-0.000586	-0.000306	3.4e-05	0.000784	0.00165	0.00313	0.00464	0.00587	0.00685	0.00745	0.00728	0.00685	0.00662	0.00626	0.00613
534.423	NaN	3.3e-05	0.000106	1.8e-05	-5.7e-05	-1.7e-05	1.3e-05	-1.6e-05	-5.1e-05	-5.2e-05	4e-06	-1.9e-05	1e-06	3.4e-05	8.1e-05	-4.1e-05	-3.6e-05	2e-06	-0.000101	7e-05	-1e-05	-2.3e-05	-4.9e-05	-6.2e-05	-3.8e-05	3e-05	-2.3e-05	3.3e-05	-3.6e-05	-3.1e-05	-4e-05	-0.000229	-0.000278	-0.000448	-0.000642	-0.000203	0.000101	0.000943	0.00178	0.00321	0.00466	0.00583	0.00679	0.0075	0.00728	0.0069	0.00669	0.00623	0.00607
535.014	NaN	-8e-06	2.6e-05	1.8e-05	-4.6e-05	-8e-06	-2.6e-05	-9.2e-05	-4.9e-05	1.4e-05	2.9e-05	4.9e-05	2e-06	-2.3e-05	3.6e-05	-2.9e-05	-4e-05	4e-06	1.4e-05	0.000109	3.6e-05	2.8e-05	1.1e-05	2e-06	4.2e-05	1.1e-05	3.4e-05	-2.6e-05	-6.6e-05	3.1e-05	4e-06	-0.0002	-0.000205	-0.000432	-0.000639	-0.000178	0.000131	0.00094	0.00177	0.00313	0.00462	0.00571	0.00673	0.00755	0.00738	0.00686	0.00666	0.00614	0.00609
535.605	NaN	7e-06	-4.2e-05	-2.2e-05	-3.9e-05	-2.6e-05	-2.5e-05	-0.000104	-0.000109	3.3e-05	-1.2e-05	8e-06	2.1e-05	-4e-06	-2.7e-05	3.3e-05	2.7e-05	0.000114	0.000102	9.9e-05	-3e-06	-1.2e-05	-2.8e-05	-3.7e-05	-4.2e-05	-2.6e-05	6.6e-05	-0.000131	-0.000164	-9e-06	-2.9e-05	-0.00017	-0.000331	-0.000442	-0.000546	-0.000327	1e-06	0.000881	0.00174	0.00307	0.00451	0.00566	0.00667	0.00742	0.00732	0.00687	0.00669	0.00619	0.00618
536.196	NaN	-9e-06	-4.5e-05	9e-06	1.6e-05	-1e-05	-2.2e-05	-0.000108	4.8e-05	3.5e-05	7.1e-05	7.5e-05	1e-05	-2.9e-05	-2e-06	1.7e-05	1.9e-05	-1.7e-05	-5.1e-05	1.3e-05	-3.6e-05	-4.2e-05	-5.4e-05	-6e-05	-4.9e-05	-7.4e-05	7.2e-05	-6.4e-05	-0.000106	4.2e-05	-6.5e-05	-0.000148	-0.00031	-0.000462	-0.000489	-0.00023	0.000118	0.000974	0.00184	0.00319	0.00465	0.00583	0.00679	0.00753	0.00736	0.00693	0.00656	0.00618	0.00624
536.787	NaN	-6.1e-05	-3.2e-05	-2.2e-05	-9e-06	3.9e-05	-3e-06	-8.6e-05	1.9e-05	2.2e-05	2.7e-05	6.2e-05	-3.2e-05	-7.4e-05	3.7e-05	-4.4e-05	-4.2e-05	-3.3e-05	4.5e-05	0.000173	7.9e-05	6.9e-05	4.9e-05	4e-05	1.8e-05	-8e-05	-1.8e-05	-6e-05	-4.8e-05	0.000106	-3.2e-05	-0.000166	-0.000233	-0.000366	-0.000415	-0.000151	0.000173	0.000996	0.00184	0.00323	0.00462	0.00576	0.00677	0.00749	0.00732	0.00691	0.00653	0.0062	0.00622
537.378	NaN	-5.6e-05	2.8e-05	-9e-06	9e-06	3.5e-05	5e-05	3.8e-05	-2.9e-05	-5.9e-05	8.3e-05	8e-06	-8.3e-05	-5.1e-05	2.9e-05	-6.4e-05	-4.6e-05	-5e-06	5.1e-05	0.000102	1e-05	2e-06	-1.3e-05	-2.1e-05	-4e-06	-2.4e-05	1.6e-05	-4.2e-05	1.8e-05	0.000165	5.3e-05	-6.5e-05	-0.000243	-0.000432	-0.00044	-0.000236	0.00013	0.000909	0.00173	0.00318	0.00453	0.00561	0.00666	0.00732	0.0072	0.007	0.00656	0.00622	0.00615
537.969	NaN	-2.3e-05	-2e-05	-1.2e-05	8e-05	8e-06	-1e-05	-3.3e-05	-4.3e-05	-7.6e-05	1.4e-05	1.2e-05	2.6e-05	1.8e-05	3.1e-05	-1.7e-05	-2.5e-05	2.7e-05	2e-05	5.8e-05	-3.8e-05	-4.7e-05	-6.4e-05	-7.2e-05	3.4e-05	2.2e-05	6.9e-05	2.3e-05	3.1e-05	0.000175	5.6e-05	-7e-05	-0.000234	-0.00038	-0.00038	-0.000134	0.000106	0.000883	0.00169	0.00308	0.0045	0.00569	0.00669	0.00743	0.00733	0.00695	0.00663	0.00629	0.0062
538.56	NaN	3.1e-05	-1.8e-05	-8e-05	1.9e-05	-8.9e-05	-6.1e-05	-1e-05	-2.8e-05	-6.8e-05	4.9e-05	8.2e-05	4.6e-05	-4.6e-05	-1.8e-05	-2.2e-05	-9e-06	3e-05	6.3e-05	9.9e-05	3e-05	2.4e-05	1.3e-05	7e-06	2e-06	4e-06	9.9e-05	-2.8e-05	-1.7e-05	9.6e-05	-0.000141	-0.000101	-0.000235	-0.000332	-0.000415	-0.000152	4.1e-05	0.000827	0.00171	0.003	0.00436	0.00564	0.00665	0.00756	0.00738	0.00699	0.00668	0.00631	0.0063
539.151	NaN	1.8e-05	-8.1e-05	-7e-05	-1.4e-05	-6e-06	7e-06	-5.3e-05	-5e-05	-7.1e-05	5.9e-05	8.5e-05	8.3e-05	5.1e-05	8.2e-05	-9e-06	-2e-06	-4.5e-05	-5.3e-05	2.5e-05	1e-05	6e-06	0	-3e-06	-2.7e-05	-3.5e-05	-9e-06	-0.000111	-1.4e-05	0.000101	-9.1e-05	-0.000158	-0.000241	-0.000395	-0.00041	-0.000262	0.000119	0.000943	0.00169	0.00297	0.0044	0.00556	0.00659	0.00756	0.00741	0.00703	0.00674	0.0063	0.00625
539.742	NaN	-7e-06	-7.4e-05	-1.6e-05	-3.9e-05	1e-06	-2.7e-05	-2e-06	8e-06	1.3e-05	8e-06	-4.5e-05	-3.8e-05	1.2e-05	8.3e-05	4.8e-05	5.9e-05	1.6e-05	-6e-05	2.9e-05	1.7e-05	1.3e-05	5e-06	1e-06	-3e-05	-5.6e-05	5.1e-05	-7e-06	-1.4e-05	6.9e-05	-7.3e-05	-0.000106	-0.000291	-0.000401	-0.000517	-0.000232	1.9e-05	0.000747	0.00156	0.00289	0.00427	0.00549	0.00655	0.00747	0.00737	0.00707	0.00672	0.00633	0.00629
540.333	NaN	-5.1e-05	-4.4e-05	0.000115	3.8e-05	2.1e-05	-7.8e-05	-7.6e-05	2.8e-05	3.6e-05	2e-05	8e-06	-2.2e-05	4e-06	9.7e-05	-1.6e-05	6.5e-05	-3.5e-05	-4.1e-05	-7e-06	7e-06	8e-06	9e-06	1e-05	2.8e-05	9e-06	4.3e-05	3.7e-05	4e-06	5.2e-05	-8.3e-05	-0.000113	-0.000202	-0.000448	-0.000469	-0.000262	2.5e-05	0.000754	0.00152	0.00279	0.00412	0.00546	0.00651	0.0074	0.00732	0.00706	0.00669	0.00642	0.00636
540.924	NaN	-3.2e-05	-6.8e-05	8e-06	4.3e-05	1.9e-05	1.2e-05	-6e-05	1e-06	0	3.2e-05	-3.6e-05	-5.3e-05	-3.8e-05	6.6e-05	-4.9e-05	5e-05	2.8e-05	2e-06	5.1e-05	1.8e-05	1.4e-05	7e-06	3e-06	0.000106	6.3e-05	6.4e-05	7.8e-05	4.8e-05	7.8e-05	-3.5e-05	-0.000124	-0.000241	-0.000392	-0.000424	-0.000309	-4.5e-05	0.000721	0.00151	0.00287	0.00418	0.00543	0.00652	0.00749	0.00743	0.00704	0.00666	0.0064	0.00634
541.515	NaN	-5.2e-05	-2e-05	3.3e-05	-6e-06	-1.6e-05	8.8e-05	6.8e-05	-3.8e-05	-1.3e-05	-1.6e-05	-4.7e-05	-5e-06	3.1e-05	8.1e-05	-7e-05	-3.3e-05	2.5e-05	-4e-06	1.1e-05	-2.8e-05	-3.1e-05	-3.8e-05	-4.2e-05	6e-06	-7.5e-05	5.2e-05	3.3e-05	0.000105	0.000131	-7e-05	-0.000135	-0.000234	-0.000454	-0.00037	-0.000234	1.6e-05	0.000799	0.00166	0.00296	0.00419	0.00545	0.0066	0.00746	0.00749	0.00695	0.0068	0.00637	0.00628
542.107	NaN	2e-06	3e-06	6.9e-05	3e-05	0	5.1e-05	-2.6e-05	4e-05	2.1e-05	7e-06	-5.2e-05	1.3e-05	-8e-06	2.9e-05	7e-06	-1.4e-05	-6.8e-05	-7.7e-05	-5.4e-05	-3.2e-05	-3.1e-05	-2.9e-05	-2.8e-05	5.7e-05	-7.1e-05	7e-06	-3.3e-05	3e-05	7.7e-05	1e-06	-0.000238	-0.000241	-0.000303	-0.000387	-0.000157	9.9e-05	0.000839	0.00169	0.00297	0.00424	0.00549	0.00654	0.00751	0.00744	0.00694	0.00686	0.00642	0.00635
542.698	NaN	3.5e-05	3.8e-05	7.9e-05	-1.5e-05	-3.7e-05	4e-05	-2.4e-05	8.4e-05	6e-05	5e-06	-2e-05	-3e-05	-4.4e-05	-2.7e-05	-3.7e-05	-1.5e-05	-7e-06	-7.6e-05	-3.4e-05	-1.2e-05	-1.3e-05	-1.3e-05	-1.3e-05	4.7e-05	-1.8e-05	-4e-05	-1.3e-05	4.1e-05	5.3e-05	-3e-05	-0.000273	-0.000206	-0.000366	-0.000343	-0.000167	9.2e-05	0.000793	0.0016	0.00296	0.00427	0.00545	0.0065	0.00749	0.00745	0.00704	0.00684	0.00646	0.00635
543.289	NaN	9e-06	-2e-06	1.6e-05	-5e-05	1.9e-05	1.5e-05	6.6e-05	6.6e-05	6e-05	3e-06	4e-06	1.8e-05	-1.7e-05	4e-05	-9.8e-05	-1.8e-05	-2.4e-05	-4.7e-05	-4.4e-05	4e-06	8e-06	1.5e-05	1.8e-05	0.000148	3.7e-05	5.8e-05	-1.6e-05	-8e-06	3.2e-05	-4.8e-05	-0.000118	-0.00013	-0.000361	-0.000294	-0.000218	6.3e-05	0.000744	0.00153	0.00284	0.00429	0.00552	0.00649	0.00753	0.00743	0.00707	0.00682	0.00645	0.00637
543.88	NaN	-3.3e-05	4e-06	-1.3e-05	-8.1e-05	-3.1e-05	-8.5e-05	6e-06	2.9e-05	3.6e-05	8.6e-05	4.6e-05	8e-06	3e-05	0.000107	-5.1e-05	2.4e-05	1.4e-05	3.1e-05	-2.8e-05	-3.4e-05	-3.3e-05	-3e-05	-2.9e-05	2.7e-05	-6.5e-05	1.4e-05	-7e-06	2e-05	2.2e-05	-6.2e-05	4.2e-05	-0.000113	-0.000289	-0.000267	-0.000301	-3.2e-05	0.000701	0.00145	0.0028	0.00426	0.00548	0.00651	0.00761	0.00747	0.0071	0.00683	0.00648	0.00638
544.472	NaN	3.5e-05	-5.2e-05	4e-05	3.4e-05	-2.3e-05	-4e-05	-1.3e-05	-6.5e-05	-2e-05	3.8e-05	1e-06	2.3e-05	-6e-06	9.8e-05	-3e-05	1.4e-05	-2.8e-05	2e-05	-2.7e-05	-8.9e-05	-9.2e-05	-9.7e-05	-9.9e-05	5e-06	-7.4e-05	-4.3e-05	-2e-05	1e-06	3e-06	-2.2e-05	-7.1e-05	-0.000231	-0.000419	-0.000404	-0.000296	-0.000125	0.000615	0.00135	0.00268	0.00404	0.00533	0.0065	0.00744	0.00747	0.0071	0.0068	0.00646	0.00635
545.063	NaN	-6e-06	0	9.8e-05	7.1e-05	2e-05	-5e-06	-3.7e-05	-0.000106	-4.9e-05	2.3e-05	-6.8e-05	3e-06	3e-06	6.7e-05	-4.3e-05	5.1e-05	2.9e-05	-9e-06	-3.6e-05	-7.7e-05	-7.9e-05	-8.4e-05	-8.6e-05	3.3e-05	-7.6e-05	-3.3e-05	-8.9e-05	-7.4e-05	-2.6e-05	-3.5e-05	-0.000106	-0.000258	-0.000285	-0.000385	-0.000205	3.1e-05	0.000675	0.00142	0.00275	0.00401	0.0054	0.00653	0.00742	0.00747	0.00704	0.00676	0.00648	0.00639
545.654	NaN	-1.8e-05	4.9e-05	8.2e-05	3.9e-05	-5e-06	-3.1e-05	1.9e-05	-3.5e-05	-6.6e-05	-2.7e-05	-7.2e-05	-6.7e-05	-2.3e-05	5e-05	-2e-05	6.7e-05	1.1e-05	-5.8e-05	6.8e-05	-3.7e-05	-4.8e-05	-6.9e-05	-8e-05	-8.5e-05	-9.3e-05	-1.2e-05	-0.000107	-9.7e-05	-1e-06	-0.000135	-8.4e-05	-0.000195	-0.000285	-0.000353	-0.000217	8.7e-05	0.000741	0.00151	0.00284	0.00405	0.0055	0.00659	0.00756	0.00758	0.00722	0.00679	0.00651	0.00641
546.246	NaN	-7.1e-05	-1.7e-05	8.3e-05	3.8e-05	-4.1e-05	-3.2e-05	-4.3e-05	-9e-06	-1.3e-05	-7e-06	2.6e-05	-0.000104	-6.2e-05	6e-05	-3.5e-05	1.1e-05	4.7e-05	-3.6e-05	9.5e-05	4.5e-05	3.7e-05	2.3e-05	1.5e-05	8e-06	-2.6e-05	-1.3e-05	-7.6e-05	-6.9e-05	8e-05	-7.4e-05	-0.000108	-0.00021	-0.000237	-0.000479	-0.000225	0.000138	0.000783	0.00157	0.00292	0.00415	0.00548	0.00659	0.00768	0.00766	0.0073	0.00692	0.00651	0.00642
546.837	NaN	3e-06	0	0.000106	2.9e-05	1.1e-05	-4.4e-05	-3.7e-05	-9e-06	-2.8e-05	1.4e-05	-2.2e-05	-0.000101	-6.1e-05	7.7e-05	-5e-06	-2.1e-05	9.6e-05	1e-06	-5.6e-05	1.7e-05	2.2e-05	3.3e-05	3.9e-05	4.9e-05	7e-06	-8e-06	-1e-06	-1.5e-05	1e-05	-0.000105	-0.00011	-0.000169	-0.000289	-0.000335	-0.000207	0.000134	0.000679	0.00148	0.00289	0.00412	0.00543	0.00666	0.00761	0.00773	0.00735	0.00689	0.00645	0.00644
547.429	NaN	-5e-06	1.5e-05	2.2e-05	1.7e-05	-1e-05	-3.5e-05	-1.9e-05	2.6e-05	0	5.8e-05	-3e-05	-1.6e-05	-4e-06	1e-06	-3.9e-05	1.9e-05	4.9e-05	-5e-06	1e-05	1e-06	-1e-06	-4e-06	-5e-06	1.1e-05	-1.9e-05	-2.9e-05	-1.1e-05	6.5e-05	5.3e-05	-5.4e-05	-9.2e-05	-0.00028	-0.000414	-0.000478	-0.000268	-5e-06	0.000639	0.00133	0.00266	0.00396	0.00528	0.00643	0.00755	0.0076	0.00731	0.00698	0.00658	0.00651
548.02	NaN	-5.2e-05	-1e-05	-9e-06	3.9e-05	-3.2e-05	-4.2e-05	-9.1e-05	-1.8e-05	3.2e-05	6.1e-05	7.9e-05	1.9e-05	1.4e-05	1.9e-05	-3.2e-05	-7e-06	-6e-06	8e-06	6.8e-05	-1.1e-05	-1.7e-05	-3.1e-05	-3.7e-05	4.9e-05	2.3e-05	-3.3e-05	-3.2e-05	4.3e-05	9.2e-05	-9e-06	-3.9e-05	-0.000163	-0.000363	-0.000435	-0.000242	-6.5e-05	0.000461	0.0012	0.00249	0.00384	0.00513	0.0063	0.00738	0.00746	0.00724	0.00695	0.00663	0.00659
548.612	NaN	1e-06	4.7e-05	7.2e-05	-1.8e-05	-6.8e-05	-2.1e-05	-0.000124	-3e-05	9e-06	3.9e-05	7.2e-05	7.7e-05	-3.8e-05	3.9e-05	4e-06	0	-2.5e-05	-6.3e-05	2.9e-05	3.2e-05	3e-05	2.6e-05	2.4e-05	3.8e-05	5e-05	4.7e-05	-3.8e-05	-1.3e-05	7e-05	-5.7e-05	-7.4e-05	-0.000135	-0.000278	-0.000425	-0.00022	-2e-06	0.000635	0.00134	0.00264	0.00399	0.00521	0.00644	0.00755	0.00757	0.00728	0.00694	0.0066	0.00652
549.203	NaN	-3.4e-05	1.1e-05	3.8e-05	4e-05	-5.2e-05	-2.5e-05	-4.4e-05	4.7e-05	-7e-06	1e-06	-1.3e-05	-2e-06	-9.1e-05	1.1e-05	-1.1e-05	3e-05	9e-06	-3e-06	0.000121	3.2e-05	2.4e-05	6e-06	-3e-06	2.7e-05	0	-6.5e-05	-4.1e-05	-5e-05	-3.9e-05	-4.2e-05	-7.6e-05	-0.000227	-0.000303	-0.000443	-0.000209	3.8e-05	0.000642	0.00144	0.00272	0.00406	0.00529	0.00641	0.00749	0.0077	0.00728	0.00695	0.00656	0.0065
549.795	NaN	-0.000114	-7e-05	3.3e-05	4.5e-05	1.4e-05	3.1e-05	0.000107	3.9e-05	5.6e-05	7.5e-05	-4.9e-05	7e-06	2.3e-05	2.7e-05	-7.2e-05	-0.000125	-9e-05	4.6e-05	5.3e-05	-9e-06	-1.2e-05	-2e-05	-2.3e-05	4.5e-05	2.7e-05	5.3e-05	-4.4e-05	-6.4e-05	-5.1e-05	-0.0001	-0.000125	-0.00025	-0.000261	-0.000319	-0.000176	0.00014	0.000737	0.00145	0.00272	0.00413	0.00535	0.00643	0.00749	0.00765	0.00729	0.00693	0.00662	0.00648
550.387	NaN	-3.7e-05	-5.4e-05	-3.5e-05	5.6e-05	2.8e-05	-2.1e-05	-1.6e-05	-4e-06	4.1e-05	0.000126	2.5e-05	2.4e-05	-1e-06	1.4e-05	-2e-05	-0.000125	-4.6e-05	3.7e-05	3e-06	-7.1e-05	-7.5e-05	-8.3e-05	-8.7e-05	3.3e-05	7e-06	6.5e-05	-5.6e-05	-6.8e-05	2.4e-05	-0.000123	-0.00014	-0.000167	-0.000302	-0.000293	-0.000136	0.000137	0.000786	0.00155	0.00284	0.00414	0.00528	0.00645	0.00754	0.00769	0.00729	0.00702	0.00665	0.00657
550.978	NaN	2.6e-05	-1.2e-05	-8.7e-05	4.6e-05	7e-06	-7.2e-05	-2e-06	6.4e-05	2.1e-05	4.7e-05	-2.6e-05	-5.7e-05	-1.4e-05	4.4e-05	2.5e-05	-1.2e-05	-3.2e-05	1.3e-05	3.7e-05	-4.8e-05	-5.4e-05	-6.6e-05	-7.2e-05	2.6e-05	-2.2e-05	2.8e-05	-2.6e-05	-1.5e-05	3.5e-05	-1.4e-05	-7.6e-05	-6.7e-05	-0.000249	-0.000345	-0.000157	9.2e-05	0.000702	0.00152	0.00285	0.00411	0.00538	0.00653	0.00762	0.00784	0.00737	0.0071	0.00675	0.00667
551.57	NaN	-4e-06	1.5e-05	-2.4e-05	-7.1e-05	-5.7e-05	-5.4e-05	-1.5e-05	6.1e-05	-2.4e-05	5e-06	1.5e-05	-5.6e-05	0	6.1e-05	-4.6e-05	4.4e-05	4e-05	2.6e-05	6.8e-05	-4.1e-05	-4.9e-05	-6.6e-05	-7.5e-05	3.1e-05	1.3e-05	2.5e-05	3.4e-05	4.2e-05	3.7e-05	-6.6e-05	-0.000132	-0.00015	-0.000285	-0.000388	-0.000273	-3.1e-05	0.000592	0.00145	0.00278	0.00398	0.00528	0.00653	0.00756	0.00772	0.00739	0.00702	0.00673	0.00667
552.162	NaN	-6e-06	0.000106	0.000124	-2.3e-05	-1e-05	1.4e-05	-9.7e-05	-1.9e-05	3e-05	6.8e-05	-1.8e-05	-6.5e-05	-2.9e-05	2.9e-05	-0.00013	-3.2e-05	5e-05	-2.1e-05	1.2e-05	-4.6e-05	-5.1e-05	-6.2e-05	-6.7e-05	6.4e-05	4.5e-05	-3.4e-05	-8.2e-05	8.5e-05	8.3e-05	-9.2e-05	-0.000105	-0.000224	-0.000429	-0.000372	-0.000299	-0.000103	0.000524	0.00128	0.00264	0.00377	0.00509	0.00638	0.00756	0.00769	0.00744	0.00708	0.00666	0.0066
552.753	NaN	-3e-05	6.4e-05	8e-05	2e-05	-5.3e-05	-3.3e-05	-4.7e-05	-2.6e-05	-2.6e-05	0.000114	-2.9e-05	-5e-05	-3.1e-05	8.1e-05	-2.3e-05	-4.1e-05	3.2e-05	4e-05	-2.3e-05	-4.3e-05	-4.3e-05	-4.4e-05	-4.4e-05	2e-05	1.9e-05	-5.9e-05	-9.3e-05	9e-06	8.8e-05	-8.4e-05	-0.000134	-0.000228	-0.000422	-0.000392	-0.000256	-2.6e-05	0.000513	0.00118	0.00243	0.00366	0.00491	0.00624	0.00747	0.0076	0.00743	0.00709	0.00667	0.00657
553.345	NaN	-4.8e-05	3.3e-05	1.2e-05	1.5e-05	-4e-05	4.1e-05	-4e-05	-3.6e-05	3.2e-05	0.000127	7.4e-05	5.9e-05	2e-05	2.5e-05	-6.6e-05	-6.5e-05	9e-06	-4.6e-05	-2.3e-05	-7e-06	-7e-06	-7e-06	-7e-06	3.8e-05	-1e-06	-4.4e-05	-8.8e-05	-1.3e-05	0.000145	-3.9e-05	-0.000105	-0.000157	-0.000373	-0.000318	-0.000139	0.000118	0.000661	0.00131	0.00264	0.0038	0.00513	0.00628	0.00738	0.00758	0.00744	0.00711	0.00677	0.0066
553.937	NaN	-3e-05	3e-06	-7e-06	1.7e-05	-2.5e-05	9.1e-05	-9.3e-05	-2.3e-05	4.9e-05	6.2e-05	8.8e-05	-1.8e-05	-6.9e-05	3.6e-05	-2.7e-05	1.8e-05	-2.4e-05	2.4e-05	1e-06	-6.5e-05	-6.8e-05	-7.6e-05	-7.9e-05	-1.8e-05	-2.1e-05	3e-05	-9.5e-05	4.2e-05	9.9e-05	3.2e-05	-7.8e-05	-0.000139	-0.000269	-0.000251	-8.9e-05	0.000144	0.000606	0.00136	0.00265	0.00377	0.00511	0.00635	0.00734	0.00771	0.00738	0.00705	0.00673	0.00664
554.529	NaN	-2.2e-05	1.8e-05	-4.2e-05	1e-05	8e-06	3e-05	-2.6e-05	-1.8e-05	5.6e-05	9.5e-05	2.1e-05	-1.9e-05	-2.9e-05	4.4e-05	-4.1e-05	-4.4e-05	-3.1e-05	4.7e-05	-1.8e-05	-7.5e-05	-7.7e-05	-8.1e-05	-8.4e-05	-0.000114	-3.8e-05	1.3e-05	-0.000128	-1.3e-05	2.1e-05	-2.4e-05	-0.000147	-0.000229	-0.000253	-0.000219	-0.000133	0.00011	0.00062	0.00146	0.00267	0.00374	0.00509	0.00632	0.00738	0.00772	0.00744	0.00712	0.00668	0.00662
555.121	NaN	1e-06	-3.3e-05	-3.5e-05	1.8e-05	7.7e-05	3e-05	7e-06	-1.5e-05	-1.8e-05	-4e-06	1.8e-05	7e-05	-1.4e-05	1.6e-05	-9.6e-05	-4.2e-05	-1e-06	2.7e-05	-9e-06	-5e-05	-5.2e-05	-5.6e-05	-5.8e-05	-7.3e-05	-5.2e-05	-5e-05	-0.000106	9e-06	-5.7e-05	-2.8e-05	-6.4e-05	-0.000257	-0.000345	-0.000309	-0.000179	7.1e-05	0.000637	0.00137	0.00264	0.00381	0.00514	0.0064	0.00739	0.0078	0.00746	0.00715	0.00669	0.0066
555.713	NaN	-1e-05	-2.3e-05	-2e-06	6e-05	4.8e-05	2.9e-05	-2.8e-05	1.3e-05	-3e-05	-3.4e-05	-3.1e-05	1.1e-05	-7e-05	1.9e-05	-5.3e-05	6e-06	6.2e-05	-3e-06	0	-6.8e-05	-7.3e-05	-8.3e-05	-8.8e-05	1.4e-05	8.9e-05	-5.2e-05	-3.3e-05	0.000173	2.8e-05	-1.4e-05	-4.9e-05	-0.000158	-0.000261	-0.00031	-6.3e-05	0.000179	0.000672	0.00131	0.00258	0.00372	0.00506	0.00636	0.00749	0.00772	0.00746	0.00709	0.00672	0.00668
556.304	NaN	-2.2e-05	-2.2e-05	5.5e-05	0.000114	3.6e-05	-2e-05	1.2e-05	-6.7e-05	-4.5e-05	2.9e-05	5.3e-05	-5.7e-05	-0.000118	-7.8e-05	-1e-06	0.000113	2e-05	-7.3e-05	3.6e-05	-5.4e-05	-6.2e-05	-7.9e-05	-8.7e-05	-8e-06	-4.3e-05	-5e-05	-5.3e-05	5.5e-05	0.000126	-2.9e-05	-7.8e-05	-0.00024	-0.000306	-0.000272	-0.000197	6.9e-05	0.000599	0.00124	0.00242	0.00357	0.00498	0.00614	0.00745	0.00769	0.00754	0.00721	0.00678	0.00671
556.896	NaN	-6.3e-05	-0.00011	2.8e-05	4.2e-05	-9e-06	-4.5e-05	-1.7e-05	1.5e-05	1.5e-05	2.3e-05	9.4e-05	8e-06	-1.5e-05	-2.4e-05	-1.4e-05	5.8e-05	2e-05	8e-06	2.5e-05	-4.8e-05	-5.4e-05	-6.4e-05	-6.9e-05	-1.5e-05	-0.000113	-5.2e-05	-9.6e-05	-5e-05	7.9e-05	-7.3e-05	-0.000127	-0.000245	-0.000302	-0.000284	-0.00014	5.6e-05	0.000735	0.00133	0.0025	0.00369	0.00499	0.00625	0.00741	0.00773	0.00749	0.00719	0.00682	0.00669
557.488	NaN	-4.4e-05	-3.9e-05	8e-05	4e-05	-2e-06	5e-06	-9.2e-05	-1e-05	3.3e-05	2.7e-05	2.1e-05	-5.2e-05	1.9e-05	-1e-05	-4.2e-05	3.5e-05	5.2e-05	-2.4e-05	2.7e-05	-8.9e-05	-9.8e-05	-0.000117	-0.000126	-1.2e-05	1.5e-05	4e-05	-0.000192	4.7e-05	9e-06	-3.4e-05	-7.3e-05	-0.000219	-0.000269	-0.000243	-0.000171	0.00012	0.000814	0.00141	0.00267	0.00383	0.00501	0.0064	0.0075	0.00786	0.00755	0.00719	0.0068	0.00672
558.08	NaN	-4.8e-05	4.1e-05	3.8e-05	1.4e-05	-6.3e-05	6.6e-05	-0.000108	-9.5e-05	3.4e-05	5.5e-05	-2.2e-05	-2.3e-05	-3.4e-05	7.2e-05	-1e-05	6.4e-05	3.2e-05	-1.8e-05	2.9e-05	-6.7e-05	-7.4e-05	-8.9e-05	-9.7e-05	-1.8e-05	6.2e-05	-9.9e-05	-0.000145	6.8e-05	-2.3e-05	-4.3e-05	-5.8e-05	-0.000198	-0.000305	-0.000287	-0.000141	0.000224	0.000739	0.00137	0.0027	0.00381	0.00509	0.00638	0.00753	0.00789	0.00768	0.0073	0.00685	0.0068
558.672	NaN	1.2e-05	3.5e-05	4.1e-05	-3e-05	-5.7e-05	-3e-06	-0.000112	-7e-05	4.4e-05	9.2e-05	2.6e-05	-4e-06	-4.6e-05	7e-06	-1.1e-05	5.7e-05	1.9e-05	-2.2e-05	5e-06	2.4e-05	2.5e-05	2.7e-05	2.7e-05	-5.1e-05	3.7e-05	-4.3e-05	-9.1e-05	9e-06	1.3e-05	-7.8e-05	-8.8e-05	-0.000221	-0.000337	-0.00028	-0.000103	0.000229	0.000707	0.00138	0.00253	0.00365	0.00511	0.00622	0.00743	0.0078	0.00764	0.0073	0.00684	0.00679
559.265	NaN	2.4e-05	7.1e-05	-5.4e-05	-3e-05	-6.1e-05	-6.5e-05	-6.1e-05	-4.1e-05	3.2e-05	7.6e-05	3e-06	-6.3e-05	-4.1e-05	1e-05	-1.7e-05	7.2e-05	8.4e-05	8e-05	2e-05	5e-06	5e-06	5e-06	5e-06	-7e-06	4.9e-05	5.6e-05	-7e-05	5.1e-05	2.9e-05	-8.1e-05	-9.2e-05	-0.000197	-0.000311	-0.000256	-9.1e-05	0.000149	0.000591	0.00124	0.00236	0.0036	0.00499	0.00615	0.00743	0.00779	0.00753	0.00726	0.00691	0.00678
559.857	NaN	-4.8e-05	8e-06	-4.4e-05	3.7e-05	2.4e-05	-9e-05	-6e-05	-5.9e-05	2.2e-05	5.4e-05	3e-05	-2.4e-05	-3e-06	3.2e-05	-3e-05	-1.4e-05	1.9e-05	9.2e-05	5.7e-05	-8.5e-05	-9.3e-05	-0.00011	-0.000113	1e-05	5.2e-05	7.6e-05	-9.8e-05	5.1e-05	3.8e-05	-5.4e-05	-9.9e-05	-0.000134	-0.000196	-0.000235	-0.00014	8.3e-05	0.000629	0.00118	0.00233	0.00358	0.00484	0.0061	0.00735	0.00781	0.00756	0.00715	0.00685	0.00674
560.449	NaN	-1e-06	1.8e-05	2.3e-05	-7e-06	1.7e-05	-2.3e-05	-4e-05	-8.6e-05	-6.6e-05	7.1e-05	-1.1e-05	-2.3e-05	-2.5e-05	1.3e-05	-5.2e-05	-3e-06	3.7e-05	5.9e-05	6.3e-05	-3.8e-05	-4.4e-05	-5.8e-05	-5.7e-05	1.3e-05	0.000122	7.5e-05	-0.000118	-7e-06	0.000145	-6.9e-05	-9e-05	-0.000176	-0.000232	-0.000294	-0.000182	8.3e-05	0.000585	0.00119	0.00237	0.00359	0.00471	0.00603	0.0074	0.00777	0.00759	0.00726	0.00692	0.00677
561.041	NaN	-1.6e-05	3.2e-05	5.5e-05	1.1e-05	-2.7e-05	-8e-05	-2.1e-05	2.2e-05	5.3e-05	7e-05	-7.8e-05	-1.5e-05	-4.4e-05	3.3e-05	-6.5e-05	-3.8e-05	8e-06	1.9e-05	8.2e-05	4e-06	-3e-06	-1.5e-05	-1.7e-05	7e-06	0.00011	3.4e-05	-0.000124	-9.6e-05	6.7e-05	-9.5e-05	-0.000115	-0.00017	-0.000249	-0.000325	-0.000208	5.4e-05	0.000593	0.00121	0.0024	0.00361	0.00478	0.00621	0.00744	0.00773	0.00758	0.00725	0.00686	0.00673
561.633	NaN	-5.2e-05	6.8e-05	3.4e-05	1.2e-05	2e-06	-3.9e-05	-6.3e-05	-1.7e-05	4e-06	2.6e-05	-6.6e-05	2e-05	-2.2e-05	3.9e-05	4.8e-05	2.4e-05	-2e-05	1.9e-05	2.6e-05	-3.8e-05	-4.2e-05	-5.1e-05	-4.5e-05	0	4.1e-05	1.5e-05	-9.9e-05	-9e-06	4.7e-05	-9.1e-05	-4.5e-05	-0.000139	-0.000265	-0.000238	-0.00014	0.000107	0.000557	0.00114	0.00237	0.00358	0.00491	0.00628	0.00747	0.00786	0.00766	0.00728	0.00688	0.00674
562.225	NaN	-0.000102	-2.5e-05	4.9e-05	-1.3e-05	1.5e-05	2.8e-05	-7.6e-05	-1.6e-05	1e-05	4.9e-05	-6e-05	3.9e-05	-1.1e-05	6.4e-05	4e-06	-2e-06	1e-05	4.4e-05	-2e-06	-5.3e-05	-5.6e-05	-6.1e-05	-6.4e-05	-3.8e-05	3.4e-05	-4e-06	-7.2e-05	2e-05	0.000107	-0.000123	-0.000117	-0.000128	-0.000224	-0.000216	-0.000149	8.7e-05	0.000667	0.00122	0.0024	0.00362	0.00501	0.00623	0.00742	0.00793	0.00768	0.00736	0.007	0.00685
562.817	NaN	-9.1e-05	-5.6e-05	-1.9e-05	-5.6e-05	-6e-06	2e-06	-1.9e-05	-2.8e-05	4e-06	0.000158	5.2e-05	5.2e-05	-8e-05	-1.4e-05	-4.2e-05	2.3e-05	1.1e-05	2.4e-05	4.7e-05	-5.2e-05	-5.9e-05	-7.3e-05	-6.7e-05	-4.3e-05	4.1e-05	-9.3e-05	-5.4e-05	6.4e-05	0.000134	-0.000135	-0.000146	-7.8e-05	-0.000134	-0.000218	-0.000158	9.7e-05	0.000598	0.00124	0.00241	0.00358	0.00486	0.00615	0.00732	0.00782	0.00764	0.00728	0.00695	0.00683
563.41	NaN	-6.5e-05	-2.9e-05	-8e-06	-1.7e-05	7.8e-05	5.3e-05	1.3e-05	1e-05	7.7e-05	0.000103	7e-06	-6.5e-05	-0.000121	-8.3e-05	-9.8e-05	1e-05	3.5e-05	1.8e-05	7.2e-05	-7.5e-05	-8.6e-05	-0.000107	-9.2e-05	-1.1e-05	7.4e-05	-6.2e-05	-5.8e-05	7.8e-05	0.000132	-0.000127	-0.00013	-0.000141	-0.0002	-0.000232	-0.00025	-3e-05	0.000526	0.00116	0.00236	0.00355	0.0047	0.00612	0.00731	0.0077	0.00767	0.00728	0.00699	0.00681
564.002	NaN	-3.8e-05	2.3e-05	4.9e-05	2.5e-05	3e-05	-1.9e-05	-2.3e-05	-7e-06	3.3e-05	6e-05	7e-06	-4.7e-05	-5.8e-05	3.1e-05	-7.9e-05	-1.1e-05	-5e-06	-3.2e-05	8.9e-05	-7.9e-05	-9.2e-05	-0.000118	-8.5e-05	-3.2e-05	7.8e-05	4.4e-05	-2e-05	6.1e-05	0.000141	-9.6e-05	-6e-05	-0.000153	-0.000256	-0.000248	-0.00024	6.9e-05	0.000699	0.00123	0.00244	0.00346	0.00473	0.00618	0.00733	0.00771	0.00775	0.00741	0.00706	0.00688
564.594	NaN	-1.1e-05	-5.4e-05	6.7e-05	8.1e-05	2.7e-05	-5.3e-05	-8e-05	1e-06	-2.1e-05	8.9e-05	4.3e-05	-9e-06	-3e-06	2.3e-05	-7.4e-05	4.3e-05	-3.8e-05	-5.2e-05	4.8e-05	-5e-06	-1e-05	-2e-05	-8e-06	-8.4e-05	0.0001	-3e-06	-0.000117	-2.2e-05	8e-06	-9.6e-05	-9.1e-05	-0.000125	-0.000224	-0.000289	-0.000131	0.000111	0.00049	0.00115	0.0024	0.0034	0.00467	0.00605	0.00731	0.00788	0.00773	0.00734	0.007	0.00685
565.187	NaN	-3e-05	-6e-05	1e-06	9e-06	3e-06	-3e-05	-0.000112	-1.3e-05	5.1e-05	0.000122	7.6e-05	-1.8e-05	3.9e-05	2.4e-05	-5.6e-05	1.3e-05	-9e-06	-1.7e-05	-3.7e-05	-2e-05	-1.9e-05	-1.6e-05	-2.7e-05	-7.2e-05	0.000107	-2e-06	-0.000102	4.8e-05	-4.7e-05	-0.000107	-0.000165	-0.000165	-0.000212	-0.000242	-0.000149	3.9e-05	0.000502	0.000969	0.00227	0.0034	0.00458	0.00605	0.0074	0.0079	0.00774	0.00734	0.00703	0.0069
565.779	NaN	5.2e-05	-1e-06	-4e-06	4.4e-05	1.8e-05	2.1e-05	-5e-06	0	-1.9e-05	2.2e-05	-5.7e-05	1e-06	-5e-06	2.6e-05	-2.9e-05	-3.3e-05	6e-06	-3.6e-05	-4.3e-05	-4.8e-05	-4.9e-05	-4.9e-05	-3.2e-05	-5.6e-05	3.1e-05	-0.000129	3e-06	0.000115	1e-05	-0.0001	-0.000126	-0.000175	-0.000249	-0.000239	-0.000171	-2.8e-05	0.000536	0.000981	0.00231	0.00343	0.0047	0.00613	0.00739	0.0079	0.00782	0.00742	0.00708	0.00695
566.372	NaN	1.8e-05	8e-06	5e-05	-2.1e-05	-1e-06	5e-06	-5e-06	2e-05	-3.5e-05	3e-06	-5.6e-05	-3.6e-05	-5.5e-05	5.3e-05	3e-06	-6e-06	1.3e-05	3.6e-05	6.8e-05	2.7e-05	2.4e-05	1.8e-05	6e-06	8e-06	7.2e-05	-3.1e-05	2.8e-05	-1.7e-05	3.2e-05	-4.4e-05	-7.5e-05	-0.00018	-0.000262	-0.000229	-0.0001	8e-05	0.000601	0.00123	0.00231	0.0035	0.00486	0.00613	0.00741	0.00796	0.00788	0.00748	0.00716	0.00698
566.964	NaN	-4.4e-05	-2.5e-05	1e-06	4e-06	2.7e-05	2.1e-05	-1.2e-05	2e-06	-2.5e-05	4.4e-05	-2.6e-05	-8.6e-05	1.5e-05	8e-05	-2.1e-05	-7e-06	-4.4e-05	5.9e-05	0.00012	-1.3e-05	-2.2e-05	-4.1e-05	-4.5e-05	-6.3e-05	3.5e-05	6.2e-05	-2e-05	3.2e-05	5e-05	-7e-05	-9e-05	-0.000179	-0.000245	-0.000259	-0.000213	-7.2e-05	0.000401	0.00109	0.00213	0.00321	0.0047	0.00597	0.00736	0.00783	0.00791	0.0075	0.00707	0.00697
567.557	NaN	-3.1e-05	-4.5e-05	-1.5e-05	1.2e-05	7.3e-05	-3.3e-05	-5.4e-05	5e-05	2.7e-05	0.000131	8e-05	-2.3e-05	-6.9e-05	-5e-05	-4e-05	-3.5e-05	-2.2e-05	-1.9e-05	7.8e-05	-2.6e-05	-3.4e-05	-5e-05	-2e-06	-8.5e-05	6.6e-05	5.9e-05	-3e-06	0.000112	5.7e-05	-7.4e-05	-8.8e-05	-0.000169	-0.000239	-0.000291	-0.000268	-0.000153	0.000284	0.000851	0.00194	0.0031	0.00446	0.00592	0.00731	0.00778	0.00788	0.00753	0.00705	0.00694
568.149	NaN	-2e-05	2e-06	4.3e-05	-3.2e-05	4.8e-05	2.2e-05	2e-06	-5.8e-05	-3e-06	3.8e-05	-1e-05	-1.6e-05	-7e-05	1.3e-05	-3e-05	2.5e-05	5.1e-05	-5.6e-05	4.3e-05	-3.2e-05	-3.9e-05	-5.2e-05	1.1e-05	-4.4e-05	-1.4e-05	-7.7e-05	-3.8e-05	8.1e-05	3.1e-05	-8.6e-05	-9.6e-05	-0.000155	-0.000236	-0.000279	-0.000169	1.2e-05	0.000482	0.00105	0.00213	0.00328	0.00457	0.00602	0.00733	0.00783	0.00792	0.00761	0.00712	0.00701
568.742	NaN	1.1e-05	-1.9e-05	6e-05	-1.1e-05	3e-05	0	-8.9e-05	-4.9e-05	-1.6e-05	1.2e-05	-5e-05	4e-06	-6.4e-05	4.5e-05	2.7e-05	2e-05	3.9e-05	-4.1e-05	6e-05	-5.6e-05	-6.5e-05	-8.4e-05	-1.8e-05	-1.8e-05	8.3e-05	-3.2e-05	-5e-05	6.8e-05	3.2e-05	-1.6e-05	-6.2e-05	-0.000159	-0.00024	-0.000297	-0.000132	0.0001	0.000483	0.00112	0.00226	0.00339	0.00468	0.00604	0.00736	0.00795	0.00796	0.00764	0.0072	0.0071
569.334	NaN	-1.3e-05	-6e-06	2.9e-05	-7.1e-05	-2.5e-05	-1.9e-05	-9.8e-05	-7.7e-05	3.3e-05	0.000126	4.1e-05	-6.3e-05	-0.000108	5.9e-05	2.8e-05	-7e-06	-7e-06	1.7e-05	0.000119	-8e-05	-9.5e-05	-0.000123	-3.3e-05	1.3e-05	7.4e-05	3.7e-05	-3e-05	8.8e-05	0.000102	-4e-06	-7.4e-05	-0.000137	-0.000203	-0.000354	-0.000194	0	0.000397	0.000956	0.00214	0.00322	0.00465	0.006	0.00734	0.00787	0.00795	0.00761	0.00713	0.00705
569.927	NaN	-5.5e-05	-6.4e-05	-1e-06	2.5e-05	-5.8e-05	-2.4e-05	-5.9e-05	7e-06	2.3e-05	6.8e-05	-5e-06	-1.5e-05	6e-05	8.1e-05	-1.9e-05	4.2e-05	-4.1e-05	-1.6e-05	6.2e-05	-4e-06	-9e-06	-2e-05	7.9e-05	6.5e-05	4.2e-05	0.000123	-9e-06	0.00011	9.1e-05	-0.000103	-0.00012	-0.000188	-0.000184	-0.000202	-0.000214	9e-06	0.000477	0.000937	0.00218	0.00323	0.0046	0.00599	0.00731	0.00787	0.00793	0.00758	0.00724	0.00712
570.519	NaN	-0.000118	-4e-05	4.1e-05	3.7e-05	-2.1e-05	8e-06	-3.6e-05	-4.3e-05	-3.8e-05	1.9e-05	4.8e-05	5.2e-05	2.8e-05	7.9e-05	-7.6e-05	6e-06	-1.3e-05	2.1e-05	6.5e-05	4.5e-05	4.3e-05	3.9e-05	6e-05	-1.4e-05	6.2e-05	9.1e-05	-2.8e-05	7.4e-05	3.9e-05	-4.8e-05	-7.4e-05	-0.000201	-0.000216	-0.000247	-0.000181	2.8e-05	0.000547	0.000919	0.0021	0.00317	0.00459	0.00596	0.00735	0.0079	0.00799	0.00764	0.00719	0.00708
571.112	NaN	-4e-05	-8e-06	7.2e-05	4e-05	6e-05	-2.7e-05	-6.2e-05	-4.7e-05	-2e-05	2.9e-05	4.8e-05	-2.2e-05	-1.7e-05	8.7e-05	-9.2e-05	-0.000103	-3e-05	-3.2e-05	0.000127	-6e-05	-7.4e-05	-0.000103	-5.2e-05	-6.5e-05	-2.5e-05	-6e-05	-7.9e-05	4e-06	-3.3e-05	-2.1e-05	-3.7e-05	-0.000154	-0.000249	-0.000248	-0.000124	5e-06	0.000499	0.000932	0.00205	0.00318	0.00453	0.00598	0.00737	0.0079	0.00795	0.00758	0.00717	0.00709
571.705	NaN	-2e-05	-4.3e-05	-7e-05	7e-06	3e-05	1.4e-05	-7.4e-05	-9e-06	8e-05	8e-05	1.8e-05	-5.2e-05	-8e-06	5.9e-05	-6.4e-05	-7.3e-05	-2.8e-05	-4e-06	0.000101	-6.2e-05	-7.4e-05	-9.7e-05	-2.3e-05	-8e-05	-1.6e-05	-7.4e-05	-0.000107	-5.7e-05	-4.4e-05	-0.000122	-0.000125	-0.000175	-0.000234	-0.000265	-0.000224	-2.6e-05	0.000416	0.000867	0.00203	0.00314	0.00441	0.0059	0.0073	0.00775	0.00789	0.00759	0.00724	0.00709
572.297	NaN	-7e-05	-6e-06	0	-2.8e-05	-2.3e-05	3e-06	-9.9e-05	-8.1e-05	3.1e-05	8.6e-05	3.8e-05	2.1e-05	4e-06	7.5e-05	-8.1e-05	-4.8e-05	9e-06	5.9e-05	8.1e-05	-0.000102	-0.000114	-0.000138	-5.7e-05	-5.4e-05	1e-05	-7e-06	-4.1e-05	3.6e-05	4.7e-05	-0.000168	-0.000114	-0.000238	-0.000266	-0.000316	-0.000226	-8e-05	0.000399	0.000865	0.00215	0.00312	0.00441	0.00594	0.00727	0.00786	0.00798	0.00765	0.00732	0.00713
572.89	NaN	-8.1e-05	6e-06	4.9e-05	-1.3e-05	-2.1e-05	-5.2e-05	-2.3e-05	-0.000106	-5.4e-05	8.2e-05	2e-06	-1.8e-05	2.3e-05	6.6e-05	2e-06	-4.7e-05	5.3e-05	3.7e-05	9.7e-05	-8.7e-05	-0.0001	-0.000125	-6.1e-05	-6.1e-05	3e-05	-3.7e-05	-9.2e-05	7.1e-05	8e-06	-7.9e-05	-0.000121	-0.000176	-0.00021	-0.000245	-0.000193	1.4e-05	0.00043	0.000943	0.00232	0.00332	0.0046	0.00608	0.00737	0.00795	0.00808	0.00773	0.00736	0.00718
573.483	NaN	-1.6e-05	-2.5e-05	2.2e-05	-3.2e-05	-5.8e-05	-6e-06	1e-05	-1.9e-05	-9e-06	5.4e-05	7.4e-05	-3.1e-05	-1.4e-05	4.1e-05	1.5e-05	2e-05	-4.6e-05	-4.6e-05	3.3e-05	-3.7e-05	-4.3e-05	-5.4e-05	-5.6e-05	-4.5e-05	4.5e-05	1e-05	-8.5e-05	9e-06	-1e-05	-8e-05	-0.000101	-0.000168	-0.000243	-0.000278	-0.000215	0.000102	0.000519	0.00108	0.00228	0.00342	0.0046	0.00607	0.0075	0.00796	0.00812	0.00779	0.00739	0.00718
574.076	NaN	1.4e-05	1e-06	1e-05	-2.9e-05	2e-06	-2.5e-05	-3e-06	-1.5e-05	-1.3e-05	3.9e-05	4.4e-05	-3.7e-05	-3.9e-05	7.4e-05	-6e-06	-4.9e-05	-6.7e-05	-2e-05	7.6e-05	-2.4e-05	-3.1e-05	-4.6e-05	-5.5e-05	-6.9e-05	3e-05	-5e-06	-2.4e-05	6.6e-05	-4.7e-05	-4e-05	-0.000112	-0.000168	-0.000253	-0.00025	-0.000243	8.5e-05	0.000527	0.00103	0.00218	0.00334	0.00459	0.00598	0.00744	0.00797	0.00814	0.00773	0.00731	0.0072
574.669	NaN	6.8e-05	0	-2.1e-05	2.2e-05	-5e-06	-1.1e-05	-7.5e-05	-7e-05	-1.3e-05	0.000101	-2.2e-05	-5.6e-05	-7.1e-05	5e-05	2e-06	-5.2e-05	-9e-06	5.7e-05	7.8e-05	-4.2e-05	-4.9e-05	-6.5e-05	1e-06	-4.5e-05	2.3e-05	-7.2e-05	-8.3e-05	6.6e-05	5.1e-05	-3.7e-05	-0.000128	-0.000115	-0.000185	-0.000251	-0.000174	9.3e-05	0.000476	0.00097	0.00213	0.00326	0.00458	0.006	0.00749	0.00804	0.00817	0.00783	0.00735	0.00716
575.261	NaN	5.6e-05	3e-05	-9e-06	-4e-06	1e-05	1.9e-05	-2e-05	-6.1e-05	-4.8e-05	0.000125	3.5e-05	-0.0001	-0.000127	6.5e-05	-7.4e-05	1.7e-05	-1.3e-05	1.9e-05	8.2e-05	-1.6e-05	-2.3e-05	-3.7e-05	-2.6e-05	1.6e-05	8e-06	8e-06	-2.7e-05	5.3e-05	8.4e-05	7e-06	-2.6e-05	-8.4e-05	-0.000137	-0.000294	-0.000266	-7.5e-05	0.000441	0.000975	0.00216	0.00317	0.00451	0.00601	0.00751	0.00803	0.00816	0.00782	0.00735	0.00722
575.854	NaN	-3.9e-05	-2.1e-05	-3.9e-05	8e-06	5.5e-05	2.1e-05	-6.3e-05	-5e-06	-3e-05	8.7e-05	5.4e-05	-5.4e-05	-7.1e-05	8.7e-05	-3.2e-05	6e-06	-2e-05	1.6e-05	8.3e-05	-8e-06	-1.4e-05	-2.7e-05	8.6e-05	3.1e-05	3e-06	-5.3e-05	-2.4e-05	0.000114	8.9e-05	-3.7e-05	-7e-05	-0.00014	-0.000188	-0.000274	-0.000221	-1.5e-05	0.000469	0.000935	0.00213	0.00307	0.00436	0.00584	0.00727	0.00788	0.00812	0.00777	0.00735	0.00722
576.447	NaN	-9.5e-05	2.9e-05	1.3e-05	2.5e-05	3.1e-05	6.4e-05	-9.6e-05	-1.2e-05	2e-06	0.000112	1e-05	-1.3e-05	-3e-06	6e-05	-8.1e-05	-1e-06	-7.3e-05	1.1e-05	5e-05	-5.3e-05	-6e-05	-7.3e-05	7.1e-05	-4.3e-05	5.1e-05	-1e-06	-7e-06	5.3e-05	2.8e-05	-0.000205	-0.000147	-0.000168	-0.000165	-0.000233	-0.000268	-0.000145	0.000429	0.000758	0.00188	0.00295	0.00429	0.0059	0.00721	0.00786	0.00805	0.00777	0.00738	0.00722
577.04	NaN	-4.1e-05	1e-06	1.4e-05	7e-06	-4.9e-05	1.1e-05	-0.000116	-4.9e-05	4.1e-05	9.6e-05	5.2e-05	2e-05	1.8e-05	7e-06	-9e-06	4.4e-05	-2.7e-05	-4e-05	2.2e-05	-9e-06	-1.2e-05	-1.7e-05	7.2e-05	-5.3e-05	8.5e-05	3e-05	-1.8e-05	2.8e-05	5e-05	-0.0001	-0.000142	-0.000182	-0.000158	-0.000149	-0.000283	-0.000131	0.000318	0.000635	0.00176	0.00285	0.00417	0.00573	0.00712	0.00771	0.00801	0.00779	0.0074	0.00723
577.633	NaN	-4.2e-05	3.1e-05	3e-06	1.5e-05	1e-06	4.1e-05	-0.000117	-3.4e-05	3e-05	-9e-06	4.5e-05	2.9e-05	-7e-06	-4.2e-05	-2e-05	2.1e-05	1.8e-05	-5e-05	8.5e-05	7.1e-05	6.9e-05	6.3e-05	0.000113	1.2e-05	6.7e-05	9e-06	-2e-05	6.5e-05	7.3e-05	2.4e-05	-2.5e-05	-0.000168	-0.000176	-0.000206	-0.000341	-8e-05	0.000305	0.000699	0.00192	0.0029	0.00422	0.00572	0.00715	0.00772	0.00807	0.00784	0.00745	0.00728
578.226	NaN	1.8e-05	-5e-05	-7.1e-05	4.7e-05	2.3e-05	-6.9e-05	-0.000131	-2.2e-05	1.1e-05	6.2e-05	4.4e-05	3e-05	1e-05	6.3e-05	-8e-06	2.8e-05	6e-06	2.8e-05	3e-05	9e-06	8e-06	5e-06	-4.6e-05	-1.7e-05	4.9e-05	4.4e-05	2.1e-05	6.6e-05	5e-06	1.5e-05	2e-05	-9.5e-05	-0.000113	-0.000167	-0.000208	-2.4e-05	0.000357	0.000886	0.00206	0.00303	0.00443	0.00586	0.00732	0.00792	0.00818	0.00789	0.00751	0.0073
578.819	NaN	9e-06	-2e-06	-0.000107	-6.7e-05	3.7e-05	-5.6e-05	-9.4e-05	1.8e-05	-1.3e-05	7.7e-05	-2.3e-05	2e-05	5.4e-05	2.9e-05	-3e-06	-2.3e-05	-2.7e-05	5.2e-05	0.000139	-4.4e-05	-5.6e-05	-8.1e-05	-1.3e-05	-4.6e-05	2e-06	-2e-06	2.4e-05	6.2e-05	1.7e-05	-2.9e-05	-2.1e-05	-0.000132	-0.000162	-0.000218	-0.000208	2e-06	0.000377	0.000816	0.00195	0.00304	0.0044	0.00583	0.0073	0.00792	0.0082	0.00787	0.00752	0.00732
579.412	NaN	-3e-06	6.9e-05	-1.6e-05	-6.4e-05	2.4e-05	-5.5e-05	-9.6e-05	1.5e-05	7.8e-05	9e-05	-2.3e-05	9e-06	-6e-06	-4.9e-05	-5.7e-05	2.8e-05	7e-06	-2.5e-05	6.4e-05	-4.4e-05	-5.1e-05	-6.7e-05	0.000103	-1.2e-05	9e-06	1.1e-05	-6e-06	3e-05	2.3e-05	-5.6e-05	-0.000103	-0.000224	-0.000274	-0.000276	-0.000212	-6.4e-05	0.000435	0.000851	0.00194	0.00307	0.00436	0.00582	0.00726	0.00787	0.00821	0.00788	0.00754	0.00737
580.005	NaN	-2.3e-05	0.000109	-2.7e-05	-0.0001	9e-06	-5e-06	-6.5e-05	-5.3e-05	-7e-06	7.6e-05	3.7e-05	0	2e-06	5.1e-05	-8.2e-05	5.3e-05	-5.4e-05	-3e-06	3.7e-05	-9.4e-05	-0.000103	-0.00012	0.000104	-4.9e-05	0.000113	-2.2e-05	-4.9e-05	6.9e-05	7.9e-05	1e-05	-6.5e-05	-0.000256	-0.000244	-0.000233	-0.000229	-0.000102	0.000428	0.000775	0.00195	0.00299	0.00427	0.00572	0.00724	0.00784	0.00824	0.00795	0.00757	0.00739
580.599	NaN	4.5e-05	3.2e-05	-3.6e-05	-0.000116	-1.4e-05	-2.2e-05	-5.4e-05	-6.3e-05	-1.5e-05	5.8e-05	8.7e-05	4.8e-05	-5.6e-05	0.000112	-0.000109	9e-06	-1.8e-05	5.7e-05	5.7e-05	-6.3e-05	-7.1e-05	-8.5e-05	3.5e-05	-7.6e-05	5.7e-05	-5e-05	-4.8e-05	7.6e-05	3.9e-05	-8.8e-05	-0.000171	-0.000259	-0.000241	-0.000216	-0.000249	-2.4e-05	0.000381	0.000688	0.00182	0.00284	0.00409	0.00557	0.00713	0.00781	0.00815	0.00795	0.00756	0.00739
581.192	NaN	5.8e-05	5e-06	-1.7e-05	-6.7e-05	4.6e-05	-2.7e-05	-3.2e-05	-5.4e-05	-2.2e-05	5.4e-05	4.7e-05	0.000101	-4.7e-05	3.9e-05	-4.4e-05	3.3e-05	-0.000106	-4.7e-05	5.1e-05	-4.9e-05	-5.6e-05	-7.1e-05	5.6e-05	8.5e-05	3.3e-05	1e-06	-2.1e-05	3.3e-05	2.9e-05	-6.8e-05	-0.000103	-0.00019	-0.00019	-0.000235	-0.000216	-1e-05	0.000264	0.000596	0.0016	0.0027	0.00406	0.00555	0.00709	0.00787	0.00818	0.00794	0.00762	0.00741
581.785	NaN	4.3e-05	-6e-06	5e-06	1.5e-05	2.8e-05	-3e-06	-9.9e-05	-5.6e-05	-2.1e-05	2.8e-05	4.2e-05	3.2e-05	-3e-05	-2.2e-05	-2.4e-05	4.4e-05	-1.8e-05	-6.6e-05	4.3e-05	-5.5e-05	-6.2e-05	-7.7e-05	9e-06	1e-05	8.2e-05	1.1e-05	1.3e-05	0.000163	0.000107	-5.2e-05	-8e-05	-0.000167	-0.000146	-0.000271	-0.000126	3.3e-05	0.000414	0.00081	0.00182	0.00283	0.00414	0.00566	0.0071	0.00785	0.00818	0.00798	0.00763	0.0074
582.378	NaN	3.5e-05	-1.4e-05	2.7e-05	1.7e-05	-3.6e-05	6.4e-05	-8e-05	-3.3e-05	-2.6e-05	7.9e-05	1e-05	4.8e-05	-1.4e-05	1e-05	-6.9e-05	-3.4e-05	4.3e-05	-4.7e-05	-1e-05	-1e-05	-1e-05	-1.1e-05	6e-06	-0.000115	5.8e-05	-4.7e-05	-2.8e-05	9e-05	6.6e-05	-9.8e-05	-0.000125	-0.000291	-0.000213	-0.000258	-0.000143	8e-05	0.000485	0.000871	0.002	0.00295	0.00419	0.00568	0.00715	0.00784	0.00819	0.00797	0.00759	0.00741
582.971	NaN	-7.8e-05	2.4e-05	9e-05	-7.9e-05	6e-06	-1.7e-05	-8.3e-05	1.4e-05	9e-05	0.000132	1.2e-05	-2.6e-05	-3e-05	3.3e-05	-6.7e-05	-7e-06	5.5e-05	-7.1e-05	-1e-06	-3e-05	-3.3e-05	-3.9e-05	-5e-05	-5.6e-05	-1.3e-05	-8.6e-05	-5.8e-05	1.7e-05	-5.3e-05	-5.3e-05	-0.000145	-0.000149	-0.000178	-0.000203	-0.000256	9e-06	0.00043	0.000825	0.00187	0.00287	0.00413	0.00559	0.00715	0.00779	0.0082	0.00798	0.0076	0.00737
583.565	NaN	-0.00012	3.5e-05	4.7e-05	-2.7e-05	2.7e-05	-1.1e-05	-1.2e-05	-8.2e-05	4.4e-05	1.6e-05	1.3e-05	-5.9e-05	-5.1e-05	2.8e-05	-2e-06	-1.6e-05	5.1e-05	1.2e-05	0.000111	-5.1e-05	-6.3e-05	-7.8e-05	6e-06	4.4e-05	-3.4e-05	-7.2e-05	-1.1e-05	1.6e-05	-1.2e-05	1e-06	-7.1e-05	-5.2e-05	-0.000119	-0.000184	-0.000176	-2.7e-05	0.000406	0.000874	0.00187	0.00286	0.00416	0.00558	0.00717	0.00785	0.0083	0.00809	0.00766	0.00744
584.158	NaN	-4.8e-05	-1.3e-05	5e-06	-2.2e-05	9e-05	0.0001	-1e-06	1.5e-05	9.7e-05	-8e-06	-3e-05	-5.5e-05	-2.3e-05	-3e-06	-7.5e-05	-6.4e-05	-3.6e-05	1.7e-05	6.9e-05	-4.2e-05	-5e-05	-5.7e-05	1.4e-05	5.5e-05	3.5e-05	-3.7e-05	-5.2e-05	1.8e-05	8e-06	-2.2e-05	-5.2e-05	-0.000118	-0.000176	-0.000136	-0.000107	2.6e-05	0.00039	0.000835	0.00184	0.00282	0.00414	0.00568	0.00722	0.00793	0.00829	0.00802	0.00763	0.00748
584.751	NaN	-3.3e-05	2.6e-05	1.4e-05	-5.4e-05	-3e-06	6.6e-05	-2.3e-05	-4.4e-05	1.4e-05	4.8e-05	8.9e-05	-3.9e-05	-1.3e-05	-1e-05	-5.4e-05	-3.3e-05	-3.9e-05	3e-06	4.8e-05	-3.5e-05	-4e-05	-3.7e-05	6.5e-05	1.2e-05	4.6e-05	3.1e-05	5.9e-05	8.8e-05	2.4e-05	-9.4e-05	-3.7e-05	-8.1e-05	-0.00012	-5.6e-05	-0.000183	0.000122	0.000504	0.000842	0.00194	0.00289	0.00427	0.00567	0.00721	0.00791	0.00825	0.00796	0.00761	0.00747
585.345	NaN	-1.8e-05	2.5e-05	-3.7e-05	-7.4e-05	3e-06	2.7e-05	-4.7e-05	-1.6e-05	-7e-06	6.4e-05	4.9e-05	3e-06	-1.1e-05	4.2e-05	-6.5e-05	2.1e-05	4e-06	-3.7e-05	6.6e-05	-2.6e-05	-3.3e-05	-4.3e-05	-2.1e-05	2.6e-05	1.5e-05	-4.7e-05	4e-06	6.8e-05	3.6e-05	-6.5e-05	-3.2e-05	-0.000115	-0.000132	-0.000145	-0.000241	6.7e-05	0.00043	0.000805	0.00185	0.00286	0.00423	0.00561	0.00716	0.00791	0.0083	0.00807	0.00764	0.00745
585.938	NaN	1.1e-05	1.7e-05	-7e-06	-6.9e-05	-3.9e-05	-4.1e-05	-5.1e-05	-6.8e-05	1.2e-05	4.1e-05	2.6e-05	2.5e-05	2.3e-05	4.6e-05	-5.4e-05	4.6e-05	2.6e-05	-1e-05	5.2e-05	-3.1e-05	-3.6e-05	-3.7e-05	1.1e-05	-4.7e-05	-8e-06	-8e-05	-2.5e-05	7.5e-05	7e-06	-9e-06	-6.7e-05	-0.00011	-0.000162	-0.000149	-8.1e-05	3e-06	0.00041	0.000778	0.00187	0.00285	0.00416	0.00566	0.00719	0.00793	0.00832	0.00814	0.00775	0.00757
586.532	NaN	-2.1e-05	1e-06	-5.8e-05	-3.4e-05	-5e-06	0	-0.000104	-0.0001	-7e-06	4.4e-05	5.1e-05	3.1e-05	4.5e-05	5.6e-05	1.8e-05	7.5e-05	-3.2e-05	1e-06	0	-9e-05	-9.5e-05	-8e-05	2.8e-05	-1.1e-05	0.000102	-2e-05	-3.4e-05	5.8e-05	6e-06	-2.2e-05	-4.6e-05	-0.000176	-0.000184	-0.000129	-9e-05	6e-05	0.000502	0.000876	0.00193	0.0028	0.00414	0.00565	0.00716	0.00792	0.00841	0.00818	0.00773	0.00756
587.125	NaN	-5.7e-05	-1.3e-05	-3.5e-05	2.2e-05	2.1e-05	4.4e-05	-6.4e-05	-2e-05	-8.4e-05	-3.2e-05	8.5e-05	4.3e-05	-2.7e-05	4.1e-05	1e-05	5e-05	-5.7e-05	-6e-06	2.5e-05	-4.5e-05	-4.9e-05	-5e-05	-2.2e-05	-1.3e-05	9.2e-05	-5e-06	9e-06	5.4e-05	1.9e-05	6.5e-05	-3e-06	-0.000116	-0.000177	-0.000159	-0.000135	7.6e-05	0.000432	0.000875	0.00186	0.00284	0.00422	0.00564	0.00711	0.00787	0.00833	0.00813	0.00775	0.00762
587.718	NaN	9e-06	-3.4e-05	-1.5e-05	1.5e-05	-1.5e-05	3.7e-05	0	1.4e-05	-1.4e-05	6e-05	2.3e-05	-6.2e-05	-5.7e-05	-1.3e-05	-6e-05	3e-05	-7.4e-05	2.7e-05	9.9e-05	-3.1e-05	-4e-05	-6e-05	-7.1e-05	-8e-06	1.7e-05	-9.7e-05	-4.6e-05	5.5e-05	-4e-06	1.6e-05	-1.8e-05	-0.000101	-0.000173	-0.000194	-0.000151	-4.6e-05	0.000339	0.000731	0.00177	0.00274	0.00407	0.00549	0.00701	0.00783	0.00829	0.00818	0.00781	0.0076
588.312	NaN	-1.7e-05	-1.6e-05	1.2e-05	-2.6e-05	-9e-06	1.6e-05	-2.4e-05	2.1e-05	3e-05	5.2e-05	-7e-06	-7e-06	-4.6e-05	-2.7e-05	-2.6e-05	-2.5e-05	-2.8e-05	6.2e-05	3.6e-05	-7.4e-05	-8e-05	-7.6e-05	-1.8e-05	3.5e-05	1.2e-05	-9e-05	-1.3e-05	0.000131	4e-05	-6.7e-05	-2e-05	-0.000148	-0.000163	-0.000158	-0.000138	-9.1e-05	0.000365	0.000702	0.0017	0.00268	0.00402	0.00551	0.00712	0.00789	0.00836	0.00828	0.00785	0.00762
588.906	NaN	-4.2e-05	2e-06	4e-05	-8e-06	2.1e-05	-8e-06	-5e-05	-4.7e-05	1.5e-05	0.000124	4.3e-05	-1.3e-05	-2.8e-05	-1e-05	-9.1e-05	3e-05	9e-06	2.6e-05	3.6e-05	-8.5e-05	-9.2e-05	-8.1e-05	-9e-06	5e-06	-3.9e-05	-0.000102	-2.5e-05	9.2e-05	4.8e-05	-9.1e-05	-6.1e-05	-5.9e-05	-0.000132	-0.000184	-0.000229	-1.1e-05	0.000409	0.000818	0.00179	0.00278	0.00411	0.0056	0.00719	0.00799	0.00843	0.00828	0.00789	0.00764
589.499	NaN	1e-06	1.3e-05	3.9e-05	-3.6e-05	3.8e-05	1.8e-05	-7.5e-05	-2.3e-05	4e-06	7.9e-05	3.8e-05	-1.3e-05	-2.6e-05	-9e-06	-0.000105	-1.7e-05	3.8e-05	-2.9e-05	3.8e-05	0	-3e-06	-5e-06	-6e-06	-3.6e-05	2.6e-05	-1.3e-05	2.8e-05	7.6e-05	3.5e-05	-8.5e-05	-5.3e-05	-3.1e-05	-0.000145	-0.000178	-0.00022	1.4e-05	0.000354	0.000694	0.00165	0.00259	0.00398	0.00549	0.00702	0.00785	0.00837	0.00816	0.00778	0.00762
590.093	NaN	-1.6e-05	1.5e-05	-5e-06	-3.4e-05	5.1e-05	-4.3e-05	-5.7e-05	-1.4e-05	4.7e-05	6.5e-05	1.3e-05	-2e-06	-7.8e-05	-6.1e-05	-7.7e-05	-1.9e-05	4.9e-05	1e-06	6e-05	-2.3e-05	-2.9e-05	-4e-05	-3.9e-05	-1e-05	3.2e-05	2e-05	1e-06	4.5e-05	-4.8e-05	-4.7e-05	-4e-05	-7.6e-05	-0.000109	-0.000191	-0.000108	1.8e-05	0.000374	0.000641	0.00155	0.00253	0.00388	0.00534	0.00694	0.00774	0.0083	0.00815	0.00775	0.00759
590.686	NaN	-6.8e-05	-1.9e-05	-3e-06	1.8e-05	0	2e-06	-9.7e-05	-3e-05	6e-05	0.000139	2.4e-05	1e-06	2e-06	5.4e-05	-6.4e-05	-5.6e-05	-2.9e-05	2e-05	5.4e-05	-5.1e-05	-5.7e-05	-6.2e-05	-4.8e-05	-2.5e-05	7e-06	4.2e-05	1.5e-05	2.8e-05	-6.4e-05	-6.2e-05	-1.4e-05	-0.0001	-0.00017	-0.000172	-0.000198	6.7e-05	0.000441	0.000799	0.00165	0.00266	0.004	0.00543	0.00703	0.00779	0.00835	0.00818	0.00779	0.00763
591.28	NaN	-5e-05	1e-05	3.1e-05	-1.7e-05	5.9e-05	-4e-06	-0.000163	-4.6e-05	-1.8e-05	8.9e-05	5.3e-05	4.6e-05	4e-06	3.4e-05	-5.2e-05	-2.7e-05	-1.1e-05	-1.3e-05	5.2e-05	1.2e-05	9e-06	-1.1e-05	-5.3e-05	-7.6e-05	-5.1e-05	-3e-05	2.7e-05	0.000113	-1e-06	-3e-06	-1.9e-05	-0.000107	-0.000176	-0.00013	-0.00014	7.1e-05	0.000512	0.00083	0.00176	0.00274	0.00402	0.00554	0.00703	0.00783	0.00836	0.00829	0.00789	0.00764
591.874	NaN	2.6e-05	-4.8e-05	-7.7e-05	-4.8e-05	4.8e-05	-2e-06	-5e-05	-1.8e-05	-2.5e-05	9.4e-05	1.2e-05	5.3e-05	-3.1e-05	1e-05	4e-05	-1e-05	-5.5e-05	-1.1e-05	5.4e-05	-9e-06	-1.3e-05	-1.7e-05	-2.5e-05	-2.4e-05	-1.6e-05	-5.9e-05	1.9e-05	0.000117	3.5e-05	-6e-06	1e-05	-0.0001	-0.000154	-0.00021	-0.000176	-2.6e-05	0.000328	0.000703	0.00161	0.00258	0.00389	0.00545	0.00699	0.00787	0.00843	0.00831	0.00798	0.00773
592.467	NaN	-1.2e-05	-5.8e-05	1.1e-05	-6e-06	6.2e-05	-1.1e-05	-8.9e-05	-3.8e-05	1e-06	1e-06	-5e-06	7e-06	-1e-05	3.5e-05	3.7e-05	-1e-05	-2e-05	9e-06	8.7e-05	-1.6e-05	-2.3e-05	-2.2e-05	-2.7e-05	-5.3e-05	-6e-06	-0.000135	-3.8e-05	1e-05	-2.9e-05	-0.000124	-3.9e-05	-0.000116	-0.000135	-0.000186	-0.000223	-5.2e-05	0.000226	0.000594	0.00148	0.00248	0.00388	0.00541	0.00692	0.00778	0.00837	0.00826	0.00792	0.0078
593.061	NaN	-2.2e-05	-4e-05	5.6e-05	-5e-06	-1.4e-05	9e-06	-9e-05	-4e-06	3.2e-05	-5.5e-05	4.9e-05	9e-06	-5.9e-05	9.2e-05	0	7e-06	5.7e-05	-6.9e-05	2.6e-05	2.2e-05	2.1e-05	8e-06	-2.3e-05	-5.2e-05	-2.9e-05	-8e-05	7e-06	1.8e-05	-4.1e-05	-7.3e-05	-7e-06	-0.000115	-0.000133	-0.000144	-0.000166	5.3e-05	0.000331	0.000739	0.0016	0.00266	0.00406	0.00556	0.00712	0.00797	0.00853	0.00841	0.00804	0.00781
593.655	NaN	4.2e-05	-1.3e-05	9e-06	-5.5e-05	-3.9e-05	-2e-06	-6.3e-05	1.1e-05	3.7e-05	3.6e-05	8.5e-05	3.9e-05	-1.9e-05	2e-05	-4.6e-05	-3.2e-05	2e-06	-3.6e-05	-2e-06	2.5e-05	2.7e-05	1e-05	-3.5e-05	-7.1e-05	-2e-06	1.5e-05	4.7e-05	-1e-05	-3e-06	1.5e-05	-2.3e-05	-4.2e-05	-5.9e-05	-9.6e-05	-9.5e-05	0.0001	0.000397	0.000804	0.00174	0.00275	0.0041	0.00557	0.00714	0.00803	0.00859	0.00845	0.00811	0.00791
594.249	NaN	-1.2e-05	-1.3e-05	4.5e-05	-5.1e-05	-3.8e-05	4.7e-05	-6.4e-05	-3.8e-05	6.8e-05	6.7e-05	2.3e-05	2e-06	-1e-06	0	-6.7e-05	-8e-06	-1e-05	7e-06	6.8e-05	-1.5e-05	-2e-05	-6e-06	-1e-06	-2.3e-05	1.4e-05	1.1e-05	1.9e-05	3.3e-05	6e-06	-8.8e-05	-4.5e-05	-0.00014	-0.000136	-0.000132	-0.000151	0.000124	0.000431	0.00082	0.00175	0.00267	0.00392	0.00545	0.00703	0.00788	0.00853	0.00845	0.00813	0.00794
594.843	NaN	-3.3e-05	-2.4e-05	1.9e-05	-2.5e-05	2.5e-05	6e-06	-7.8e-05	-3.7e-05	3.4e-05	2.8e-05	5.2e-05	5.8e-05	-2e-05	1.1e-05	-9.2e-05	-3.8e-05	2.2e-05	-2.9e-05	0.0001	-1.1e-05	-1.9e-05	-4e-06	1.3e-05	3.5e-05	7.5e-05	-4.4e-05	-8e-06	0.000112	6.8e-05	-2.9e-05	-1.1e-05	-0.0001	-0.000126	-0.000126	-0.00013	9.4e-05	0.000409	0.000745	0.00164	0.00257	0.00379	0.00536	0.00697	0.00786	0.00852	0.00842	0.00805	0.00791
595.436	NaN	2e-05	-3.2e-05	6e-06	-3.4e-05	2.9e-05	1.5e-05	-3.2e-05	8e-06	5.7e-05	2.1e-05	-4.3e-05	5.4e-05	-6e-06	-1.3e-05	-9e-06	3.2e-05	0	-8.2e-05	-1.7e-05	-4.3e-05	-4.6e-05	-3.2e-05	-2.3e-05	-5e-06	1.9e-05	-4.6e-05	3.9e-05	7.2e-05	-1e-05	-3.7e-05	-5.4e-05	-7.3e-05	-0.0001	-0.00013	-0.000163	3.4e-05	0.000322	0.000651	0.00153	0.00248	0.00375	0.00532	0.00699	0.00792	0.00855	0.00843	0.00809	0.0079
596.03	NaN	5.7e-05	-1.3e-05	-1.4e-05	-9e-05	2e-06	5.1e-05	-1.2e-05	4.5e-05	3.6e-05	5.3e-05	-2.1e-05	4e-06	-4.3e-05	-6e-06	-3.3e-05	9e-06	1.2e-05	-5.1e-05	-2.5e-05	2e-06	4e-06	3e-06	-1.5e-05	-8e-06	2.3e-05	1.4e-05	1.8e-05	7.5e-05	-1.2e-05	-2e-05	-3.8e-05	-5.5e-05	-0.0001	-0.00015	-6.9e-05	-6e-06	0.000316	0.00065	0.00158	0.00256	0.00387	0.00537	0.00704	0.00793	0.00849	0.0084	0.00811	0.00785
596.624	NaN	1.8e-05	8e-06	-8e-06	-5.5e-05	8e-06	5e-06	1.5e-05	-7.6e-05	1.1e-05	5.1e-05	4.2e-05	-1.8e-05	-3e-06	3.3e-05	-8e-05	-3.6e-05	2.7e-05	-1.9e-05	4.6e-05	2.5e-05	2.3e-05	1e-06	-2e-05	1.9e-05	1e-06	-6.1e-05	-1.1e-05	4.2e-05	1.2e-05	-6.5e-05	-2.3e-05	-0.00014	-7.7e-05	-8.1e-05	-4.4e-05	0	0.00035	0.00071	0.00157	0.00254	0.00383	0.00537	0.007	0.00783	0.00846	0.00842	0.00807	0.00785
597.218	NaN	-5e-06	-5.3e-05	2e-05	-4e-05	-9e-06	-5.3e-05	-2.7e-05	-8.7e-05	2.3e-05	0.000104	2.2e-05	5.3e-05	-2.8e-05	-2e-05	1.9e-05	2e-06	2e-05	-1.9e-05	8.1e-05	-4.4e-05	-5.3e-05	-5.8e-05	-4.6e-05	-4.8e-05	-3.5e-05	-3.1e-05	2.6e-05	5.1e-05	-1.1e-05	-0.000113	5e-06	-0.000133	-0.000116	-0.000114	-0.000148	-6.1e-05	0.00031	0.000644	0.00151	0.00254	0.00383	0.00537	0.00696	0.00782	0.00849	0.00848	0.00817	0.00789
597.812	NaN	-4.1e-05	-4.7e-05	-2.5e-05	2.4e-05	7e-06	-2e-06	-2.7e-05	-1.9e-05	-2.8e-05	7.6e-05	5e-05	5.5e-05	-7.6e-05	0	4.2e-05	2e-05	6e-06	-1.9e-05	3.8e-05	-2e-06	-5e-06	1.8e-05	2.1e-05	5e-06	1.8e-05	1e-05	3.8e-05	6.4e-05	-4e-06	-2.8e-05	3.5e-05	-0.000162	-7.4e-05	-0.000194	-0.000132	-1.1e-05	0.000331	0.000689	0.00159	0.00261	0.00384	0.00532	0.00698	0.00792	0.00855	0.00857	0.00822	0.00794
598.406	NaN	-1.1e-05	-3.7e-05	2.2e-05	-1.2e-05	1.6e-05	-5.3e-05	-5.1e-05	-1.7e-05	1.6e-05	3.4e-05	-9e-06	-1.3e-05	-1.2e-05	5.6e-05	2.7e-05	5.7e-05	-4.4e-05	2e-06	2.1e-05	-3e-06	-4e-06	-2.2e-05	-1.7e-05	4.9e-05	-7e-06	-4.2e-05	1.6e-05	7e-05	3.2e-05	-7.9e-05	-4.2e-05	-6.5e-05	-0.000104	-0.000147	-0.000138	-3e-06	0.000297	0.00068	0.00155	0.00254	0.00379	0.00527	0.00695	0.00789	0.00855	0.00854	0.00819	0.00799
599	NaN	4.7e-05	5.2e-05	5.9e-05	-8.6e-05	1e-05	-2.1e-05	3e-05	-5.3e-05	4.6e-05	8.9e-05	-8.6e-05	-2.6e-05	-5.4e-05	-1.5e-05	4.1e-05	1.4e-05	-3.8e-05	-5.1e-05	6.7e-05	2.3e-05	2e-05	-7e-06	-2.3e-05	6.1e-05	3.9e-05	-7.5e-05	-7e-06	8.8e-05	8.6e-05	-6.7e-05	-7e-05	-1.1e-05	-0.000112	-0.000155	-0.000184	-7.9e-05	0.000199	0.000505	0.00136	0.00234	0.00363	0.00514	0.00681	0.00777	0.00851	0.00852	0.00819	0.00796
599.594	NaN	-4.3e-05	7e-06	2.9e-05	-7.6e-05	1e-05	2.7e-05	1.7e-05	-2e-06	2.9e-05	6.5e-05	-7.7e-05	-5e-06	-2.5e-05	6.5e-05	2e-06	-3.9e-05	-3.2e-05	-3.8e-05	5.2e-05	8e-06	5e-06	1.5e-05	4e-05	8.6e-05	1.5e-05	-3.2e-05	-2e-06	5.1e-05	2.1e-05	-0.000116	-3.3e-05	-2.7e-05	-0.000131	-0.000202	-0.00025	-0.000116	0.000125	0.000356	0.00123	0.00222	0.00361	0.00518	0.00683	0.00779	0.00855	0.00853	0.00823	0.00803
600.188	NaN	-1.9e-05	8e-06	-7.1e-05	-4e-05	-1.2e-05	-4e-05	-3.9e-05	3.8e-05	3.5e-05	3.5e-05	6.6e-05	5.1e-05	-1e-05	9.1e-05	-1.8e-05	-6.7e-05	-8.2e-05	-1e-06	7.7e-05	8.6e-05	8.6e-05	4.8e-05	3.4e-05	8.3e-05	3.2e-05	8e-06	8.3e-05	1.3e-05	-1.8e-05	-1.4e-05	3.3e-05	-0.000106	-0.000139	-0.000174	-0.000228	-2.3e-05	0.000169	0.000416	0.00128	0.00229	0.00368	0.00528	0.00691	0.00788	0.00863	0.00866	0.00837	0.00812
600.783	NaN	2.3e-05	1.9e-05	-4.1e-05	1.1e-05	-2.9e-05	-3.6e-05	1.5e-05	-5.1e-05	2.9e-05	3.4e-05	9e-05	-8e-06	-3.2e-05	4.9e-05	-4.1e-05	3.4e-05	-2.1e-05	-5.2e-05	2.1e-05	3.8e-05	3.9e-05	2e-06	-6e-06	3.5e-05	8.7e-05	-3.3e-05	6.9e-05	9.4e-05	5.3e-05	1.4e-05	8.9e-05	-0.000117	-0.000157	-0.000149	-0.000202	4.5e-05	0.000309	0.000628	0.00147	0.00242	0.00375	0.00537	0.00707	0.00806	0.0087	0.00871	0.00837	0.00808
601.377	NaN	9e-06	-3.4e-05	9e-06	-4.6e-05	-2.1e-05	8e-06	3e-06	-5e-05	1e-05	4.8e-05	6.7e-05	-2.9e-05	-5.9e-05	-1.5e-05	-3.1e-05	7.2e-05	1.2e-05	-1.1e-05	6.4e-05	1.4e-05	1e-05	-1.2e-05	-1e-05	1e-05	1.6e-05	-6.5e-05	1.1e-05	6.5e-05	4.9e-05	-6e-05	-2e-06	-7.4e-05	-9.7e-05	-0.000152	-0.000163	-3.2e-05	0.000358	0.000738	0.00155	0.00258	0.00386	0.00542	0.00712	0.00809	0.00874	0.00875	0.00837	0.00809
601.971	NaN	-6e-05	-3.5e-05	5e-05	-1e-06	1.9e-05	-4e-05	-6.4e-05	-3.7e-05	4e-06	0.000108	0.000109	1.7e-05	-2.5e-05	9e-06	-2.7e-05	3.9e-05	-2.8e-05	-2.5e-05	1.6e-05	-3.7e-05	-4e-05	-1.7e-05	-1.9e-05	2.1e-05	5.9e-05	1.3e-05	6.3e-05	5.9e-05	3e-06	-5.4e-05	-4e-06	-5.7e-05	-7.8e-05	-0.000125	-0.000123	-1.3e-05	0.00032	0.000705	0.00161	0.00264	0.00394	0.00547	0.00709	0.00806	0.00879	0.00882	0.00843	0.00815
602.565	NaN	-7.1e-05	-9e-06	5e-06	3.5e-05	7.3e-05	1.2e-05	-0.000111	-1.2e-05	-7e-06	9.5e-05	5.6e-05	-3.1e-05	-5.2e-05	2.9e-05	-6e-05	1.5e-05	2.7e-05	1.7e-05	2.1e-05	-2.4e-05	-2.6e-05	-2.1e-05	-1.1e-05	7.6e-05	6.5e-05	1.1e-05	6e-05	0.000147	-4.6e-05	2e-06	1.5e-05	-6.8e-05	-0.000143	-0.000142	-0.000195	-2.7e-05	0.000269	0.000618	0.00154	0.00256	0.00387	0.00539	0.00698	0.00796	0.00872	0.00874	0.00842	0.00813
603.159	NaN	-1.9e-05	-1.3e-05	-4.3e-05	3e-05	6.5e-05	3.2e-05	-0.000105	1.2e-05	4e-06	3.6e-05	-3.9e-05	-1.5e-05	-3.2e-05	2.9e-05	-2.6e-05	-2e-05	5.1e-05	3.2e-05	2.4e-05	6e-06	5e-06	1e-06	-3e-06	4.4e-05	8.8e-05	2.4e-05	3.7e-05	9.8e-05	-6.7e-05	-3.2e-05	2.9e-05	-7.3e-05	-0.000147	-0.000147	-0.000227	-5.7e-05	0.000321	0.000635	0.00154	0.00257	0.00384	0.00534	0.00702	0.00797	0.00865	0.0086	0.00836	0.00818
603.754	NaN	-5.1e-05	1.3e-05	-7e-06	-7.5e-05	5.4e-05	-3.4e-05	-8.9e-05	0.000104	2e-06	-3.9e-05	2.1e-05	2e-05	2e-05	3.9e-05	-2.9e-05	-4.4e-05	6.2e-05	1e-06	6.7e-05	-6.4e-05	-7.3e-05	1e-06	1.9e-05	4.9e-05	5.2e-05	-3.6e-05	-6e-06	7.4e-05	-2.6e-05	-6.1e-05	6.5e-05	-7.4e-05	-5.8e-05	-0.000109	-0.000148	3.1e-05	0.000349	0.000636	0.00154	0.00254	0.00386	0.00539	0.00703	0.00799	0.00866	0.00863	0.00838	0.00819
604.348	NaN	-4.7e-05	2.4e-05	-2e-05	-5e-05	-6.9e-05	-4.8e-05	-4.3e-05	3.5e-05	4.7e-05	-1.4e-05	1.9e-05	2.4e-05	2.9e-05	4e-05	5.1e-05	-2.5e-05	-3.5e-05	3.3e-05	6.8e-05	5e-06	1e-06	-1.7e-05	9e-06	6.4e-05	3.8e-05	4.7e-05	7.8e-05	1.8e-05	-1e-05	-4.9e-05	-1.3e-05	-8.7e-05	-0.000145	-3.4e-05	-0.00014	-5e-06	0.000226	0.000498	0.00132	0.00233	0.00368	0.00524	0.00687	0.00786	0.00862	0.0087	0.00843	0.00822
604.942	NaN	1.9e-05	1.3e-05	-8.7e-05	-1.7e-05	-2.7e-05	-3.3e-05	-4.4e-05	-1.2e-05	4.1e-05	2.4e-05	-2.5e-05	2e-06	3e-05	2.6e-05	1.7e-05	4.9e-05	-3e-06	9e-06	7e-05	1e-05	6e-06	-7e-06	1e-05	4e-06	-1.3e-05	2.8e-05	2.5e-05	5.7e-05	-3.5e-05	-1.3e-05	-1e-05	-7.5e-05	-0.000158	-0.000105	-0.000209	-7.5e-05	0.000192	0.000503	0.00127	0.00221	0.00354	0.00516	0.00681	0.00777	0.00864	0.00875	0.00844	0.0083
605.537	NaN	-6e-06	-3e-05	-4.8e-05	-1.1e-05	6.6e-05	1.1e-05	9e-06	4.7e-05	3.7e-05	-8e-06	-2.9e-05	-4.7e-05	-1e-06	-6e-06	-4.5e-05	4.8e-05	5.5e-05	2e-06	1.9e-05	-3.9e-05	-4.3e-05	1e-06	0	-7e-06	1.3e-05	-4.9e-05	-4.4e-05	-4.8e-05	-6.8e-05	-5.6e-05	-1.6e-05	-3e-05	-0.000106	-0.000191	-0.000211	-9.6e-05	0.000214	0.00056	0.00127	0.00227	0.00359	0.00518	0.00688	0.00784	0.00869	0.00883	0.00855	0.00834
606.131	NaN	-4e-05	2e-06	-1.4e-05	1.9e-05	7.6e-05	-2.3e-05	1e-05	-4.9e-05	-1.9e-05	-2.2e-05	7.3e-05	-4.1e-05	1.7e-05	8e-06	-2.9e-05	-1e-06	3.4e-05	3.9e-05	2e-05	-4e-06	-6e-06	1.3e-05	-5e-06	3e-05	-1.9e-05	-7.8e-05	9.1e-05	5.3e-05	-1.5e-05	-6.7e-05	2e-05	-0.00012	-9.4e-05	-0.000179	-0.000171	-5.6e-05	0.000269	0.000568	0.00129	0.00226	0.00356	0.00518	0.00688	0.00788	0.00869	0.00883	0.0086	0.00836
606.726	NaN	-7.6e-05	3.5e-05	-6.1e-05	-3.2e-05	5.6e-05	-6e-05	-4.3e-05	-9.9e-05	-2.9e-05	8.2e-05	6.5e-05	1.8e-05	-2e-06	5.1e-05	-1e-06	-3.3e-05	-2.5e-05	8.3e-05	0.000101	2.3e-05	1.8e-05	2.9e-05	2.3e-05	5.6e-05	7.2e-05	-5.3e-05	0.000102	6.9e-05	-9e-06	-5e-06	7.5e-05	-0.000154	-0.000154	-0.00014	-0.00018	-5.6e-05	0.000318	0.000595	0.00135	0.00234	0.00363	0.00525	0.00692	0.00795	0.00878	0.00889	0.00861	0.00838
607.32	NaN	-4e-05	2.3e-05	-7.2e-05	-6.5e-05	2.2e-05	-3.3e-05	-7.4e-05	-4.7e-05	1.3e-05	7.3e-05	4.5e-05	2.8e-05	3.9e-05	6.1e-05	5e-06	1.8e-05	-2.6e-05	1.3e-05	6.2e-05	-1.8e-05	-2.3e-05	3.5e-05	5e-05	2e-05	3.7e-05	-4.2e-05	3.5e-05	6.5e-05	8e-06	-7.4e-05	-5.6e-05	-0.000167	-0.000201	-0.000143	-0.000165	-5.5e-05	0.000256	0.000568	0.00134	0.00232	0.00368	0.0053	0.00694	0.00801	0.00881	0.00887	0.00865	0.00844
607.914	NaN	-6.4e-05	1.3e-05	2e-06	-5.7e-05	-2.5e-05	-4e-05	3e-06	2.1e-05	1.2e-05	5.9e-05	-1.6e-05	-3.6e-05	-2e-05	8e-06	4.3e-05	1.8e-05	8e-06	-5e-06	5.5e-05	-2.2e-05	-2.7e-05	6e-06	-5e-06	5.3e-05	2.1e-05	1.3e-05	7.1e-05	5.9e-05	-1.7e-05	-2.9e-05	-4e-05	-0.000132	-0.000161	-0.000114	-0.000214	-9.1e-05	0.000207	0.000539	0.00133	0.00239	0.00377	0.00535	0.00706	0.0081	0.00886	0.00892	0.00866	0.00841
608.509	NaN	-4.3e-05	1.4e-05	5.9e-05	-3.1e-05	-1.6e-05	5.7e-05	-4e-05	-3.7e-05	-2.4e-05	6.1e-05	0	-3.4e-05	-3.8e-05	-3.1e-05	2.7e-05	1e-06	1.6e-05	-1.9e-05	6.5e-05	-2.1e-05	-2.7e-05	5.2e-05	3.5e-05	9e-05	2.3e-05	1e-06	9.2e-05	8.3e-05	-4.2e-05	-3.6e-05	-6.5e-05	-0.000163	-0.000167	-0.000147	-0.000151	-0.00011	0.000158	0.000488	0.00139	0.00245	0.00371	0.00522	0.00692	0.00798	0.00883	0.00885	0.00861	0.00837
609.104	NaN	1.7e-05	4.8e-05	-1.8e-05	-5.9e-05	-2.7e-05	-1.6e-05	-8.2e-05	-8.5e-05	-1.2e-05	3.6e-05	1.1e-05	3.4e-05	-3.6e-05	-1.7e-05	8e-06	-6e-06	7.7e-05	3.3e-05	3.7e-05	-5.8e-05	-6.4e-05	-2.7e-05	-5.5e-05	2.7e-05	-3.1e-05	-1e-06	6.4e-05	6.6e-05	-3.3e-05	-7e-06	-1e-05	-0.000142	-0.000123	-0.000196	-0.000203	-0.000116	0.000133	0.000468	0.00131	0.00223	0.0035	0.00513	0.00686	0.00786	0.00871	0.00884	0.00862	0.00841
609.698	NaN	1e-06	4.2e-05	-6e-06	-5.2e-05	-2.1e-05	1e-05	2e-06	-6.4e-05	3e-05	0.000101	-7.7e-05	-2.4e-05	-4.4e-05	-2.2e-05	-5.9e-05	2.4e-05	6.8e-05	-2.4e-05	7.1e-05	-9e-06	-1.5e-05	2.4e-05	-2.1e-05	3e-06	1e-06	-6.6e-05	7e-06	7.9e-05	-9.4e-05	-4.4e-05	-3.4e-05	-0.000132	-0.000198	-0.000136	-0.000201	-0.000144	0.000168	0.000478	0.00126	0.00218	0.0035	0.00513	0.00685	0.00792	0.00872	0.00886	0.00866	0.00842
610.293	NaN	-6e-06	-3.2e-05	-1.1e-05	-7e-06	3.2e-05	-7e-06	6e-06	-4.1e-05	5.8e-05	-2.8e-05	-7.7e-05	-3.7e-05	-2.8e-05	-2.5e-05	1.5e-05	3.4e-05	2.6e-05	3.2e-05	8.6e-05	1.2e-05	7e-06	2.1e-05	7e-06	2.1e-05	4.3e-05	-2.8e-05	3e-06	3e-05	-5.5e-05	-8.9e-05	-8.3e-05	-8.3e-05	-0.000117	-0.000171	-0.000155	-3.5e-05	0.000257	0.000569	0.00132	0.00231	0.00361	0.00513	0.00687	0.00796	0.00874	0.00887	0.00867	0.00851
610.887	NaN	-3.5e-05	-6.4e-05	-1.2e-05	-4e-06	1.7e-05	3e-06	-2.7e-05	3.9e-05	1.9e-05	4e-05	-3.1e-05	-1.5e-05	3.1e-05	3.4e-05	-8e-06	8.2e-05	2.9e-05	-4e-06	-8e-06	-1e-05	-1e-05	2.5e-05	2.4e-05	3.7e-05	2.5e-05	-5.6e-05	1.1e-05	0.000118	7e-06	-9e-05	-9.7e-05	-8.7e-05	-0.000152	-0.00017	-0.000181	-2.2e-05	0.000174	0.000478	0.00124	0.00222	0.00356	0.00509	0.00682	0.00788	0.00872	0.00893	0.00872	0.00847
611.482	NaN	6e-05	-3.2e-05	-4.6e-05	-4e-05	-6.9e-05	5.1e-05	-5.9e-05	3.4e-05	7e-06	9.3e-05	-2e-06	5.6e-05	6.2e-05	-3e-06	-4.5e-05	-4.2e-05	1.3e-05	-5.5e-05	2.9e-05	6e-06	5e-06	2.1e-05	2.3e-05	1.4e-05	0.000142	-9.8e-05	6.9e-05	4.6e-05	1.9e-05	-3.8e-05	3.3e-05	-0.000147	-0.00012	-0.000174	-0.000202	-0.000111	4.8e-05	0.000312	0.0011	0.00203	0.00337	0.005	0.00674	0.00783	0.00871	0.00893	0.0087	0.0085
612.077	NaN	1.3e-05	-3.1e-05	-5.9e-05	-1.6e-05	4.1e-05	3e-06	-7.2e-05	1.8e-05	-2.3e-05	8.3e-05	-3e-06	2.6e-05	-2.3e-05	1.1e-05	2.4e-05	1.4e-05	2.1e-05	-3.7e-05	7e-06	1.5e-05	1.5e-05	-5.7e-05	-6.2e-05	7.1e-05	0.0001	4e-06	5.7e-05	5.4e-05	-1.4e-05	8e-06	9.8e-05	-0.000129	-0.000119	-0.000105	-0.000139	-0.000104	8.6e-05	0.000321	0.0011	0.00209	0.00342	0.005	0.00676	0.00781	0.0086	0.00887	0.00868	0.00852
612.671	NaN	-5.6e-05	-4e-06	7e-05	-1.2e-05	-7e-06	-1e-06	-7e-06	3.9e-05	6.3e-05	8e-06	9e-06	3e-05	-4.4e-05	-4e-06	0	-1.7e-05	-4.2e-05	8e-06	-2e-05	-5e-06	-3e-06	-8.4e-05	-8.3e-05	-4e-06	5.5e-05	4.5e-05	8.1e-05	0.000106	2.3e-05	-4.2e-05	1.9e-05	-2.8e-05	-2.5e-05	-6.1e-05	-0.000163	-0.000183	6e-06	0.000273	0.00105	0.00201	0.00339	0.00503	0.0067	0.00776	0.0087	0.00898	0.0088	0.00854
613.266	NaN	-1.7e-05	5e-06	2.6e-05	-3e-06	4.1e-05	6.3e-05	3.5e-05	-1e-05	4.5e-05	-3.8e-05	-1.5e-05	2.5e-05	-6e-05	2.6e-05	-4.6e-05	2e-06	-2.4e-05	-3.3e-05	5.8e-05	3.3e-05	3.1e-05	-6.2e-05	-6.3e-05	-2e-06	-1.7e-05	-9e-05	0.000113	8.8e-05	-6.8e-05	-9.9e-05	-8.7e-05	-4e-05	-3.5e-05	-0.000118	-0.000199	-0.000143	5.3e-05	0.000346	0.00115	0.00213	0.00344	0.00508	0.00676	0.00787	0.00885	0.00903	0.0089	0.00863
613.861	NaN	-5.8e-05	-1e-06	1.1e-05	-1.7e-05	3.8e-05	1e-05	1.7e-05	-3.6e-05	-2.7e-05	3.7e-05	-1.1e-05	1.9e-05	-5.5e-05	6.3e-05	-5.5e-05	-3e-05	1.6e-05	-7e-06	8.9e-05	-4.7e-05	-5.6e-05	-5.3e-05	-3.5e-05	-3.7e-05	-2.7e-05	-0.000113	5.8e-05	4.6e-05	-4e-05	-0.000112	-0.000107	-0.000113	-2.3e-05	-0.000187	-0.000263	-0.000136	0.000158	0.000444	0.00119	0.00217	0.0035	0.00513	0.00683	0.00791	0.00885	0.00909	0.00892	0.00856
614.456	NaN	4e-06	7e-06	-1.5e-05	-3.5e-05	1.8e-05	1.4e-05	-3.1e-05	-4.8e-05	-1.3e-05	2.2e-05	-4.5e-05	5.4e-05	3.1e-05	1.1e-05	-9.7e-05	2.2e-05	4.3e-05	-2.7e-05	5.1e-05	-1.3e-05	-1.7e-05	-1.7e-05	-1.9e-05	2.2e-05	2.4e-05	-7.9e-05	7.4e-05	8.1e-05	7.7e-05	-4e-05	1.6e-05	-7.6e-05	-0.0001	-9.2e-05	-0.000129	-6.7e-05	0.000138	0.00043	0.00121	0.00219	0.00347	0.00516	0.00686	0.00787	0.00876	0.00895	0.0088	0.00857
615.051	NaN	2.3e-05	-3.4e-05	-7e-06	-3e-06	2.7e-05	1.2e-05	-7.6e-05	-6.7e-05	7e-06	7.8e-05	1.7e-05	9e-06	7.1e-05	2.1e-05	-1.6e-05	-3.6e-05	-1.5e-05	-4.3e-05	-1.1e-05	-7e-06	-7e-06	1.4e-05	3.3e-05	0.000179	-1.1e-05	-6.3e-05	8e-05	3e-05	-4.6e-05	-1.1e-05	1.7e-05	-4.3e-05	-0.000132	-7.7e-05	-0.000164	-9.2e-05	0.000101	0.000361	0.00114	0.00204	0.00334	0.00504	0.00673	0.00774	0.00876	0.00901	0.0088	0.00851
615.646	NaN	3.6e-05	-3.4e-05	-3.6e-05	4.2e-05	7e-06	1e-06	-0.000132	1.2e-05	6.8e-05	8e-05	-5.8e-05	-5.9e-05	6.1e-05	2.6e-05	-3.1e-05	-2.3e-05	-5.6e-05	2.2e-05	9.4e-05	3.6e-05	3.2e-05	-4e-06	3.3e-05	5.5e-05	1.9e-05	8e-06	2.7e-05	6.5e-05	-9.2e-05	-4.3e-05	-6.9e-05	-5.1e-05	-7.1e-05	-0.000155	-0.000269	-0.000246	-9e-06	0.000253	0.00105	0.002	0.00329	0.00491	0.00664	0.00775	0.00878	0.00902	0.00881	0.00857
616.24	NaN	-5.3e-05	-6.3e-05	-4.1e-05	1.1e-05	1e-06	-3.2e-05	-9.1e-05	2.6e-05	0.000129	4.7e-05	-1.8e-05	-5e-06	-8e-06	6.5e-05	1.2e-05	-3.5e-05	-7.7e-05	3.1e-05	9.8e-05	1.5e-05	1e-05	2.6e-05	1.9e-05	4e-05	-1.7e-05	-1.8e-05	3.3e-05	4.7e-05	-4e-05	-3.5e-05	-4.3e-05	-8.7e-05	-0.000121	-0.000168	-0.000185	-0.000191	-5.2e-05	0.000226	0.00101	0.00197	0.00326	0.00488	0.00665	0.00783	0.00875	0.00898	0.00886	0.00857
616.835	NaN	-2.3e-05	2.6e-05	-4.7e-05	1.5e-05	-1.5e-05	-5.2e-05	-3.8e-05	2e-05	3.1e-05	-6e-06	3.8e-05	-3e-05	-9e-06	2.4e-05	-2.2e-05	-2e-05	7e-06	6.1e-05	2.4e-05	-4.6e-05	-5e-05	-7e-06	-2.7e-05	4.8e-05	-8e-06	-5.9e-05	4.3e-05	3.7e-05	-7.3e-05	-4.8e-05	-7.9e-05	-9.7e-05	-0.000115	-0.000222	-0.000238	-0.000138	-2.8e-05	0.000212	0.00103	0.00199	0.00331	0.00493	0.00671	0.00789	0.00877	0.00903	0.00895	0.00865
617.43	NaN	-2.2e-05	-3e-06	-6e-06	-1.2e-05	4.3e-05	-7e-06	-8.2e-05	8.8e-05	1.7e-05	5e-05	5e-06	-3.8e-05	-2.2e-05	-7.4e-05	-3.2e-05	-2.6e-05	6.8e-05	2.4e-05	1.7e-05	1.8e-05	1.8e-05	2.2e-05	6.5e-05	5.7e-05	-1.1e-05	1e-06	-2.6e-05	6.4e-05	1.9e-05	-2.6e-05	-1.3e-05	-8.6e-05	-0.000171	-0.000227	-0.000229	-0.000191	2.3e-05	0.000357	0.00111	0.0021	0.00338	0.00496	0.00672	0.00789	0.00888	0.00911	0.00899	0.00874
618.025	NaN	-3.7e-05	-4.1e-05	-6e-06	-0.000106	7.2e-05	1.2e-05	-2.7e-05	0.000127	-3.7e-05	8.2e-05	-1.6e-05	-4e-05	7.1e-05	8.7e-05	-4.1e-05	-8.2e-05	3.3e-05	1e-06	-2e-05	-4.7e-05	-4.9e-05	1e-05	-1.3e-05	6.2e-05	-0.0001	-0.000116	-8.6e-05	9.9e-05	-4e-06	-4.1e-05	-6.3e-05	-0.000133	-0.000155	-0.000158	-0.000165	-6.8e-05	0.000104	0.00041	0.00125	0.00216	0.00347	0.00508	0.00675	0.00787	0.00883	0.0091	0.00895	0.00867
618.62	NaN	-3.2e-05	-4e-06	3.1e-05	-7.4e-05	-2.3e-05	3.9e-05	-1.4e-05	-7e-06	3.2e-05	5.2e-05	9e-06	3.5e-05	2.4e-05	9.8e-05	-1.5e-05	-0.0001	9e-06	-2e-05	4.4e-05	6e-06	3e-06	-9.6e-05	-4.6e-05	7.7e-05	-0.000113	-0.000109	0.000127	0.000135	-9.6e-05	-0.000127	-0.000112	-0.000111	-0.000107	-0.000154	-0.000208	-9.7e-05	0.000198	0.000516	0.00125	0.00223	0.00356	0.00513	0.00674	0.00788	0.00882	0.00906	0.00886	0.00861
619.215	NaN	1.8e-05	4.1e-05	4.2e-05	4e-06	-1.1e-05	-3.1e-05	-6.6e-05	-6e-05	3.7e-05	8e-05	-1.5e-05	-2e-05	-1.2e-05	1.3e-05	-1.9e-05	-0.000102	-2.6e-05	3.7e-05	0.000111	9e-06	3e-06	-2.8e-05	-7e-06	4.7e-05	-2.7e-05	-1.2e-05	9.8e-05	3.1e-05	-7.9e-05	-5e-05	-2.4e-05	-9.5e-05	-4e-05	-0.000165	-0.000247	-0.000129	0.00012	0.000393	0.00114	0.0022	0.00358	0.00511	0.00675	0.00789	0.00882	0.00911	0.00896	0.00873
619.81	NaN	-1.2e-05	-3.4e-05	3.4e-05	6.9e-05	1e-05	4.3e-05	-3.2e-05	-1.3e-05	-4e-06	5e-05	-6e-06	-6.8e-05	-9e-06	4.8e-05	-5.8e-05	-7.4e-05	-4.1e-05	-2.2e-05	8e-05	-2e-05	-2.7e-05	-6e-06	3e-06	1.4e-05	0.000105	-6.2e-05	3.2e-05	4.5e-05	-6.5e-05	-3.8e-05	-5.5e-05	-0.000113	-9.7e-05	-0.000226	-0.000272	-0.000228	-3e-06	0.000335	0.000998	0.00196	0.0034	0.005	0.00676	0.00787	0.00884	0.00917	0.00904	0.00879
620.406	NaN	-1.1e-05	0	1.9e-05	3.7e-05	-3e-06	-1.6e-05	-1.1e-05	-3.2e-05	1.5e-05	1.9e-05	4.3e-05	-2.9e-05	-7.6e-05	8.3e-05	-3e-05	-5.7e-05	-4.6e-05	1e-06	3.2e-05	-2.4e-05	-2.7e-05	0	1.7e-05	6.4e-05	0.000113	-5.7e-05	5.3e-05	0.000128	3.6e-05	1e-06	-5e-05	-0.000113	-8.2e-05	-0.000168	-0.000265	-0.000142	8.8e-05	0.000394	0.00111	0.00203	0.00335	0.00495	0.00671	0.00785	0.00884	0.00917	0.00901	0.00871
621.001	NaN	-6.4e-05	1.4e-05	-1.3e-05	2.9e-05	-4.2e-05	2e-05	-6.8e-05	-3e-05	2.1e-05	-4.9e-05	3e-06	-2e-06	-2e-06	4.7e-05	6e-05	3.7e-05	-9.3e-05	5.1e-05	7.1e-05	-3.7e-05	-4.3e-05	-3e-05	-1.5e-05	9.6e-05	3.9e-05	0	7.9e-05	6.8e-05	3.6e-05	-0.000108	-0.000133	-6.3e-05	-6e-05	-0.000199	-0.00022	-8.8e-05	7.8e-05	0.000352	0.0011	0.00202	0.00328	0.00482	0.0066	0.00778	0.0088	0.00905	0.00893	0.00866
621.596	NaN	-1.1e-05	-9e-06	-1.1e-05	2.6e-05	-4.4e-05	-5.8e-05	-8e-05	-0.000103	0.00012	-5.8e-05	1.7e-05	4.3e-05	3.8e-05	-9.6e-05	2.9e-05	0.000101	-9.2e-05	2.1e-05	0.00016	-2.1e-05	-3.2e-05	7.2e-05	2.4e-05	7.4e-05	8e-05	1.6e-05	3.9e-05	-1.3e-05	-4.7e-05	-6.7e-05	-0.00011	-0.000118	-3.6e-05	-0.0002	-0.000287	-0.000181	7.2e-05	0.000375	0.00109	0.00202	0.00326	0.00482	0.00657	0.00773	0.00873	0.00904	0.00889	0.00869
622.191	NaN	2.5e-05	-2.9e-05	-8e-05	7.7e-05	-9e-05	-4e-06	-6.1e-05	-1.4e-05	4e-05	8e-06	6.3e-05	2e-06	-1.1e-05	-3.6e-05	5.4e-05	3e-06	-4.4e-05	-6.6e-05	0.000125	-0.000138	-0.000154	9e-06	1.5e-05	0.000111	-1e-05	-1.9e-05	3.6e-05	2e-06	-3.7e-05	-2e-06	-6.6e-05	-9.1e-05	-9e-05	-0.000152	-0.000274	-0.000172	8.2e-05	0.000352	0.00103	0.00198	0.00327	0.00485	0.00662	0.00774	0.00868	0.009	0.00898	0.00875
622.786	NaN	3e-06	2.1e-05	-0.000133	-1.5e-05	-3.8e-05	-9e-06	-4.8e-05	-4.3e-05	4.3e-05	1.7e-05	1.4e-05	3.4e-05	3e-06	5e-06	2.6e-05	1e-06	3.9e-05	-2.3e-05	7.9e-05	-6.6e-05	-7.5e-05	2.6e-05	2.3e-05	4.7e-05	-1.5e-05	-4.4e-05	6e-05	6.8e-05	-8.6e-05	-2.6e-05	-6.4e-05	-6.4e-05	-0.000117	-0.000117	-0.000228	-0.000224	1.2e-05	0.000315	0.00103	0.00197	0.00324	0.00478	0.00653	0.00772	0.00872	0.00908	0.00901	0.00873
623.382	NaN	-1.4e-05	5.4e-05	-5.9e-05	-6e-06	-9e-06	-2e-05	-2.6e-05	6e-05	3.6e-05	-1.8e-05	-4.3e-05	7e-06	-7.2e-05	-4.7e-05	7e-06	3.2e-05	8.1e-05	-4.1e-05	9.6e-05	-3.5e-05	-4.3e-05	-5.9e-05	-7.1e-05	3e-05	-6.2e-05	-2.3e-05	4.9e-05	5.7e-05	-3.2e-05	-5.1e-05	-3.6e-05	-8.8e-05	-7.1e-05	-0.000169	-0.000301	-0.00018	2.1e-05	0.000317	0.000939	0.00189	0.00323	0.0048	0.00649	0.00768	0.00873	0.00903	0.00901	0.00881
623.977	NaN	6.9e-05	9.6e-05	2.3e-05	1.8e-05	-0.000118	-1.9e-05	6.1e-05	3.6e-05	-0.00013	1.7e-05	-6.5e-05	4.1e-05	-9.4e-05	3.8e-05	-1.5e-05	3.2e-05	-3e-06	5e-06	1.7e-05	8.6e-05	9e-05	-2.7e-05	-9.3e-05	9.4e-05	-6.4e-05	-0.000109	7e-05	-6e-06	-7e-06	-6.5e-05	-4.1e-05	-5.6e-05	-7.9e-05	-0.000181	-0.000321	-0.0002	5.1e-05	0.000289	0.000903	0.00186	0.00322	0.00471	0.00643	0.00763	0.00869	0.00905	0.00899	0.00876
624.572	NaN	4.8e-05	-4.3e-05	1.3e-05	-3.3e-05	-4.7e-05	-3.9e-05	4.8e-05	3.7e-05	-2.3e-05	8.3e-05	-2.8e-05	-6.9e-05	-7.7e-05	7e-05	-2.4e-05	-4.9e-05	-3.1e-05	3.8e-05	2.6e-05	2.8e-05	2.8e-05	2.2e-05	-1.3e-05	1.8e-05	-1.5e-05	5.9e-05	0.000146	-5e-06	-4.2e-05	-3.1e-05	-2.4e-05	-8.5e-05	-0.000176	-0.000232	-0.000268	-0.00028	-0.000102	0.000166	0.00076	0.00175	0.00318	0.00482	0.00648	0.00769	0.00875	0.0091	0.00905	0.00882
625.167	NaN	2.4e-05	-5.9e-05	-3.9e-05	-4.9e-05	3.9e-05	-1.8e-05	7e-06	3.2e-05	4.8e-05	4.4e-05	-1.7e-05	-6.1e-05	5e-06	-2e-06	4.8e-05	-2.5e-05	-5.8e-05	-0.000105	9.6e-05	-6.5e-05	-7.6e-05	-3.2e-05	-8e-06	-6e-05	3e-06	2.6e-05	6.8e-05	3.9e-05	2.2e-05	-3.7e-05	-1.7e-05	-0.0001	-7.3e-05	-0.000172	-0.000184	-0.000215	-5.6e-05	0.000205	0.000739	0.0017	0.00314	0.0048	0.00651	0.00775	0.00877	0.00914	0.00915	0.00886
625.763	NaN	-1.4e-05	-5.3e-05	9e-06	-1.3e-05	-4.2e-05	2.3e-05	0	-2.3e-05	-1.6e-05	1.7e-05	3.4e-05	-5e-05	-1.6e-05	-2.7e-05	1.7e-05	1.7e-05	1.6e-05	1e-06	8.3e-05	-6.6e-05	-7.5e-05	-5.7e-05	-7.8e-05	2.2e-05	-3.7e-05	-0.000116	-2.6e-05	4.5e-05	-8e-06	-2e-05	-6.7e-05	-8.9e-05	2.1e-05	-0.000108	-0.000206	-0.000222	2e-06	0.000374	0.00102	0.00189	0.00321	0.0048	0.00654	0.00771	0.00875	0.00919	0.00918	0.00887
626.358	NaN	-1.8e-05	-1.3e-05	-9.3e-05	4e-06	2.1e-05	-1.7e-05	-8.8e-05	-1e-06	-4.7e-05	6.4e-05	-4e-05	1.1e-05	-5.2e-05	2.3e-05	4.2e-05	2.8e-05	2.2e-05	3.6e-05	4.8e-05	-0.000149	-0.000161	1e-06	-1.8e-05	8.2e-05	-1.6e-05	-8.7e-05	7.4e-05	8e-05	-7.4e-05	-5.3e-05	-0.000124	-0.000103	-3.6e-05	-4.9e-05	-0.000139	-0.000222	5e-06	0.000318	0.001	0.00188	0.00313	0.00473	0.00642	0.00758	0.0087	0.00918	0.00912	0.00887
626.954	NaN	6e-06	-2.5e-05	-7.3e-05	-9e-06	9.2e-05	-3.1e-05	6e-06	4.8e-05	-2.8e-05	4.4e-05	-5e-06	3.6e-05	8e-06	-2.7e-05	1.5e-05	-1.5e-05	2e-06	-6.8e-05	5.7e-05	-1.8e-05	-2.3e-05	-4.9e-05	-6.7e-05	2e-05	2.2e-05	-1.9e-05	5.1e-05	8.7e-05	0	-6.6e-05	-2.3e-05	-0.000141	-4.3e-05	-5.9e-05	-0.000176	-0.000214	2.2e-05	0.000305	0.000995	0.0019	0.00309	0.00461	0.00628	0.00755	0.00861	0.00905	0.00899	0.0088
627.549	NaN	-1.2e-05	-2.4e-05	-3.3e-05	-2.1e-05	4e-06	3.8e-05	-2e-06	-6e-05	-6.9e-05	1.1e-05	9e-06	2.6e-05	-6.2e-05	3.2e-05	-2e-06	7e-05	4.1e-05	-8e-06	0.000125	1e-06	-7e-06	-6.3e-05	3e-06	7.2e-05	6.9e-05	4.2e-05	9.9e-05	2.4e-05	2.5e-05	-0.000114	-5.1e-05	-6.4e-05	-2e-05	-6.6e-05	-0.000197	-0.000182	6.9e-05	0.000369	0.00107	0.00197	0.00319	0.00478	0.00654	0.00776	0.00875	0.00909	0.00907	0.00887
628.145	NaN	-8.7e-05	5e-05	-4.5e-05	4.8e-05	1.5e-05	6.2e-05	-1.3e-05	1.2e-05	-8.2e-05	6.7e-05	-4.1e-05	-9e-06	-0.000136	-6e-06	-3.9e-05	5.8e-05	4.2e-05	4.1e-05	0.000118	8e-05	7.7e-05	-2e-06	4e-05	3.7e-05	5e-05	3.2e-05	2.2e-05	-7e-06	-4.6e-05	-0.000101	-4.3e-05	-2.1e-05	-0.000108	-0.000134	-0.000134	-0.000102	6.5e-05	0.000341	0.00106	0.00195	0.00317	0.00475	0.00652	0.00779	0.0088	0.00911	0.00906	0.00886
628.74	NaN	-6.9e-05	8.9e-05	-6.2e-05	3.3e-05	8.8e-05	9.9e-05	-5.4e-05	-1.7e-05	-4.3e-05	5.7e-05	-6.6e-05	-5.1e-05	-0.000104	5.5e-05	-1.7e-05	-6.4e-05	0	-1e-05	0.000128	1.2e-05	5e-06	-9.6e-05	-9.7e-05	8.1e-05	0.000106	3.6e-05	4.3e-05	8.9e-05	-3.1e-05	3e-05	6.9e-05	-0.000191	-0.000185	-0.000122	-0.00018	-0.000138	5e-05	0.000325	0.000948	0.00189	0.00319	0.00473	0.00634	0.00765	0.00871	0.00905	0.00908	0.00872
629.336	NaN	-1.3e-05	5.3e-05	1.6e-05	-6e-06	1e-05	6.6e-05	-6.3e-05	-5.9e-05	-4.4e-05	5.5e-05	-3e-05	4.3e-05	-5.8e-05	-2.3e-05	-0.000105	7e-06	5.8e-05	3.4e-05	-1.1e-05	7.9e-05	8.4e-05	-1.9e-05	-5.6e-05	5.9e-05	1.4e-05	-7.4e-05	-1.7e-05	7.3e-05	-4.2e-05	8e-05	4.3e-05	-0.000147	-9e-05	-0.00018	-0.000328	-0.000212	-3e-06	0.000247	0.000891	0.00186	0.00315	0.00468	0.00631	0.00753	0.0087	0.00913	0.00908	0.00875
629.931	NaN	-7.7e-05	1e-06	-5e-06	-4.5e-05	1e-06	-1.3e-05	-6e-05	1e-06	1.2e-05	-1.5e-05	2.5e-05	6.2e-05	6.2e-05	3.1e-05	-6e-05	5.3e-05	4.5e-05	-3.3e-05	-4.4e-05	1e-06	3e-06	-6.6e-05	-2.5e-05	5.4e-05	-1.1e-05	-1.3e-05	3e-06	1.4e-05	-1.2e-05	-6e-06	-4.1e-05	-7.1e-05	-9.4e-05	-0.000159	-0.000274	-0.000236	-5.4e-05	0.000217	0.000941	0.00187	0.00311	0.00463	0.0062	0.00749	0.00869	0.00917	0.00907	0.00876
630.527	NaN	-0.000102	5.4e-05	5.8e-05	-1.3e-05	2e-05	-9.3e-05	6.2e-05	-2.4e-05	3.3e-05	-3e-05	1.4e-05	-3.9e-05	-1.6e-05	-3.1e-05	-2.5e-05	6.2e-05	2.9e-05	-0.000131	9.2e-05	-2e-05	-2.8e-05	-9.1e-05	-4e-05	0	-6.8e-05	-2.8e-05	-5e-06	-9e-06	-3e-05	-3.3e-05	-3.3e-05	-5.6e-05	-3.9e-05	-0.000145	-0.000292	-0.000282	-4.4e-05	0.000232	0.000902	0.00178	0.00303	0.00455	0.00617	0.00748	0.00862	0.00903	0.00908	0.00884
631.123	NaN	-0.000157	7.2e-05	3.3e-05	-6.5e-05	-8e-06	-6.7e-05	3.3e-05	-3.3e-05	-2.7e-05	5.9e-05	6.1e-05	-3.2e-05	-0.000118	4.8e-05	3.5e-05	-4e-06	-4e-06	3.4e-05	0.000152	3.5e-05	2.8e-05	-9.7e-05	-0.000107	2e-05	-2.8e-05	4.6e-05	6.9e-05	-1.5e-05	2.2e-05	-5.5e-05	-0.000107	-0.000161	-8.5e-05	-0.0001	-0.000228	-0.000224	-3.9e-05	0.000183	0.000782	0.00168	0.00294	0.00452	0.00624	0.00745	0.00862	0.00902	0.00905	0.00869
631.718	NaN	-3.8e-05	5e-06	-1e-06	-8.7e-05	-3.1e-05	-5.2e-05	-3e-05	-1.9e-05	-7e-06	8.8e-05	1.8e-05	7.7e-05	-2.7e-05	4e-05	1.5e-05	-1.6e-05	2.8e-05	2.5e-05	2.5e-05	3e-05	3e-05	-9e-06	3.8e-05	0.00013	2.4e-05	7.4e-05	-2.5e-05	-0.00012	3.2e-05	5e-05	4.4e-05	-5.5e-05	-5.4e-05	-0.000131	-0.000172	-0.000128	1.3e-05	0.00019	0.000719	0.00164	0.00289	0.00443	0.00612	0.00735	0.00854	0.00898	0.00899	0.0088
632.314	NaN	4.8e-05	5.1e-05	-3.4e-05	-2.6e-05	5e-06	-4.4e-05	-2.1e-05	-1.5e-05	-5.4e-05	1e-05	-3.4e-05	2e-05	9e-06	7.1e-05	-1.5e-05	1e-06	3.9e-05	-7.9e-05	2e-05	-5.3e-05	-5.8e-05	3.7e-05	4.1e-05	0.000147	7e-06	-4.4e-05	7.4e-05	-2e-05	-4e-06	2.4e-05	4.5e-05	-5.3e-05	-4.2e-05	-0.000157	-0.000139	-0.000128	-0.000158	5.1e-05	0.000697	0.00164	0.00297	0.00446	0.00619	0.00746	0.00854	0.00909	0.00914	0.00892
632.91	NaN	-4.8e-05	2.5e-05	-4.4e-05	1.5e-05	-1.9e-05	6e-05	-6.2e-05	-4.1e-05	-3e-06	7.1e-05	5.4e-05	-6e-05	-7.1e-05	3.8e-05	2e-06	8.7e-05	4.3e-05	-7e-06	-2.2e-05	-3.9e-05	-4e-05	6.6e-05	-7e-06	5.6e-05	-4.9e-05	1e-05	2.4e-05	5.7e-05	-0.000111	-0.000156	-6.6e-05	-0.000105	-7.2e-05	-7.2e-05	-0.000134	-0.000148	-6.6e-05	0.000208	0.000861	0.00173	0.00305	0.00462	0.00632	0.00758	0.00864	0.00915	0.00916	0.0089
633.505	NaN	-8e-06	-1.5e-05	8.2e-05	-6.3e-05	8.8e-05	-1.9e-05	8e-06	4.6e-05	-4e-06	-1.9e-05	-2.3e-05	-2.5e-05	-0.000153	2.3e-05	-3.5e-05	1.3e-05	7e-05	-1.4e-05	9.7e-05	-3.9e-05	-4.8e-05	5.1e-05	5.3e-05	6.9e-05	-2.7e-05	2e-05	1.3e-05	7e-06	1e-06	-6.3e-05	-5.5e-05	-4.5e-05	-0.000123	-0.000129	-9.2e-05	2e-06	0.000173	0.000379	0.000956	0.00189	0.00318	0.00465	0.00638	0.00764	0.00869	0.0091	0.0091	0.00886
634.101	NaN	5.6e-05	-8.4e-05	0.000101	-5e-05	3.9e-05	-6.9e-05	6e-06	-6.1e-05	-0.000105	-5e-05	-5.6e-05	3.3e-05	-4.4e-05	4.6e-05	-1.5e-05	7.7e-05	0.000109	-4.4e-05	0.000125	2.8e-05	2.2e-05	3e-05	-3.9e-05	3.7e-05	-8e-06	7.7e-05	1.6e-05	-2e-05	-9.8e-05	-5.8e-05	-3.7e-05	-0.000128	-0.000194	-0.000231	-0.000235	-0.000125	5.6e-05	0.000357	0.00099	0.00184	0.00309	0.00465	0.00633	0.00752	0.00868	0.00904	0.00909	0.00882
634.697	NaN	-7.4e-05	-2.2e-05	1.4e-05	-7.5e-05	5e-05	-6.1e-05	3.8e-05	1.7e-05	2.4e-05	-4.6e-05	-8e-05	-2.4e-05	-8.7e-05	5.7e-05	1.7e-05	-2e-06	1.8e-05	8.1e-05	3.6e-05	2.2e-05	2.2e-05	2.6e-05	2e-06	3.8e-05	1.2e-05	2e-06	9.7e-05	-3.2e-05	-0.000122	-2.4e-05	-1.7e-05	-0.000196	-0.000218	-0.000194	-0.000224	-0.000237	-0.000103	0.000225	0.000881	0.00174	0.00294	0.00448	0.0062	0.0075	0.00863	0.00909	0.00913	0.00881
635.293	NaN	1.9e-05	5e-05	-8e-06	-7.7e-05	2.3e-05	5e-05	4.5e-05	-7.2e-05	1.2e-05	-9.4e-05	-5.1e-05	-5.5e-05	-5.2e-05	9.2e-05	2.3e-05	-1.6e-05	9e-06	2e-05	1.9e-05	-2.9e-05	-3.2e-05	-2.6e-05	-5.3e-05	5.4e-05	-6.8e-05	-8.5e-05	9e-06	-0.000146	-0.000101	1.1e-05	-3.9e-05	-0.000175	-0.000171	-0.000155	-0.00016	-0.000154	-2.7e-05	0.000302	0.000836	0.00168	0.00289	0.00444	0.00622	0.00755	0.0087	0.00913	0.00918	0.00892
635.889	NaN	3e-05	-4.6e-05	-3.6e-05	-0.000108	-1.5e-05	4.3e-05	-7.3e-05	1.2e-05	-1e-06	1.9e-05	-0.000112	-1.9e-05	7e-05	3.5e-05	0	2.5e-05	-4.1e-05	7.2e-05	3.5e-05	-9.5e-05	-0.000102	1.3e-05	-2.2e-05	-2.3e-05	-7.8e-05	-8e-05	-5e-06	-0.000101	-8e-06	-3.9e-05	-3.6e-05	-7.8e-05	-6.2e-05	-0.00013	-0.000214	-0.000152	2.8e-05	0.000241	0.000769	0.00164	0.00286	0.0044	0.00627	0.00741	0.00855	0.00909	0.00909	0.00887
636.485	NaN	-6.8e-05	2.3e-05	-6.8e-05	-5.7e-05	-2.1e-05	-3.5e-05	-0.000164	-6.3e-05	4.5e-05	1.5e-05	-6.4e-05	9e-06	4.9e-05	7.3e-05	1.3e-05	6.8e-05	2e-05	6.8e-05	6.7e-05	-6.2e-05	-7e-05	2e-06	-2.5e-05	4e-06	-9.6e-05	-6.6e-05	0.000107	0.00013	1.9e-05	-6.5e-05	2.3e-05	-2.6e-05	-8.7e-05	-0.000119	-0.000213	-0.000108	1.4e-05	0.000149	0.000686	0.00156	0.00281	0.00442	0.00615	0.00732	0.00844	0.00899	0.00913	0.00893
637.081	NaN	-4.2e-05	6.5e-05	1.9e-05	-5e-05	-1e-05	-5.2e-05	-5.7e-05	-9.3e-05	7.9e-05	-3.8e-05	-9.5e-05	7.2e-05	4.4e-05	0.000132	-7.6e-05	6.6e-05	3e-06	-7.3e-05	3.2e-05	-6.9e-05	-7.6e-05	6e-06	2.9e-05	-2e-06	-6.4e-05	-6.4e-05	0.000137	0.000141	3.7e-05	2.1e-05	5.9e-05	-0.000128	-0.000131	-0.000105	-0.000165	-0.000126	-5.6e-05	0.000163	0.000787	0.00157	0.0028	0.00439	0.00615	0.00736	0.0085	0.009	0.00908	0.00894
637.677	NaN	0	1.1e-05	-2.9e-05	1.4e-05	3.3e-05	3e-06	-5.8e-05	-1.4e-05	4e-05	-6.1e-05	-2.5e-05	5.9e-05	9.7e-05	0.000102	-0.0001	-3.6e-05	3.6e-05	-6.3e-05	2.5e-05	-2.7e-05	-3e-05	1.7e-05	4.7e-05	4e-06	6e-06	-5.1e-05	0.000121	7.1e-05	-7.6e-05	-0.000159	-0.000109	-9.6e-05	-7.3e-05	-0.000243	-0.000252	-0.000185	-7.6e-05	0.000202	0.000816	0.0017	0.00303	0.00452	0.0061	0.00738	0.0085	0.009	0.00909	0.00894
638.273	NaN	-1.4e-05	-8.8e-05	2.2e-05	-2e-05	7.1e-05	-2.9e-05	-5.1e-05	8e-06	-0.000133	-1.8e-05	7.3e-05	9.2e-05	-1.2e-05	0.000135	0.000144	1.4e-05	4.8e-05	-0.000124	-7.7e-05	8.4e-05	9.3e-05	6e-05	3.4e-05	4.1e-05	6.8e-05	5.7e-05	9.9e-05	0.000148	-1.8e-05	-7e-05	-4.7e-05	-8.7e-05	-8.6e-05	-0.000231	-0.000232	-0.000138	4.1e-05	0.000305	0.000829	0.0017	0.00299	0.00442	0.00615	0.00743	0.00854	0.00901	0.00913	0.00894
638.869	NaN	-6.2e-05	-5.6e-05	8.3e-05	0.000113	-6e-06	-7.5e-05	0	0.000135	-5.4e-05	-9.1e-05	-1.2e-05	-3.5e-05	-9.9e-05	-6.3e-05	5e-05	1.4e-05	2.8e-05	-3.9e-05	0.000116	-8.7e-05	-9.9e-05	-3e-06	5.5e-05	-2.7e-05	-7.6e-05	-2.8e-05	5.2e-05	3.2e-05	-3.4e-05	-9.6e-05	-8.1e-05	-6e-05	-9.2e-05	-8.7e-05	-5.8e-05	-0.000146	1.1e-05	0.000328	0.000854	0.00167	0.0029	0.00439	0.00609	0.00728	0.00845	0.00911	0.00916	0.00895
639.465	NaN	-3.9e-05	-0.000113	0.00011	3.4e-05	-9.2e-05	-5.7e-05	-1.3e-05	2.8e-05	6.8e-05	-2.4e-05	5e-06	0.0001	8e-06	-6e-06	-3.8e-05	5.6e-05	4e-06	-7.8e-05	5.1e-05	-0.00013	-0.00014	0.000151	7.7e-05	-8.2e-05	-4.6e-05	-6.9e-05	6.4e-05	2.6e-05	-4.2e-05	-2e-05	-2e-06	-0.000105	-4.8e-05	-7.7e-05	-0.000138	-0.000154	9.9e-05	0.000397	0.000917	0.00184	0.00297	0.00447	0.00614	0.00742	0.00852	0.00907	0.00906	0.00883
640.061	NaN	4.7e-05	-3.7e-05	2.7e-05	-2.1e-05	-0.000105	3e-06	-8.1e-05	-1e-06	8.2e-05	3.5e-05	6.5e-05	-2.8e-05	-2.6e-05	6e-05	2.6e-05	-1.5e-05	-1.2e-05	-5.1e-05	3.2e-05	-7.3e-05	-7.9e-05	3.1e-05	-3e-05	-4.5e-05	-2.7e-05	-2e-05	2.8e-05	-3.6e-05	-6e-06	2.6e-05	1.7e-05	-1.2e-05	5.9e-05	-9.9e-05	-0.000141	-8.8e-05	0.000102	0.000307	0.000852	0.00173	0.00291	0.00439	0.00612	0.00739	0.00846	0.0091	0.00916	0.0089
640.657	NaN	9.3e-05	-6.8e-05	-4.6e-05	-4.3e-05	-7.6e-05	-2.7e-05	-0.000131	1e-06	7e-06	1.6e-05	6.6e-05	-1.5e-05	2.3e-05	6.8e-05	1.2e-05	2.8e-05	0.00012	-4.2e-05	1.7e-05	-5.5e-05	-5.9e-05	3.3e-05	7e-06	-2.4e-05	-2e-06	-0.000102	-2e-05	-3.4e-05	1.7e-05	-5.9e-05	-1.4e-05	-1.1e-05	-1.3e-05	-6.5e-05	-0.000176	-0.000191	-7.5e-05	0.000156	0.000712	0.00157	0.00275	0.00425	0.00597	0.00723	0.00836	0.00891	0.00912	0.00887
641.253	NaN	8e-05	-6e-06	-4.6e-05	-0.000116	-5.9e-05	3.3e-05	-5.2e-05	2.2e-05	0	0.000112	2.1e-05	5.9e-05	-7.4e-05	4.4e-05	-7.3e-05	3.8e-05	-1.2e-05	-3.6e-05	3.5e-05	0.000108	0.000112	-1.3e-05	-1.8e-05	2.2e-05	-2.1e-05	-7.1e-05	2.4e-05	-9e-06	-1.9e-05	-4.7e-05	-3.6e-05	-1.3e-05	-2.4e-05	-8.9e-05	-0.000209	-0.000204	-5.7e-05	0.000113	0.000654	0.00163	0.00274	0.00428	0.00602	0.00727	0.00836	0.0089	0.00915	0.009
641.849	NaN	-1.4e-05	-3.4e-05	-1.3e-05	1.9e-05	-0.000143	6.1e-05	-2e-05	-1.3e-05	-1.8e-05	2.5e-05	0.00017	6.9e-05	-7.1e-05	3.6e-05	-1.1e-05	2.4e-05	6.9e-05	-2e-05	-0.000121	-5.8e-05	-5.4e-05	-7.8e-05	-5.5e-05	-5.5e-05	-7.7e-05	-5.7e-05	4.8e-05	3.2e-05	-5.9e-05	4.8e-05	2e-05	-7e-05	-8.4e-05	-0.000201	-0.000167	-0.00017	-5.4e-05	0.000171	0.000614	0.00156	0.00275	0.0042	0.00593	0.00728	0.00836	0.00897	0.00927	0.00909
642.445	NaN	-7.3e-05	-1.1e-05	5.9e-05	5.6e-05	4.8e-05	-8e-06	-9e-06	-2.6e-05	-3.4e-05	0.000102	4.3e-05	-1.6e-05	-1.8e-05	2.6e-05	-9.5e-05	3.4e-05	-1.5e-05	-0.000108	-1.1e-05	-4e-05	-4.2e-05	1.1e-05	1.8e-05	6.2e-05	-3e-05	-3.8e-05	1.1e-05	9e-06	-2.7e-05	-3.4e-05	-5e-05	-6.4e-05	1.1e-05	2.9e-05	-0.000157	-0.000257	-5.1e-05	0.000147	0.000674	0.00159	0.00276	0.00424	0.00599	0.00731	0.00851	0.00903	0.00932	0.00909
643.042	NaN	-5.5e-05	-6.9e-05	4.9e-05	8e-06	6.8e-05	-3.1e-05	-5.8e-05	2.5e-05	-5.9e-05	0.000119	4.8e-05	3.3e-05	3.1e-05	5e-06	-4e-06	-2e-06	1e-05	-5.4e-05	9e-06	9e-06	9e-06	-3.1e-05	-8.5e-05	4.7e-05	4e-05	0.000125	0.000131	0.000166	-1.8e-05	-6.7e-05	-7e-05	-9.1e-05	-3.4e-05	5e-05	-5.2e-05	-0.000198	-6.3e-05	0.000131	0.000608	0.00146	0.00265	0.0042	0.00592	0.00727	0.00848	0.00924	0.00931	0.00907
643.638	NaN	-1e-06	-2.1e-05	3.1e-05	3.3e-05	-9e-06	1.2e-05	-7.2e-05	-2.4e-05	-1.4e-05	2.6e-05	3.3e-05	9.7e-05	9.7e-05	9.8e-05	-0.000117	-5e-05	2.9e-05	-6.3e-05	-6.2e-05	6e-06	1e-05	3e-05	7e-06	2.2e-05	2.1e-05	0.000115	0.000169	0.000128	-4.9e-05	-0.000101	-4.6e-05	-6.4e-05	-9.5e-05	-0.000196	-0.000186	-0.000122	4.4e-05	0.000203	0.000692	0.00142	0.00267	0.00429	0.00592	0.00726	0.00849	0.00909	0.00921	0.00907
644.234	NaN	3e-05	-5e-05	-8e-06	5.6e-05	-0.000118	-7.6e-05	-2.9e-05	9.8e-05	-2e-05	-1.1e-05	7.9e-05	2.7e-05	-0.0001	8.3e-05	-4.8e-05	4.5e-05	-1.9e-05	1.9e-05	1.1e-05	2.8e-05	2.9e-05	-2.3e-05	-5.6e-05	2.7e-05	0	2.9e-05	7.6e-05	0	-2e-06	-6.8e-05	-2e-05	-7.3e-05	-4.3e-05	-0.000151	-0.000195	-0.000112	3.4e-05	0.000278	0.000847	0.00161	0.00273	0.00433	0.00589	0.00718	0.00844	0.00894	0.00908	0.0089
[truncated: 226 more rows]
[truncated: 151 more columns]

## Sheet: Fig.4e
	198.1 fs ?59 fs	3.474 ps ?780 fs	276.1 ps ?37 ps	Inf s ?Inf s
[truncated: 521 more rows]

[truncated: 23 more sheets: Fig.4f, Supplementary Figure 2, Supplementary Figure 10, Supplementary Figure 14, Supplementary Figure 16, Supplementary Figure 17, Supplementary Figure 18, Supplementary Figure 19, Supplementary Figure 20a, Supplementary Figure 20b, Supplementary Figure 21, Supplementary Figure 22a, Supplementary Figure 22b, Supplementary Figure 23a, Supplementary Figure 23b, Supplementary Figure 24, Supplementary Figure 25, Supplementary Figure 26, Supplementary Figure 27, Supplementary Figure 28 …]
